# Supplementary material for: Mechanistic Exploration of Half-Sandwich Iridium(III) Anticancer Compounds through Integrated Cellular, Proteomic, and In Vivo Analyses
Source: J Med Chem. 2026 Jun 16;69(13):15166–90. doi: 10.1021/acs.jmedchem.5c03448 (PMC13370875; doi:10.1021/acs.jmedchem.5c03448)
Supplement: Supplementary file 1 [file jm5c03448_si_003.csv]

Protein.Group	Protein.Ids	Protein.Names	Genes	First.Protein.Description	D:\20241112_HosekDIA2uL\TIM001069_RLJF_Hosek_20C_DIA2uL_DIL5x_Slot2-21_1_5695.d	D:\20241112_HosekDIA2uL\TIM001084_RLJF_Hosek_DMFC_DIA2uL_DIL5x_Slot2-48_1_5701.d	D:\20241112_HosekDIA2uL\TIM001073_RLJF_Hosek_PtB_DIA2uL_DIL5x_Slot2-29_1_5699.d	D:\20241112_HosekDIA2uL\TIM001087_RLJF_Hosek_QC02_DIA2uL_DIL5x_Slot2-1_1_5697.d	D:\20241112_HosekDIA2uL\TIM001068_RLJF_Hosek_20B_DIA2uL_DIL5x_Slot2-20_1_5693.d	D:\20241112_HosekDIA2uL\TIM001082_RLJF_Hosek_DMFA_DIA2uL_DIL5x_Slot2-46_1_5689.d	D:\20241112_HosekDIA2uL\TIM001078_RLJF_Hosek_DMSOB_DIA2uL_DIL5x_Slot2-38_1_5707.d	D:\20241112_HosekDIA2uL\TIM001062_RLJF_Hosek_33A_DIA2uL_DIL5x_Slot2-10_1_5691.d	D:\20241112_HosekDIA2uL\TIM001080_RLJF_Hosek_DMSOD_DIA2uL_DIL5x_Slot2-40_1_5713.d	D:\20241112_HosekDIA2uL\TIM001081_RLJF_Hosek_DMSOE_DIA2uL_DIL5x_Slot2-41_1_5727.d	D:\20241112_HosekDIA2uL\TIM001074_RLJF_Hosek_PtC_DIA2uL_DIL5x_Slot2-30_1_5711.d	D:\20241112_HosekDIA2uL\TIM001087_RLJF_Hosek_QCstart_DIA2uL_DIL5x_Slot2-1_1_5675.d	D:\20241112_HosekDIA2uL\TIM001076_RLJF_Hosek_PtE_DIA2uL_DIL5x_Slot2-32_1_5729.d	D:\20241112_HosekDIA2uL\TIM001087_RLJF_Hosek_QCstart_DIA2uL_DIL5x_Slot2-1_1_5681.d	D:\20241112_HosekDIA2uL\TIM001072_RLJF_Hosek_PtA_DIA2uL_DIL5x_Slot2-28_1_5741.d	D:\20241112_HosekDIA2uL\TIM001079_RLJF_Hosek_DMSOC_DIA2uL_DIL5x_Slot2-39_1_5687.d	D:\20241112_HosekDIA2uL\TIM001087_RLJF_Hosek_QCstart_DIA2uL_DIL5x_Slot2-1_1_5677.d	D:\20241112_HosekDIA2uL\TIM001087_RLJF_Hosek_QC03_DIA2uL_DIL5x_Slot2-1_1_5709.d	D:\20241112_HosekDIA2uL\TIM001075_RLJF_Hosek_PtD_DIA2uL_DIL5x_Slot2-31_1_5717.d	D:\20241112_HosekDIA2uL\TIM001087_RLJF_Hosek_QC01_DIA2uL_DIL5x_Slot2-1_1_5685.d	D:\20241112_HosekDIA2uL\TIM001085_RLJF_Hosek_DMFD_DIA2uL_DIL5x_Slot2-49_1_5719.d	D:\20241112_HosekDIA2uL\TIM001083_RLJF_Hosek_DMFB_DIA2uL_DIL5x_Slot2-47_1_5725.d	D:\20241112_HosekDIA2uL\TIM001077_RLJF_Hosek_DMSOA_DIA2uL_DIL5x_Slot2-37_1_5703.d	D:\20241112_HosekDIA2uL\TIM001087_RLJF_Hosek_QC04_DIA2uL_DIL5x_Slot2-1_1_5721.d	D:\20241112_HosekDIA2uL\TIM001087_RLJF_Hosek_QCstart_DIA2uL_DIL5x_Slot2-1_1_5679.d	D:\20241112_HosekDIA2uL\TIM001087_RLJF_Hosek_QCstart_DIA2uL_DIL5x_Slot2-1_1_5683.d	D:\20241112_HosekDIA2uL\TIM001087_RLJF_Hosek_QC08_DIA2uL_DIL5x_Slot2-1_1_5749.d	D:\20241112_HosekDIA2uL\TIM001087_RLJF_Hosek_QC07_DIA2uL_DIL5x_Slot2-1_1_5747.d	D:\20241112_HosekDIA2uL\TIM001070_RLJF_Hosek_20D_DIA2uL_DIL5x_Slot2-22_1_5737.d	D:\20241112_HosekDIA2uL\TIM001087_RLJF_Hosek_QC06_DIA2uL_DIL5x_Slot2-1_1_5745.d	D:\20241112_HosekDIA2uL\TIM001087_RLJF_Hosek_QC05_DIA2uL_DIL5x_Slot2-1_1_5733.d	D:\20241112_HosekDIA2uL\TIM001064_RLJF_Hosek_33C_DIA2uL_DIL5x_Slot2-12_1_5739.d	D:\20241112_HosekDIA2uL\TIM001065_RLJF_Hosek_33D_DIA2uL_DIL5x_Slot2-13_1_5705.d	D:\20241112_HosekDIA2uL\TIM001067_RLJF_Hosek_20A_DIA2uL_DIL5x_Slot2-19_1_5731.d	D:\20241112_HosekDIA2uL\TIM001066_RLJF_Hosek_33E_DIA2uL_DIL5x_Slot2-14_1_5723.d	D:\20241112_HosekDIA2uL\TIM001086_RLJF_Hosek_DMFE_DIA2uL_DIL5x_Slot2-50_1_5743.d	D:\20241112_HosekDIA2uL\TIM001063_RLJF_Hosek_33B_DIA2uL_DIL5x_Slot2-11_1_5735.d	D:\20241112_HosekDIA2uL\TIM001071_RLJF_Hosek_20E_DIA2uL_DIL5x_Slot2-23_1_5715.d
A0A024R4E5	A0A024R4E5		HDLBP		80014.8	94074.8	91120.7	86674.3	76662.5	94315.6	91602.8	74375.9	91608.6	90856.3	91690	86275.4	89199.9	85655.4	93312	90479.8	86514.7	88076.1	92859.8	86048.1	94438	89185.5	89682.4	87468.5	87676.2	86405.9	87271.5	87594.9	79151.2	87347.4	85368.4	74397.8	69352.4	74915.1	78520.4	89203.6	70767.5	75091.8
A0A067XG54	A0A067XG54		ATP11C		2580.98	2977.68	2263.96	3008.05	3588.46	3200.62	2510.66	2582.71	3077.55	3098.13	3425.2	3587.06	3003.3	3509.67	3028.23	3698.34	3418.48	3425.28		2840.39	3299.39	3556.38	2229.13	3457.98	3520.05	3022.84	3563.99	3439.52	3643.99	3236.52	2593.21	2891.38	2106.47	2755.79	2739.31	3633.79	2858.2	3596.53
A0A087WU03	A0A087WU03		HNRNPDL		6999.96	8778.35	10671.9	12956.9	13967.8	10691.5	8704.25	9176.42	10010.9	7946.81	6962.84	9323.63	9869.72	12176.2	5584.31	10353.3	8361.08	10966.7	6772.72	10986.7	11983.5	9875.39	10366.1	10787.6	12156.2	10271.4	8922.69	9539.55	11124.9	11360.5	8006.02	7683.25	9009.83	11314.4	11146.5	17068.4	9847.11	10257.4
A0A087WWI0	A0A087WWI0		LRMDA		3392.82		4509.4		4308.91	3949.68		2919.5					3136.09		3952.25								3558.87	3902.49				4148.22		4462.21			3374.56					4002.57
A0A087WWU8	A0A087WWU8		TPM3		397489	469075	470322	452873	404118	452674	469992	429402	456299	474930	457866	466042	470234	460192	451939	427170	451775	450056	464504	462676	458387	458447	463844	458528	458626	453213	461896	460472	400463	446030	467985	461687	442854	439595	416377	514298	428779	413005
A0A087WXF8	A0A087WXF8		ZCCHC17			3246.68				4071.21		3159.74	4444.12		2536.58		3045.32	4798.15		3894.35	3789.93			3670.93	3925.14	2925.45	2596.98			3357.39		2907.91					3277.7	3364.62	3005.21	4353.72		3667.42
A0A087WXX8	A0A087WXX8		SDHB						5022.14							3741.83
A0A087WYS3	A0A087WYS3		ZMYND8		6987.26	7413.46	7853.67	8880.08	7084.12	7813.06	8140.92	6931.81	8722.45	7834.46	6739.21	8835.98	6923.21	7684.44	8100.16	9114.87	7934.29	7985.24	7049.42	8101.66	8623.94	7603.79	8137.21	8245.53	7540.87	8786.81	7600.53	8154.41	8337.17	8083.91	7477.55	7481.14	6859.32	5797.75	7588.96	9282.73	7402.73	8368.89
A0A087WYV9	A0A087WYV9		SYNJ2BP-COX16		5779.18	4765.39	5359.29	4914.93	7335.13	6862.69	6357.48	5132.95	5318.85	6275.16	4531.95	5868.96	4783.85	5078.34	5580.06	6401.98	5496.4	6987.04	4639.73	6095.96	4415.63	4574.36	4195.28	6278.96	5991.52	5483.49	6806.19	5692.09	6862.21	6313.81	4483.11	5044.81	5901.84	4899.46	5985.83		5744.65	5291.22
A0A087WZ13	A0A087WZ13		RAVER1		50968.1	51742.5	48875.4	54411.3	56491.3	56317.7	56199.2	62648.8	53971.2	48744.7	44142	59205	46141.4	54621.6	49049.2	57770.9	56255.2	58721.7	48242.4	53462.4	57677.3	46796.6	48707.2	52167.2	55301.7	61810.7	55853.5	53763	58051.4	54618.6	49716.9	60495.8	57911.4	52119	56803.1	52388.5	46770.5	56773.7
A0A087WZE9	A0A087WZE9		HMGN3		8991.59	10901.5	9402.14	11060.3	9780.41	9916.05	9786.02	12003.1	12829.2	10914.2	7728.75	9947.31	7588.99	11744	10820.4	11644.4	10662.6	10676.1	6809.02	12575.2	10635.3	9966.72	13662.1	9225.94	11030.9	11811	11531.6	11241.6	9506.49	10895.4	11032.7	11893.8	9676.37	11575.9	9937.69	10752.4	12233.7	9108.79
A0A087X0H9	A0A087X0H9		RBM26			6628.71		7389.12	5852.12		8117.57					6772.26							6458.88	6512.23						7388.36	9222.92		7383.22						8601.1		8055.6
A0A087X0K9	A0A087X0K9		TJP1		47128.2	45995.9	38801.6	46803.8	45563.6	46872.3	44223.7	45199.1	43953.8	46442.4	36649.4	46209.7	40683.9	44624	40438.8	44705.9	46392.5	45497.9	38911.4	46600.9	45758.6	45993.4	44803.8	45212.7	44377.9	45796.7	46520.9	45970.6	47611.5	45733.7	44459.2	45755	45079	42355.3	44712.6	47414.1	44330.6	45398.3
A0A087X0M4	A0A087X0M4		SLC4A1AP		22005.1	34037.6	24303.5	27174.4	22018	34143.8	33384.9	19492.3	32314.1	32392.2	23892.7	28120.8	23556.4	27617.9	24485.8	32678.1	29927.6	27059.9	24985.7	27171.9	35522.2	29435.7	28604.3	27515.5	25257	28454.4	29127.6	27965	27276.8	26262.8	25071.6	23499.2	24222.5	21707.6	21292.6	30076.5	21242.3	23239.2
A0A087X1K9	A0A087X1K9		LYPLA1		105129	89194.7	111002	108965	108541	82020.9	81553.4	111595	81961.4	91195.6	118870	102734	109178	109520	106829	89993.6	104459	103274	114494	104997	95346.2	97032.5	97565	105492	111445	109326	108961	106047	101029	117512	113342	116350	112071	121630	112467	96971.5	119826	110246
A0A087X1S3	A0A087X1S3		HUWE1		1750.91	2010.25	2408.79	2156	2701.94	2108.65	1692.99	1980.61	2224.46	1965.32	1486.24	2344.02	2455.26	2243.08	2653.31	2104.07	2174.41	1825.51	1780.69	2205.7	1820.23	1276.39	1920	2798.1	2871.38	2133.53	2402.44	2241.56	2298.89	3113.42	1945.79	1548.49	2363.81	2019.34	2100.8	2692.56	2066.22	2618.1
A0A096LP25	A0A096LP25		AAK1		18859.7	17771.5	19413	18457.9	18256.2	18168.8	15045.4	18771.6	16259.8	14904.3	16480.7	18767.6	19232.8	18145.2	19687	16590.7	18182	19126.1	21679.6	17237.7	16520.4	15376.5	17168	18672.1	16663.9	18742.9	18929.6	17945.5	18588.9	18136	17053.2	17641.5	18402.5	16722.3	18214.4	15548.8	18758.5	16620.7
A0A0A0MR08	A0A0A0MR08		USP19		7100.66	6579.58	8333	8086.37	8560.51	7844.02	6894.9	6080.12	7904.9	6667.96	6737.75	8198.88	8261.11	8020.17	8435.43	8460.81	7887.65	7672.37	7319.58	6828.84	8484.13	7720.86	8050.87	7783.23	7579.45	7897.82	8991.87	8420.8	9022.1	9131.68	8236.06	7145.44	5206.87	6059.18	7777.3	8252.5	7068.29	7220.84
A0A0A0MRF6	A0A0A0MRF6		AKAP9		4915.75	7851.48	6638.56	5175.45	5392.97	6037.96	6314.24	4655.38	8714.88	6479.69	5750.66	5659.7	6099.99	5510.45	5937.78	6881.15	5930.19	6103.98	4599.72	5917.09	6664.5	7058.96	4825.17	6230.58	4840.95	5080.68	5786.57	4872.39	5710.64	4373.82	4939.38	3895.61	3208.22	2952.12	4107.28	6127.93	4397.83	5044.79
A0A0A0MRJ1	A0A0A0MRJ1		CDC42BPA		37479.6	30502	37476.7	32503.5	25378.5	31954.7	25569.5	40444.1	32026.4	30925.2	31729.8	37739.3	40272.8	29781	38523.5	28991.4	34777.1	32268.9	37321.4	36607	28707.9	22756.5	25962	37451.1	41867.6	30148.9	36799.5	29563	35593.8	31811.7	31007.4	39317.2	33145.3	24587.9	33172.3	26988.9	32404.3	30653.3
A0A0A0MTR7	A0A0A0MTR7		RNF213		172660	206049	197045	194766	199096	202260	202248	151399	200150	206766	192887	196690	200162	193551	198286	205882	192727	195257	188611	194128	205310	205214	203306	194899	192024	194056	199233	192504	192617	193546	192900	168995	151758	174794	165632	206865	161960	195011
A0A0A6YYH1	A0A0A6YYH1		C15orf38-AP3S2		20214.1	19432.3	20102.1	21192.8	20539.7	19166.3	18468.9	19720.7	19429.2	18958.5	20195.3	20106.8	18618.8	19309	17187.2	20106.9	18553.6	20242.1	18013	19434.4	18561.5	19020.9	21382.6	19127.3	20718.8	18819.9	18978.7	19816.2	20944.7	19157.2	17242.2		20178.8	22021.8	19923.1	18546.9		20415.7
A0A0A6YYL4	A0A0A6YYL4		PAM16		7971.93	8496.29	8395.55	9115.47	7813.28	8861.5	8064.04	6194.13	8396.21	8287.87	8068.24	9042.17	8840.43	7324.52	8855.5	9090.56	8049.79	9163.42	9265.47	7505.84	8479.03	6745.39	7862.46	8977.21	8506.81	8128.87	8522.99	7205.1	7948.8	8745.07	7818.34	7068.99	7387.28	6422.83	6978.79	9186.79	7089.92	7121.9
A0A0B4J1W0	A0A0B4J1W0		MED24		14479.5	19196.2	18270.1	19564.6	19983.2	22851.7	17872.4	15677.9	22160.8	19353.9	13311.9	20951.3	14010.1	19047.8	19517.1	20660.1	19444.9	20799.4	13542	17942.4	19883.3	21580.1	19477.7	18551.6	18878.2	19988.1	19409.1	17176	12384.8	19006.2	18477.9	18212.5	12521.2	14967.4	15706.7	23230.3	12623.4	14148.6
A0A0B4J2D5	A0A0B4J2D5		GATD3B		11381.7	6828.01	9936.69	8079.98	10020.4	6918.6	6536.32	10662.8	7134.76	7237.3	9419.17	9243.48	8654.68	8838.08	10181.8	7335.16	8352.05	8777.12	9058.82	8505.93	6686.07	6317.15	6064.41	8314.31	8415.77	8315.95	8105.01	8610.42	10364.9	8574.31	8096.97	9113.84	9737.33	10184.4	11201.9	7049.28	9313.74	8707.6
A0A0B4J2F0	A0A0B4J2F0		PIGBOS1		7766.16	5378.1	6194.89	9038.03	8945.6	6675.2	6462.76	8179	6442.32		5128.49	8766.63		6547.45	7380.73	5104.92	7538.12	7544.89	6443.17	7132.43	7854.4	6251.51	6162.22	6728.92	8858.31	8296.36	8099.65	8344.25	9470.41	7022.19	7258.04	10683.8	9896.07	7383.66	10615.7	8354.03	9641.6	9135.98
A0A0B4J2F2	A0A0B4J2F2		SIK1B			3550.94	2586.19	3079.51	3241.34	3183.73	1976.12	3141.03			2367.32	3807.28	2800.3	2823.61		2831.48	3016.06	3347.42	2557.82	3028.43	2830.61	2691.57	2439.87	3792.14	3517.88	3606.25	3437.24		3013.98	3685.54	2089.63	2744.87	2766.97	3525.82	2660.26	2737.41	2362.39	3336.14
A0A0C4DFL8	A0A0C4DFL8		KDM4B		516624	442375	714072	524564	415259		250258	707354	671227	790219	811682	526330	991586		687923	210054	549542	535424	1.04E+06	524863	36062.5	362220	50606.4	533418	550661	527481	503866	502583	414944	500495	448634	718368	627811	405441	602640		498271	401591
A0A0C4DFN3	A0A0C4DFN3		MGLL		99807.1	84869.1	124944	82652.8	98163.1	75134.9	89754.4	98653.2	87725.6	74437.4	124302	86580	114622	90153.6	115190	87937.5	88408.9	92982.3	113601	84126.8	74032.1	79309.5	72985.4	88132.4	88359.2	83945.4	93312.7	83692.4	86496.8	81939.6	78811.1	99862.3	79303.8	72386.2	92732.3	67499.8	81809.7	93651.7
A0A0C4DFZ2	A0A0C4DFZ2		ARSA		14295.3	11451.4	19923.6	16498.3	16586.4	11876.2	11244.7	15546.4	9931.07	12430.7	18376.2	15682.5	18492.1	16060.5	19601.5	12083.7	14836.2	16351.5	20730.4	14750.4	10703.2	12169.8	12811.7	15609	15557.2	15205.9	16284.4	17025.9	13752.1	16065.9	14308.2	15621.8	16840.2	18220.2	18373.8	12102.3	15218	16722.2
A0A0C4DG44	A0A0C4DG44		HTRA2		16853.3	11547	9614.41	13502.3	16533.3	10848.7	8545.04	13249.5	9839.04	8599.16	10345.8	13842	9586.86	13066.2	10468	10278.4	13875.5	12666.4	10793.4	13089	10039.4	11437.4	10709.7	12300.4	12941.4	12793.5	13873.1	12312.6	14129.5	13497	11993.6	15557.3	16415.6	13738.7	16174.8	11579.1	16245.5	14361.7
A0A0C4DG68	A0A0C4DG68		PUM2		1582.74	1488.24	1464.42	1626.31	1479.73	1698.3	1496.36	2008.25	1515.1			1786.42	1742.12	1604.04	1371.66	1800.96	1385.59	1514.34	1747.7	1518.44		1635.47	1486.94	1769.16	2024.15	1621.18	1527.69	1324.96	1969.28		1425.69	1820.76	2305.93	1493.59	1514.5		1639	2297.61
A0A0C4DG89	A0A0C4DG89		DDX46		226916	278987	246910	261975	238699	271507	299663	230103	289947	278124	268501	258746	246571	260907	260512	288077	261504	260020	257923	263555	286767	292062	302970	267687	262184	265610	276993	276778	235461	266145	254876	245015	237377	229442	254866	287734	252069	242280
A0A0C4DGB0	A0A0C4DGB0		SCOC		47773.9	52957.6	49830.8	46037.8	40744.6	52125.2	53297.5	51635.3	62460	63075.2	51494.4	45276.3	56895.8	52301.1	62807.6	58597.7	50987.7	48691.7	52598.5	53772.1	53870.7	62406.9	45996.4	48164.7	50570.8	49118.4	48836.8	54295.1	41114.3	51789.3	52277.5	48766.9	35392.6	37689.6	38721.5	45177	30909.5	35463.3
A0A0C4DGV1	A0A0C4DGV1		MYEF2		4904.69	2775.33	5478.01	5419.39	5349.57	3120.39	3214.55	3441.38	2982.77	2279.19	4671.43	5981.91	4000.41	5680.64	6058.92	3476.02	5361.17	5576.7	4882.97	4893.48	4613.37	3983.74	3680.18	6413.98	5070.97	5999.26	7815.98	6825.32	6238.67	6277.84	5749.63	4564.8	5093.09	4785.55	4785.98	6323.71	5222.05	4287.15
A0A0C4DH09	A0A0C4DH09		SEC16A		3230.06	2227.39	3607.72	3660.31	3342.03	2724.48	3001.31	3717.85	2651.25	2543.74	2976.72	4268.32	3557.3	3343.72	3507.36	3323.57	3990.55	3634.25	3045.48	3965.41	3275.13	2427.9	2043.18	3438.92	4462.78	3944.03	3497.85	3378.56	4091.79	3303.14	3146.99	4296.02	4609.04	3055.82	4613.13	2871.98	4788.44	3834.97
A0A0C4DH22	A0A0C4DH22		EPB41L1		132119	135095	193445	151475	140793	133923	141388	139297	137942	138195	205358	148448	190918	151224	198357	137324	151024	153018	198178	144521	138444	136545	136025	153529	150879	151960	148673	144329	127399	143493	145294	133871	116625	130067	128969	130637	120205	128818
A0A0D9SF53	A0A0D9SF53		DDX3X		225630	259016	243771	247740	225435	262619	268016	239990	266150	257555	255667	241588	243384	251882	248379	266799	245873	249072	254046	252586	268201	271501	258285	255094	259218	257132	250825	255016	231787	248053	259330	234022	216417	231392	228125	277196	210685	223477
A0A0D9SFP2	A0A0D9SFP2		HADH		46986.8	52336.5	41090.8	49551.1	56833.5	47302.6	45934.2	54131.2	45181.1	45174.5	38916.4	45276.7	36726.8	49799.7	42125.6	45428.4	47669.2	47888.7	38550.2	45083.8	46016.6	52013	48745.1	48833.3	46692.8	46774.6	47679.7	47573.1	48104.2	45500.6	46915.9	46901.3	46685	53715	43989.2	41576	41641.2	45908.9
A0A0G2JJL1	A0A0G2JJL1		WDR46		3048.08	2738.58	2876	3348.71	2934.62	2836.37	2867.68	3981.21	2095.59	3041.44	2572.82	3641.95	3041.44	3372.78	2932.42	2441.35	2887.67	3945.97	2631.12	3165.67	2253.61	2212.76	2742.16	3002.79	3488.31	3223.66	2697.33	2366.38	3573.1	2504.56	2499.54	2969.21	5005.43	2906.35	3607.1	2179.25	3487.56	2354.13
A0A0G2JLS1	A0A0G2JLS1		LRRC56		19676.5		21338.9	22217.1		16223.7		20849.2	20640.9	21570.1	22317.8		22512.5		21116.2				22306.8				24396	23833.7	21174.8	24869.7	23683.6			22775.1	22369.7	24427.1	23813.6		26134.9			23525.3
A0A0G2JN29	A0A0G2JN29		NOMO1		27686.2	28154.4	32435.1	29117.3	30559.2	28520.9	28488.5	28693.9	26095.1	26198.3	30231	30752.4	32441.1	29714	32526.2	28310	28313.4	28322.6	30652.9	29077.4	26305.5	25293.8	25976.9	30017.2	28547.3	28232.7	29376.9	28395.5	29696.7	29194.4	28090.3	28791.7	28024.4	30113.1	28631.1	28768.1	29794.5	30496.4
A0A0G2JPD3	A0A0G2JPD3		HLA-A		23510.1	24799.6	21112.7	22968.5	24624.7	22654	23137.6	19114.9	23816.5	24362.9	17885.7	22982.9	19582.6	23292.1	20410.3	23534.4	22866.4	24637.9	20302	23601.7	23692.1	22670.5	23891.3	23276.4	23310.9	24607.2	22185.6	22783	22792.8	22605.8	19555.7	19502.7	19214.2	21121.7	22854.6	21832.9	19545.9	25074.3
A0A0G2JPP5	A0A0G2JPP5		SCRIB		47149.7	45519.5	64800.4	50111.1	47733	46092.2	43616.7	49880.1	49405.6	44377.9	61994.6	49864.1	60612.7	49078.9	63931	44243.5	51839.1	52744.2	62569.4	49922.9	46860.3	43662.6	46465.4	51737.9	50318.8	47272.5	49260.1	46997.8	49290.7	48272.5	46520.4	45108.2	44816.9	46431.7	45384.7	41814.8	42942.4	45026.3
A0A0G2JPT5	A0A0G2JPT5		RAD17		1788.24	3547.26	4224.8	4569.4	3735.15	4432.42	3204.31	2118.53	5236.46	3005.65	3040.35	4916.74	4415.95	3978.86	4210.75	4527.02	3380.15	4303.37	3809.71	3514.79	4379.47	3297.87	3844.29	4486.04	4670.7	3935.68	4576.1	4452	3563.49	4396.84	4162.89	3857.86		4398.67	2634.92	6152.2		4580.94
A0A0G2JQM1	A0A0G2JQM1		AP2A2		18571.1	19743.2	17168.3	17762.9	16221.7	17333	16603.1	19884.5	18560.4	17573	18738.2	17067.4	16821.2	17805.7	19737.7	18469.9	17576.8	18931.1	19284.5	17428.6	18291.8	16455.7	18285	18172.9	17616.2	17084	18689.8	17997.7	15904.7	19327.3	18552.8	17644.9	15880.2	16369.5	17435.8	15856.1	15659.4	14893.8
A0A0G2JRX7	A0A0G2JRX7		PRAME		40689.6	85434.5	70395.6	85911.8	58797.7	94017.3	80966.2	29580.1	86829.6	118112	64692.8	67622.6	68506.5	77841	78455.6	96965.1	76888.6	66150.5	63904.4	69229.1	110432	107961	99580.5	84251.4	75807.7	66224.4	92280.5	94510.1	52983	99224.1	95753.5	49724	22951.5	57307.7	41259.8	106331	30067.5	48172.7
A0A0J9YXF2	A0A0J9YXF2		PON2		328769	354670	345627	334403	332628	336367	323472	353214	345788	423272	315323	338043	307124	334886	343299	334150	339666	318640	278701	328302	328273	335383	334568	324099	319151	333712	324439	312537	290300	305555	279026	290541	267846	315990	284970	271438	239628	240773
A0A0M3HER2	A0A0M3HER2		CENPV		4910.26	3114.95	2697.02	2825.21	2571.8	4163.61	2368.49	7982.23	2806.21	3551.18	1863.71	3885.34	2977.08	3881.49	2354.4	3190.18	4139.32	4074.61	2220.08	2506.3	3060.72	3141.91	2585.84	3732.08	3895.12	3228.04	3852.95	4140.79	3780.9	4139.35	2664.93	4056.35	6108.03	3491.56	4449.05	1878.74	3195.33	2029.35
A0A0U1RQK7	A0A0U1RQK7		EIF4G3		13945	15307.2	17487.8	14780.4	13179	15185.5	16407.9	12801.4	16622.5	18246.6	17232.7	15366.9	16769.6	14945.9	17262.3	16742.2	16097.1	15938.1	17461.2	14238.4	16516.1	15396.7	14017.5	14948.9	14951.4	15054	15274.5	13361	14335.9	14505	13874.1	13328.9	11767.6	11231.8	12178.3	14642.1	10863	13088
A0A0U1RQL8	A0A0U1RQL8		GSN		8008.94	12020.6	10380.2	11541.2	9601.72	8850.77	9957.25	7278.17	11793.9	10753.9	12510.6	8798.87	11174.8	9324.76	12756.7	10442.3	9504.41	9849.14	11969.4	9496.63	11294.2	9548.61	10697.2	10496.5	9060.53	9644.66	9729.66	9668.17	8771.83	9563.24	8893.21	8452.47	7605.64	7720.85	7795.98	7393.43	6015.27	7629.21
A0A0U1RQS5	A0A0U1RQS5		ERVK3-1		10168.2	13967.7	11498.7	15291.1	11933.9	13134.9	12440.8	10309.2	15575.4	9776.57	13995.8	14198.8	12329.7	13287.3	13303.2	14867.5	13443.3	12893.2	12203.9	15098.5	13333.1	14682.1	13680.1	14540	13363	16523.7	15305.6	16156.9	16325.5	13116.2	15685.8	15903.6	14187.2	12461.4	15161.8	20436.3	18145.1	13815.2
A0A0U1RR07	A0A0U1RR07		SYTL2		2656.57	3534.93	6812.39	4551.56	4433.17	5176.5	3006.22	2744.76	3280.74	4086.65	6206.04	4843.58	5542.84	4533.53	6314	3753.59	4592.71	4469	4552.38	4166.34	4887.48	5237.57	4066.96	3140.41		4515.3		4360.76	3186.94	4229.77		3087.66				5579.47
A0A0U1RRL7	A0A0U1RRL7		MMP24OS		7675.56	4811.45	12149.1	7514.08	5555.44	5631.43	4187.89	6803.42	4972.83	1804.89	7783.78	8041.37	1168.32	7027.64	3405.52	5535.99	7783.65	6746.29	6485.97	7577.82	4010.8		5108.89	4376.3	7648.96	7029.31	3728.36		2067.35	3234.02			5002.73					3284.77
A0A140T8Y0	A0A140T8Y0		VARS2		3888.62	4693.73	5302.12	3838.39	4660.11	4173.59	5254.39	2060.89	5418.3	4268.59	3934.57	3939.56	3754.93	4107.75	4082.1	4633.85	3636.7	4617.06	3283.92	3649.12	4566.07	4223.78	4487.03	3954.79	4230.04	3990.25	3790.14	3708.61	4326.75	3986.21	3597.6	2301.12	2330.35	3667.34	2629.48	4443.21	2650.88	4494.26
A0A140T8Y5	A0A140T8Y5		DHX16		8763.08	8963.17	10841.9	13552.6	11957.2	12170.3	10982.5	8811.71	12503.8	8426.72	12209.8	14290.9	11644.8	11758.3	10603.2	14785.6	12795.6	12245.3	11260.4	12961.2	12528.1	13302.7	13250.4	13350.7	13323.1	13695.7	13188.5	14030.6	10863	14685.8	13422.5	11804.5	11137.7	12546.1	12869.9	11662.6	13890.3	13056
A0A140T912	A0A140T912		HLA-C		49895.7	47018.5	54229.3	50330.2	57614.7	45054.7	44289.7	43169.9	48117.2	46795.6	50038.2	49189.7	46373.6	48142.2	48629.7	50776.2	47282.6	51897.1	48508.4	46952.1	48164.3	42122.9	48295.4	49645.9	48589.7	47350.9	48262.1	47562.4	48407.3	45132.4	45844.2	44612.2	39448.1	52726.9	48751.7	41332.2	41227.9	49577.1
A0A140T9T7	A0A140T9T7		TAP1		7929.19	6007.76	9370.68	7126.08	6980.37	6724.48	6250.4	6628.46	6075.35	8105.68	8552.26	7763.54	8716.4	7664.25	9558.06	5647.36	7573.5	7579.69	8776.26	7812.09	6707.84	4885.93	5519.82	7327.29	7227.5	7350.88	7418.82	7010.55	7896.98	6907.94	6674.66	6928.61	7455.19	7182.53	7993.82	6331.09	7217.16	6734.29
A0A1B0GTL5	A0A1B0GTL5		RAB11FIP5		7897.5	7471.35	7129.04	8340.75	8738.2	6047.47	6479.04	10376.7	7102.17	7005.29	7746.15	7665.02	8318.2	8452.54	8140.73	6109.68	8462.6	8376.8	9772.51	7798.49	6180.41	5275.92	5595.42	7802.15	8366.83	7856.95	7587.96	7851.56	9724.68	8604.12	7798	9006.35	9302.1	8116.02	9614.96	7813.12	10885.9	8762.23
A0A1B0GTN9	A0A1B0GTN9		PLEKHA7		3014.23	2749.39	3285.93	2957.41	3178.91		3857.57	1771.21	4689.25	2943.2	2840.02	2815.53	2850.9	2442.89		3710.02	2803.37	3463.06	3092.68	2762.03	2704.2	2550.12	1850.23	2954.21	2820.76	2821.64	2974.71	3053.78	3525.27			2867.62	1981.22	2315.27		3576.3		3080.7
A0A1B0GU97	A0A1B0GU97		NFIB		22910.2	19639	19645.5	22902.3	24325.7	24189.1	21841.5	25756.4	22764	24257.1	22658.3	22097.6	19812.6	21042.8	19262.2	23036.4	21407.8	22619.8	16089.1	21287.5	23260.9	26506.5	21555.6	22191.4	21383.9	21159.1	19845.5	19760.2	15431.4	21110.1	20951.9	19539.8	15053.9	19186.7	18922.9	20926.3	18786.1	22663.3
A0A1B0GUD6	A0A1B0GUD6		GRAMD1B		7756	8243.72	11037.9	8929.48	8499.05	8718.62	9295.16	6012.79	9423.06	8918.1	9162.86	8999.87	11396	9115.87	10613.2	9647.14	9003.09	9286.97	11081.9	8410.17	9168.07	9860.73	9865.43	9708.51	7951.28	9307.46	9676.49	8859.01	9068.99	8964.1	7842.93	6742.44	5575.97	8445.69	7769.94	9632.27	5981.05	8130.99
A0A1B0GUS7	A0A1B0GUS7		UNC13B		3965.5	3190.16	4549.93	3591.15	3611.69	2822.71	2992.85	3717.38	1815.61	2707.96	4014.04	3479.58	3111.38	4254.31	3706.04	4405.24	4662.64	3606.91	4108.95	4097.67	3066.63	3405.25	3358.1	3553.23	4109.51	4561.37	3369.45	3253.95	3896.2	2975.45	3054.59	3390.13	3658.56	4411.64	4520.99	2948.57		2922.48
A0A1B0GW05	A0A1B0GW05		DPY19L1		25137	21008.9	29760	25934.9	26240.4	24362.4	23368.5	24678.3	20669.4	24491.2	23149.2	25001.1	24669.2	25380.3	27825.1	23892.6	25002.8	23111.5	23640.3	25052.2	23259.1	20399.7	22858.6	24725.5	25305.8	24104.2	27894.6	22788.3	25375.7	25439.7	24323	26253.1	23816.5	23569.6	29317.9	22450.7	25347.9	23598.2
A0A1C7CYX9	A0A1C7CYX9		DPYSL2		125797	134951	134105	139603	129651	132528	130635	137563	137619	137853	139406	140205	137087	134813	130591	135024	137107	138964	134708	140181	136823	138860	135643	139702	136910	142996	134372	139770	134253	138909	138417	147450	140380	130346	140574	131873	140811	125207
A0A1W2PPU6	A0A1W2PPU6		SCARB2		53423.2	49599.6	65449.7	53756.6	51907.3	52007.8	51073.6	50603.5	43855.7	50731.9	66421.7	52956.7	64225.9	52650.4	72489	53516.8	55608.9	53798.7	63525.8	49779.9	49062.7	47078.8	52264.2	59401	56724	55767.2	59495.6	51075.1	47873.8	57824.2	52135.7	55715.9	46974.2	52552.9	52672.2	50722.6	53720.6	47081.4
A0A1W2PR08	A0A1W2PR08		ELP4		4954.27	4837.81	3239.15	4668.01	3912.09	5947.77	4838.34	3333.05	5372.99	6321.01		4818.68	3385.19	4675.91	3540.84	5219.34	4039.19	4636.67	3443.27	4642.4	4010.06	3541.32	4100.8	4309.8	4309.05	3512.95	4620.09	3918.15	4619.99	4139.61	4257.65	4454.89	4491.16	2938.76	4439.4	5377.52	3881.39	4454.68
A0A1Y0BRN3	A0A1Y0BRN3		MYO6		25515.5	23292.2	33797.6	26453.8	25688.3	21579	22739.8	23073	24059.4	22494.4	32355.1	26420.5	33482.4	26220.3	33478.6	23733.7	26715.2	27376.8	32198	26195.9	23516.8	22277.5	22384.5	27071.7	25775.5	26141.3	26741.2	25372.7	22945.5	24902.8	25223.8	23822.9	22962.5	24002.1	24474.7	21917.8	23890.4	25138.6
A0A2C9F2R7	A0A2C9F2R7		FRYL		3921.31	5771.88	5232.71	4402.33	5834.96	5246.21	3649.98	3774.45	6288.43	3569.44	4096.13	5492.85	4500.03	5371.18	5106.85	5776.94	4440.83	5271.26	4338.54	5354.42	4752.48	3983.42	4826.79	5148.12	4826.87	5556.62	4447.77	4494	5647.58	5393.18	4111.87	5396.05	4207.36	4728.32	3958.29	8147.86	4497.57	5614.02
A0A2R8Y4X0	A0A2R8Y4X0		KSR1		7000.29	10616.8	7060.67	6607.58	7749.51	8313.28	8789.54	6285.5	9578.86	9268.59		8811.62	6836.73	6782.3	7474.68	9220.27	7979.88	7852.67	6351.76	8448.24	9091.09		8236.44	8884.72	8513.72	8582.61	8019.41	6258.68	8420.76	7864.33	6235.2	8098.1	8230.22	5897.15	6542.58	7101.42	5122	7960.78
A0A2R8Y4Z8	A0A2R8Y4Z8		CCDC9		4664.22	2132.09	3194.81	3107.48	2175.92	2579.94	2507.23	4483.83	2652.38	3108.53	3484.06	3411.62	2776.73	3613.04	3119.47	2897.83	3431.12	3580.87	3244.95	2796.68	2734.02	2445.95	2326.93	3228.74	2487.44	3163.38	3659.3	3263.74	3953.35	3887.7	2797.02	3515.13	4150.16	3681.43	2821.65	3004.53	2743.19	2122.35
A0A2R8Y566	A0A2R8Y566		RELCH		23872.8	21352.3	24216.7	23200.7	22049.5	22892.4	19177.4	25822.9	19683.3	23742.2	20686.2	23395.6	23211.7	22779.7	22183.6	19184.6	23768.7	23667.5	22984.6	21976.6	18010.3	21198.4	18845.9	23776.2	21411.5	22149.8	21818.4	19548.5	21734.1	20720.3	20717.9	23511.1	20339.2	18846.5	19816.5	20381.1	19248.6	20918.9
A0A2R8Y661	A0A2R8Y661		RAPGEF2		3237.54	3998.08	5064.53	4780.09	4655.92	4227.85	3871.43	3752.53	4221.44	4624.55	4290.46	5148.07	5639.48	4528.58	4526.58	4800.24	5307.87	4821.97	4365.95	4493.11	3914.71	2952.31	4767.44	5077.5	5211.11	4768.78	4794.41	4313.41	4404.48	4108.71	3423.48	3830.64	3606.53	3510.47	3518.65	4064.04	3977.75	5385.84
A0A2R8Y7W8	A0A2R8Y7W8		MEA1		6540.83	6872.06	6662.77	6439.73	7834.49	7611.85	7098.13	4706.4	6640.84	5914.56	7540.87	7303.72	7805.81	6657.8	7322.22	7613.99	7170.12	7307.21	6468.28	6145.44	6783.72	7451.13	7260.06	7223.72	7569.1	7392.5	7588.99	7264.06	7150.3	6473.17	7050.82	5474.87		5800.82	6838.25	9260.15	5619.82	8449.14
A0A2R8YFM0	A0A2R8YFM0		MYO15B		13480.2	15614.4	17614.7	14278.3	13069.8	12983.1	13569.2	9209.4	15343.7	14194	15859.1	14212.3	15048.2	13801.4	17116.1	13657.4	13528.2	14759	15004.8	13045.3	14534.4	12277.1	12900.4	13697.2	12340.4	14147.1	13793.2	13553	12643.9	12966.9	12338.9	9885.25	9291.83	11268	12281.8	14389.3	9239.19	13954.2
A0A2R8YG42	A0A2R8YG42		ARHGEF7		10899.9	12188.4	13336.4	11770.4	12971.4	12497.6	12237.1	12141	13406.7	11711.5	12068.1	13236.6	11812.5	12265	13806.1	12512.1	12536.7	12088.4	11938.3	12740.2	12137.5	12093.7	11344.3	12028.1	11311.1	12925.3	14285.1	12793.6	13835.3	12829.7	11973.1	11928.7	11141.3	10196.1	12716.3	12827.6	12222.1	12092.3
A0A2U3TZN6	A0A2U3TZN6		CASK		16040.3	13371.7	20495.3	17101.7	14881.2	15112.1	13050	17115.7	13097	14906.9	16938.3	17258.5	18802.8	16140.6	20821.6	13120.3	16056.6	16116.7	19968.8	14861	13879.9	12863.9	12667	16697.7	15353	16501.8	16120.9	14553	14270	15513.6	15807.1	15831.6	17318.9	13382.6	17132.7	13698.2	14998.6	14394
A0A3B3IRQ9	A0A3B3IRQ9		ADAR		3354.61	4986.22	4255.56	4274.08	3569.25	5114.32	4948.28	5245.47	5322.84	5632.83	3792.7	4144.96	4812.54	4594.01	5187.7	4518.09	3698.05	5706.55	3448.38	4276.6	5262.64	6435.29	5052.4	5233.37	3599.97	3865.52	4908.39	3792.05	2353.33	4363.41	3585.58	4455.53	2584.71	3280.25	2925.93	4756.96	2145.44	2916.93
A0A3B3IRR1	A0A3B3IRR1		HMBS		47056.1	58123.4	46341.8	51257.8	48118.8	55362.9	58004.5	50669.5	61273.4	70193.6	48517.8	52679.8	46839.3	50856.8	47636	60995	51201.1	49064	40786.7	51173.2	52561	60062.2	50885.1	45946.8	49950.6	52643.3	52384.1	47931.5	42662.9	44695.2	46625.9	44617.8	39323.2	41254.2	42741.3	58163.3	40893	45085
A0A3B3IRU2	A0A3B3IRU2		SNU13		1726.75	1819.18	2208.32	1266.04	3430.05	1259.09	2144.7	1907.75	2147.91	3384.61	3190.43	2764.39	868.143	2703.71	1980.33	1657.09	1578.25	1172.42	2744.23	1155.85	1378.07	1825.26	1267.33		1516.34	1504.03			1080.75			1579.58		1184.01	884.819	961.776
A0A3B3IS06	A0A3B3IS06		TCOF1		41129	37313.9	38182.7	39275.5	41662.9	32467	33871.4	50250.8	34679.7	33337.4	34382.7	40671.4	35534.9	41092.5	36843	36858.9	41079.1	39692.4	36442.6	38566	34321.2	34623.9	34336	37794.5	38323.9	38569.9	39999.6	39305.4	38086.9	38106.7	37672.7	43506.1	44877	43404	42417.8	32992.2	40700.2	38950.8
A0A3B3IS55	A0A3B3IS55		ABLIM1		15142.3	10682.6	15403.5	13312.9	13370.2	12337.1	11040.6	15637.7	10281.4	10345.7	13312.7	15399.5	13835.7	11751.4	14069.4	11186.2	13920.2	12969.1	15342	13552.2	10811.4	10138.3	10341.2	12889.7	12806.2	13285.9	13610.9	12750.6	14357.2	13708.1	12469.9	14602.9	14568.8	14675.4	14455.1	10807	13669.2	15274
A0A3B3ISV4	A0A3B3ISV4		VKORC1L1		215252	202470	198112	210550	221824	187853	195921	205938	175557	194332	211967	194628	205474	198364	207232	195304	205001	206369	205090	205429	205381	216489	215272	215473	204373	202873	212865	207877	214897	211419	209723	242620	214365	246340	207744	167451	206326	218037
A0A3B3IT31	A0A3B3IT31		LMBRD1		1717.06	1626.41	2625.61		2071.99	2608.35	1761.17	2031.07	1893.74	1711.4	1564.86	2292.96	1323.78	1314.6	2564.41	2147.38	2613.47	2136.52	2040.37	1352.94	1478.06	1645.69	1407.15	2407.49	1571.6	1877.38	2117.21	1258.59	2854.58	2009.56	2105.39	1274.37	1923.55	1730.03		2382.67		2779.86
A0A3B3IT92	A0A3B3IT92		MCM4		57493.2	74787.5	26131.9	56052.4	52158.5	81768.8	74644.5	43563.4	74940.6	71215	27545.5	56732.3	25166.9	57761.4	25913	77409.3	56157.2	57173.6	26694.1	57513	77824.2	72151.8	72923.1	56898	56847.6	56740.7	56896.2	55377.1	62261.9	55807.6	55508.1	43851.8	45242.6	50644.5	42312.5	81365	41602	55454.8
A0A3B3ITG3	A0A3B3ITG3		DAB2IP		2684.86	3529.51	3776.64	2135.75	3312.53	3506.11	2975.73	2844.75	3780.38	3515.26	2814.32	2812.79	4513.59	2533.2	2696.24	3653.68	2635.63	3117.46	2578.36	3120.58	3831.45	3528.82	4388.89	2305.38	3332	2205.09	2066.91	1855.16	2030.46	1806.79	2549.83	1630.9	1862.95	1422.04	1780.49	3382.9	1144.58	2885.65
A0A3B3ITJ4	A0A3B3ITJ4		HNRNPL		156111	142329	129011	150857	137016	155130	150732	163489	145845	159997	130850	148676	130326	151479	128636	150968	154255	149462	134185	150557	150866	141100	150492	151546	152349	151729	145737	141043	124824	144918	148573	146305	165901	148540	144241	134432	140291	137676
A0A3B3ITR4	A0A3B3ITR4				129003	120610	108489	113365	131060	117972	115490	106747	125553	113693	104805	133242	111389	129866	104490	118113	119559	126890	115014	121407	115757	94363.6	124713	127332	123927	134110	118027	111116	127451	126830	116636	117912	115959	130176	117549	112360	107679	122741
A0A3B3IU42	A0A3B3IU42		GEMIN2		231731	178864	148242	278651	201268	214521	164797	190708	180773	186352	167453	269649	158546	287029	179444	186164	284677	248250	199620	257683	247469	229806	219901	305772	298853	285291	331222	330575	296735	360543	323374	308190	285510	317030	328764	329271	330311	257423
A0A3B3IUA2	A0A3B3IUA2		SNU13		402092	335976	343321	374947	359291	348751	354984	425481	341043	384632	367912	368851	348921	363263	343725	344083	365532	371655	348622	370416	351412	332187	352548	374955	369877	367130	383843	371277	348766	372808	384928	412079	402491	413002	396172	304726	364496	354241
A0A3B3IUC1	A0A3B3IUC1		NEDD4		73632.1	38689.5	43593.7	46472.7	52515.8	31090.3	28923.1	69143.3	26054.7	19133.2	50339.7	43586.6	43948	51779.3	43902.1	31203.8	47731	47554.5	48978.7	45978.7	31365.5	26711	28920.3	49557.3	44429.2	50360.8	45063.8	48870.6	78934	51093.2	52840.7	62061.3	70131.9	72107.8	83235.5	31192.7	75679.2	52087.3
A0A494BZV2	A0A494BZV2		MPRIP		28905.1	21762.5	29898.4	26725.9	33756	27121.2		21613	24658.9	24872.5	26539.3	22112	23337.5	24896.3	26371.6	23751.5	26994.8	28012.7		29780.9				29060.7	27315	22611.5	35029.6	19911.5		25154.4	15613	23240.2	25413.2	24267.7	20996.6	20171.5	22294.3	20435
A0A494C0F3	A0A494C0F3				47842.1	57120	47911.9	43285.9	44133.8	56227.6	56907.2	48688.5	56353.9	76871.7	46492.3	46635.7	51202.9	41875	49379.1	57772	41051.2	50529.1	40593.3	44714.6	59814.8	54823.6	54039.6	44020.5	42192.8	44504.7	47607.4	45289	36635	43444.1	44193.1	41380.5	32710.1	42458.8	30646.8	41841.1	25072.4	39004.8
A0A494C0G5	A0A494C0G5		AGRN		799.825	647.46	616.591	531.553	547.581							463.113		358.596	966.758		405.251	665.45	361.892				215.277	402.624		459.601
A0A494C0R8	A0A494C0R8		CLUH		84862	107384	86460.1	96494.3	81926.3	100547	101338	80640.2	105251	100564	92430.8	96361.7	90864.4	92793.4	83810.6	102003	94674.1	93974.6	89347.8	95685.8	102058	104483	100584	95325.8	92492.7	96349.1	93944.9	96346	90969.6	94600.3	95529.9	91017.7	81442.7	82585.8	86315.6	96795.8	86126.3	88494.3
A0A494C0V5	A0A494C0V5		TAZ		1375.27		1175.6									1674.91					1112.92			1944.72										1347.03				1396.21	988.599
A0A494C100	A0A494C100							5311.82						4897.28		7512.88		4426.06		8523.61			5905.21														4058.82
A0A494C148	A0A494C148		TBK1		51893.9	48315.3	54050.2	54779.5	51106.4	48570.4	47659.7	51652.3	53935.6	50740.9	44467.9	58040.9	51534.7	53104.8	50478.6	49124.4	56277.6	57748.1	56390.8	48510.2	47988.7	51519.4	44710.7	54106.6	49867.5	48695.3	54986.9	51527	54074.3	55308.8	51705.4	58841.2	49234.5	41262.6	52327.9	52270	53586.6	50699.1
A0A494C1D3	A0A494C1D3		CHN1		1996.19	4062.52	2513.75	2644.31	2859.32	2878.52	2829.04	2056.97	3942.47	2466.86		3613.27	2340.39	2859.86	2587.03	3154.23	2973.01	3465.97	2388.26	3033.97	4145.06	2713.82	2542.8	3109.73	2458.5	3003.32	3242.87	3476.45	2271	2642.12	3482.17	1647.57	1949.74	2219.44	2575.85	2983.61	2382.08	2300.96
A0A494C1D7	A0A494C1D7		DST		730.402	738.355						1217.82		1049.26			1879.87		1806.82		715.266	974.495	1269.75				692.205	1015.24
A0A494C1L1	A0A494C1L1		LBR		43461	45536.6	27634.6	44405.3	50324	48047.3	45947.2	40016.6	48552.6	46549.3	29446.9	41611.1	28510.7	44529.2	26104.5	46955.8	43466.9	42489.1	27696.1	45961.3	49204.1	45765.5	46677.4	44048.9	43504.6	43375.4	41707.3	41887.8	42164.6	44541.1	41775.6	40730.9	44532.5	47932.8	38543.7	47499.4	44528.5	45022
A0A499FI31	A0A499FI31		SART3		31957.4	33277.4	32086.5	34101.2	33927.1	33832.7	34039.7	32367.3	33296.9	32913.4	30269.7	33834	31263.8	33216.3	31716.7	36048	33717.3	33837.2	30007.7	33962.8	32783.5	32716.4	35534.1	33484.6	33000	35191.2	34767	33413	33352.7	32856	31745.1	33689	34439.5	30245	34272.3	36926.4	36192.1	36363.6
A0A499FIX8	A0A499FIX8		ESYT2		44351	36243.8	51605.3	43185.3	44577	34039.2	35229	36300.5	34741.5	33925.7	51472.7	42026.1	50511.2	41894.4	50572.7	35403	42476.4	43279.6	52587.8	40663.3	36065.8	32485.7	36591.7	41395.3	41327.3	42937.7	41033.5	38984.2	38459.9	39632	38949.1	41778.9	43126.7	43940.2	42156.2	37051.7	43263.2	43067
A0A499FJE1	A0A499FJE1		BOLA2B		148153	148461	142438	135115	118714	145034	145555	171888	144729	169273	136049	142994	144441	141363	132188	138890	136670	144129	147185	145845	132841	134036	125000	140932	140398	136844	125325	123633	122783	140307	127830	132883	143172	127272	123906	128161	131513	101051
A0A590UJB6	A0A590UJB6		KCNAB2		15086.2	14362.8	11938.2	7789.29	8949.34	12632.2	15187.3	14765.1	16558.2	16215.3	13816.1	8734.24	15974.8	9582.01	14698.8	11829.5	11108.1	11319.3	10636.9	9862.53	11610.5	14855.8	12983.8	8823.5	8318.68	7596.99	9552.35	8309.91	7402.55	7754.96	7565.34	9706.35	5284.81	5678.93	6681.5	8276.25	7376.01	8801.18
A0A5F9YFS9	A0A5F9YFS9		SPCS1		22835.3	18024.2	24903.8	20862.2	22797.6	22769.7	19386.8	24772.3	20260.4	24382.5	22186.9	22336.6	22699	21762.1	22419.8	20624.7	22202.4	21954.5	22150.1	21065.7	17850.8	16819.6	20977.6	21092.8	23522.7	23551.1	23842.3	21439.5	22701.7	22006.1	21701.3	19886.7	20441.2	23939.4	21293.9	20443.1	16143.7	17742.9
A0A5F9ZH79	A0A5F9ZH79		ASCC1		15341.1	16170.8	20719.4	17627.4	14988.2	16926.8	14774	13880.2	14859.1	14254.8	20162.7	19442.5	19574.6	15736.1	18108.2	17181.2	16826.6	15284.7	20688.9	15629.4	14413.8	12870.8	12626.3	16005.8	17072.5	16362.1	16339.8	15420.3	15585	15126.3	15523.1	15329.3	15906.4	12520.2	13610.9	13164.7	13782.6	15430
A0A5F9ZI21	A0A5F9ZI21		ARHGEF2		24865.4	19185.3	15775	22073.9	20199.7	20259.5	22044.8	33147.2	22714.7	21466.1	15925.4	23435.8	18852.7	22181.8	20734.6	18616.6	23448.3	23923.3	14161.4	24590.4	21801.9	21957	19310.8	24096.8	21980.3	22485.9	23538.7	22662.7	25067.4	23919.2	22411.6	36220.9	35825.7	24238.8	31749.3	19190.3	35904.6	20105.4
A0A5H1ZRP4	A0A5H1ZRP4		NELFB		28148.6	32332.5	28188.9	33413.1	29454.2	35179.6	35537	28041.7	33785	31454.7	27641.9	29826	26917.8	30571.2	30624.5	33153.9	29974.5	31111.2	26889.8	28575.1	31786.1	33158.7	32972.9	29716.4	31482.6	29923.8	30332.8	28799.8	30233.9	31434.7	31127	30249	28477.1	25988.9	29562.5	33486.8	27060.6	27946.6
A0A5K1VW28	A0A5K1VW28		ETNK1		3264.37	5725.15	3636.09	5168.48	3551.42	6448.64	5178.4	2723.45	6369.48	5070.74	3683.01	5726.25	4553.49	5348.29	4113.95	5622.69	4909.2	4574.02	5324.92	4998.63	5216.52	5946.57	5926.5	6353.04	5335.9	5359.87	5430.54	6019.76	3570.29	5974.25	4814.46	3166.18	4148.27	3556.1	3670.67	7656.95	3412.83	3590.01
A0A5K1VW61	A0A5K1VW61		CPEB2		5364.68	6684.72	8607.4	6902.08	5082.21		6369.67		7296.09	4207.92	6504.11	8597.52	6959.78	6405.7	8032.94	9565.46	6723.38	7016.68	6907.27	6394.58	5907.47	7232.81	4280.45	6387.42	6529.28	7377	7004.18	6011.62	7133.46	6264.94	7437.16			4677.71	6709.89	8949.92	7770.09
A0A669KAY5	A0A669KAY5		DUS4L-BCAP29		22539.9	18802.2	26917.3	23292.3	25208	21687.4	20795.7	18134.3	20149.9	24767.4	25016.4	22750.6	26349.8	24738.5	24879.4	20679	23176.8	21700.9	28021.6	22260	17760.2	20890.5	21398	22946.5	22262.6	22775.9	21018.3	21792.6	20871.4	21282.6	22560.1	20711.4	22048.5	25205.9	23447.7	14460.5	19023.3	22195.8
A0A6Q8PEZ3	A0A6Q8PEZ3		PTBP2			1893.7		476.069		913.773	1723.07		1763.77	963.645				481.985		1082.96				412.588	1132.47	1415.15	1025.76													365.233
A0A6Q8PF27	A0A6Q8PF27		FIG4				5291.2	5987.65			4301.15	4738.8		3368.84	4900.87	6474.23		4787.01	5545.43	5815.85	5476.53		4649.05	5237.76	4034.49	3590.42	4270.95	4951.91	5769.34	5296.08	4940.11		5045.89		4402.22	5086.33	4087.58		4587.94		4947.58	6741
A0A6Q8PF66	A0A6Q8PF66		ELP1		21309.9	21322.3	21496.9	21975.4	20503.5	23910.9	21745	17504.6	23961.8	24889.6	22235.5	23803.7	21705.9	20486.1	21280.8	22749.6	21788.2	22101	22128.1	20932.5	22362.5	20532.3	20682.4	22033.4	20034.3	22895.8	22325.1	20599.6	23968.3	22017.5	19523.4	19322.2	16525.2	19221	19950.8	20695.2	17290.7	20322.5
A0A6Q8PGI6	A0A6Q8PGI6		GARS1		154731	91834.3	79436.8	120868	128431	92194.2	94092.7	181789	92448.2	103465	82256.7	120516	82882.1	120222	80308.8	90891.9	120798	122614	84065	121747	88429.9	93039.3	91304.3	119648	119466	119591	120698	116709	146549	119496	114574	170971	170093	148696	157149	90868	167821	125685
A0A6Q8PH20	A0A6Q8PH20		CAST		36519.7	40762.1	48300.8	44413.7	35354.3	45310.2	39024.9	33950.9	44967.8	48836.6	46413.4	43241.6	35756.9	43001.8	47916.8	43918.8	46555.3	39098.9	46461.3	44031	44638.8	47418.3	39390.1	41422	44104.9	41763.6	42030.2	38675.6	31116.6	39921.7	39572.2	28664.3	27880.7	31406.3	34848	43285.3	28630.1	29462.2
A0A6Q8PH48	A0A6Q8PH48		ELP1		8195.05	10426.4	9486.4	10332.8	9519.05	12534.8	11272.1	7857.21	12289.9	11464.7	9336.17	10704.2	8647	9977.54	9536.08	13229.5	11219.8	10372.1	7729.61	10999.6	12338.8	12572.4	11354.3	11071.3	10023.7	10453.8	9817.94	11158.5	10047.1	10327.7	10013.1	8596.12	7468.37	9531.87	8286.74	11345.2	6951.33	9303.13
A0A7I2V2Y9	A0A7I2V2Y9		ACBD5		62935.4	50472.1	69996.6	61078.7	69822.1	52796.1	54606.6	55691.2	56877.2	59074.7	74223.7	63384.8	61114.2	60058	69392.2	54289.5	63784.6	64462.5	69894.6	61458.2	58018.6	57081.8	53694	62669.4	60015.6	65416.6	62505.6	59168.4	60821.7	61803.8	61616.1	61957.6	59294.5	70443.3	66757.6	50288.4	54647.5	66378.3
A0A7I2V3T6	A0A7I2V3T6		BTF3		1616.33	4822.52	2150.75	3173.65		3006.57	2490.02	1904.97	3589.27	5582.5	1900.52	2928.18	2269.67	2595.75	2281.71	3627.66	2884.42	2658.25	1513.27	2403.16	4442.69	3307.1	3464.93	2882.14	2959.85	2270.13	3412.87	2829.33		2308.13	2088.08	1733.54	1394.06	1772.29	1793.48	4097.82	1808.52	1734.16
A0A7I2V4R2	A0A7I2V4R2		STAT3			2160.96		1844.07		1983.33	3377.6	1200.32	3057.22					1597.17	1436.05	2595.22		1779.14			2221.28	1418.12	2629.67	1832.46			2504.04	1513.31			2011.95					2284.35	1288.59
A0A7I2V4V1	A0A7I2V4V1		PPIA		5834.43	5534.2		5667.75	7733.37			5821.24	4960.14	5792.19	5669.91	6326.37	5837.48	6765.97	5314.41	5969	6689.76		5454.02	7232.17		5054.09	4329.32	6730.36	6432.8	5783.06	7117.64	6587.87	14589.7	7236.22	5564.19	6390.13	4917.61	6658.53	7149.59		8432.05	6546.42
A0A7I2V5N4	A0A7I2V5N4		EEF1A1		96190.6	120373	121128	123643		113351	113275	138966		73337.4	129083	134615	116915		106248	114268	122079	126557	129303	126841	122510		133744	124059	124934	128153	128642	136613	109880	155357		149625		145473	160234		151207	126018
A0A7I2YBM0	A0A7I2YBM0		DICER1		9046.33	10051.6	10043.6	10379.5	8894.78	10089.7	10173.5	8378.5	10036.7	9998.36	8692.29	10771.6	9913.26	10036.9	9164.77	9462.89	10746.7	9923.34	9672.49	10317.2	10422.2	9682.1	9954.32	10307.6	10240.6	10137.1	9075.64	9741.08	9817.63	9164.28	8778.58	9137.27	7042.28	8278.38	9518.36	9068.97	8050.84	9061.24
A0A7I2YQ74	A0A7I2YQ74		UGP2		4095.99	14029	14203.9	10800.1	19199.9	8251.36	12268.4	4964.67	14402.7	6745.13	13285.6	9962.94	11015.3	10925.5	13001.6	11677.3	11256.9	12206.7	9234.64	13637.1	12007.1	12279.1	13184.9	12530.3	11028.2	14068.2	10926.4	10817.6	11782.9	10005.5	12514.6	9925.23	7606.88	8504.4	12060.6	16471.6	16335.7	17930.6
A0A7N4YH79	A0A7N4YH79		TENT4B		7156.62	7048.03	7603.31	6617.4	7031.58	7093.77	7798.38	9026.64	5549.82	9274.72	6389.79	6589.79	7393.23	5994.39	7034.94	5907.33	6641.03	6805.22	7312.65	7083.21	7992.06	7905.8	7190.16	7578.72	6576.76	5156.8	7477.28	4460.72	3987.12	5870.62	5519.94	6538.45	7058.73	5845.65	6394.5	6057.48	5577.18	6081.5
A0A7P0T9B3	A0A7P0T9B3		SCARB1		55613.1	50507.5	110230	66855.7	62129	55719.7	53006.7	34680.4	42810.8	36771.8	120631	58695.3	132010	66738.6	120114	59899.1	65375.2	63462	114680	66955.2	48459.7	60063.2	65450.5	69993.4	68161.6	64635.6	68774.3	78850	65992.1	70980.6	75815.8	47619.8	37565.3	76155.1	44225	55303.4	47248.9	63168.4
A0A7P0T9J6	A0A7P0T9J6		SMPD4		22940.5	22083.1	21088	23381.2	22282.5	22251	21765.3	20785.3	20262.6	22071.1	20793.5	24182.4	19783.8	23678.6	20412.8	22291.6	23640.6	24214.2	22289.3	23257.5	22127.1	20254.8	22919	23257.6	24220.6	22918.4	22446.4	21390	20585.7	22849.6	22511	20394.8	22205	23861.6	21524	21886.7	21492.4	21442.9
A0A7P0T9K5	A0A7P0T9K5		CIC		7250.5	8292.12	12170.9	10291	8990.8	7870.04	8661.46	8073.71	9136.49	8085.53	11823.4	9739.11	11517.3	10103.2	12796.4	10484.2	10101.1	10275.2	11456	8931.28	9468.98	9235.18	10136.9	10554.8	8766.91	10001	10660.4	9566.33	9861.3	11306	10067.2	9856.22	8589.54	7902.99	10477.5	10479.6	8428.17	9974.36
A0A7P0TAQ3	A0A7P0TAQ3		CUL4B		27808	28873.1	36284.9	30221.9	30193	27349.1	28019.9	25854.3	29050.8	28847	34536.4	29024	33638.2	29951.6	33866.2	30373	28147.6	31765.9	33339	29406.5	29209.9	28013	30390.8	31892.3	28182.4	29752.8	30840.4	31161.4	28787.4	29723.6	28744.7	29369.4	27905.5	26307.7	27185.4	28772.2	28317	30103.9
A0A7P0Z445	A0A7P0Z445		VRK1		20934.6	22227.8	18733.3	22969.3	22585.6	24021.3	23661.4	20002.8	25278.1	23735.5	18826.1	21778.6	18449.2	22622.8	18583.2	26477.6	22028.1	23287.3	17981.4	22418.8	22768.8	22555.7	26003.9	20097.2	21794.5	24696.7	21310.8	21997.2	23748.3	20178.6	20701.7	19380.2	23736.5	23636.7	20749.8	26823.3	21883.9	23789.6
A0A804CDA6	A0A804CDA6		DCTN1		37981.1	37077.9	39376.7	39555.9	37729.6	35304.7	34537.3	36261.4	37197.4	37187.7	39014.9	39448.3	39082.8	37826.4	38191.9	36352.4	38181.2	38648.7	39948.5	38332.3	37338.7	36606.3	36183	38432.1	37380.9	37837.2	40013.4	37609.5	40634.1	37968.1	37287.3	36269.3	36171.7	35376.7	35412.8	37461.8	36207.8	36877.3
A0A804F729	A0A804F729		PKM		13966.6	17071.9	13153.3	13764.2	12130.4	15146.5	14866.3	14750.5	15361.6	15770.5	13344.8	14487.4	13434	14558.8	14108.2	14956.6	14803.5	14092.3	15290.7	13968.6	15480.6	15100.2	13902.5	14499.1	13590.3	13870.9	14757.2	14542.8	12576.2	13986.2	13616.7	13085.9	12525.4	12514.9	12004.5	14003.7	12085.8	11606.2
A0A804HHU1	A0A804HHU1		MAN1B1		10125.3	8542.44	10859.8	9655.93	10572.5	9751.34	9146.38	9837.76	11363.2	14901.3	9641.12	10333.9	11101.1	9629.57	10686.6	8266.66	9790.62	9569.37	8170.64	9440.26	9667.16	7883.52	8460.67	9830.42	10078.5	8248.32	10326.6	7921.19	8548.84	8657.29	10074.4	8620.57	9231.47	8605.3	10048.3	9406.61	6358.33	9357.29
A0A804HID8	A0A804HID8		SNX14		6782.07	9600.52	7601.95	8963.1	8981.81	9989.29	8453.33	5675.35	8090.13	8929.14	7322.43	8934.67	7577.57	7777.41	8199.77	8233.21	8001.93	8595.44	9080.3	7783.33	7826.89	7442.17	8491.62	7125.77	8039.03	8616.06	8417.3	9079.12	8174.33	7690.27		7223.32	6018.28	7086.22	8403.8	8632.13	6881.62	7847.49
A0A804HJ86	A0A804HJ86		UBA5		8342.49	7747.78	8964.19	7684.34	7224.93	6512.41	9012.96	10798.1	7861.21	6721.27	6568.75	7796.3	10004	8730.81	10187.3	6264.74	8479.14	8789.06	8585.98	6505.13	7618.24	7380.85	8149.27	8993.07	7142.7	8012.39	7677.96	4790.44	9419.46	9328.14	9143.26	11388.6	8680.27	5170.19	10384.7	7172.36	9237.5	7491.17
A0A804HJG7	A0A804HJG7		CLASP2		20427.5	22765.1	19783.4	21145.8	20335.4	21597.8	21818.1	19081.8	22433.4	24065.1	18137.8	20976	20610.9	20708.7	20463.1	22764.7	20234.7	21117.1	20547.6	19557.6	22775.5	21676.3	22004.5	20658.8	19934.4	21193.4	22913.1	21098.8	20267.4	20875.6	20385.1	20182.2	19434	17400.4	19441.8	21564	19449	18849.4
A0A804HJX8	A0A804HJX8		HECTD4		42015.7	41923.6	53104.5	49447.5	49905.6	47954.6	39530.1	39124.1	41068.3	45515.2	46720.2	48393.7	58934.3	51927	62089.5	48223.8	47065.3	43621.4	55620	52854.1	48418.8	44845.9	44015.7	44658.5	47442.7	48318.2	53621.6	47798.7	49237.1	48761.8	48427.5	52618.4	47639.3	41387.5	37055.7	49844.9	39664.7	40285.9
A0A804HLD3	A0A804HLD3		DNAH14		125850	78559.8	65723.1	100601	77988.3	80154.9	64044.2	84406.6	73602.9	70394.9	77597.9	103293	58680	108317	64028.7	82807.8	107165	99417.5	87126.3	101762	84463.7	67096	69114.9	96218.9	85353.6	103109	113737	111828	136043	125803	84291.2	116960	138660	143543	126218	82149.9	142109	98901.3
A0A8I5KP51	A0A8I5KP51		RARS2		12474.4	12631.4	16694.7	16280	19480.8	15812.9	14064.9	14542.4	17846.6		15526.1	17513.8	14962.2	15753.4	19110.8	18484.9	16881.2	16309.2	15933.1	14475.9	14376.3	11521.4	15334.4	15693.8	16137.8	15864	16792.6	14902	17939.1	14425.3	14877.5	13244.3	16595.6	19144.5	16587.9	17783.1	13757	22416.8
A0A8I5KP73	A0A8I5KP73		IFT122		3197.78	6916.14	4269.16	4357.5	3925	5584.08	6177.71	3658.15	5787.43	5964.7	4992.86	5299.1	4708.69	4395.09	5978.96	6624.89	5102.69	6899.14	4608.9	4722.84	5336.28	5406.15	4861.69	3982.97	3879.09	5074.45	6272.23	4319.46	4761.93	5865.25	3585.96	3562.6	2957.44	3132.12	3888.67	5262.12	3421.46	4362.24
A0A8I5KPU0	A0A8I5KPU0		CYB5R3		6330.82	6501.6	8373.56	5511.3	7569.13	6187.87	5282.53	8062.45	6136.83	7091.2	7269.3	7410.28	6023.57	7460.59	9191.88	7445.71	6574.13	7246	7896.29	7942.35	7034.58	7514.95	6521.08	7995.52	7335.43	6992.95	7491.06	7836.14	7002.78	7317.62	6473.19	6492.55	4744.8	8187.44	6478.16	6451.27	5371.53	8140.24
A0A8I5KQ21	A0A8I5KQ21		KRAS		29210.5	35521.5	33366.8	33109.1	44802.8	32109.1	36456.8	31003.4	37965.4	33009	32612.9	33520.6	35029.7	30424.6	30560.8	33712.9	35339.4	39971.3	27850.3	29846.6	32108.5	35211.9	36695.5	34014	28809.9	33784.4	32388.2	38549.9	29748.2	34834.8	33426	30210.4	37061.7	34316.4	37246.6	40565.1	39389.6	39617.8
A0A8I5KS87	A0A8I5KS87		GASK1A										14125.3	14124.9		15407.7		11615.1			13797.9				10333.1			13174.5				15217.2		14234.7		12237.5	14156.1
A0A8I5KSH6	A0A8I5KSH6		DDX10		20832.9	14584.3	14209.2	16751.3	17804.7	15496.1	15207.8	21544.6	14462.7	14985.9	14106.6	17524.5	13247.3	16092.7	13206	15668.4	17238.1	17480.5	13463.6	16061.9	13749.9	13682.3	14431.6	16120.9	16716	16548.3	15911.2	15250.7	16327.5	15749.3	15815.4	18382.3	17939.2	15180.7	16274.3	12587.8	15879.5	16959.4
A0A8I5KUD8	A0A8I5KUD8		KANK1		1514.69	2358.47	2591.92	2033.43	2373.15	2718.31	2180.38	1887.94	2314.31	2075.87	1875.75	2211.86	2348.86	2182.54	2762.57	2583.49	2321.45	2462.32	2024.1	2310.88	2228.77	1642.75	2174.14	2046.81	1930.77	1769.08	2735.47	1456.14	2249.46	2128.96	1616.77	1888.77	2010.4	1453.54	1795.15	2368.23	1800.55	2164.12
A0A8I5KWT8	A0A8I5KWT8		MYH9		475809	423922	539870	493205	462411	428624	408207	507137	421995	456490	561798	489870	620445	491494	538282	411271	495246	489639	581426	492100	411663	432458	407355	498374	497644	487263	491528	487623	484386	486391	483674	512702	529671	475450	464745	406915	506597	439748
A0A8I5KZ24	A0A8I5KZ24		ATE1		18184.2	18701	17142.1	19924.1	19254.6	17369.9	17745.4	20180.4	18325.4	17591.3	16203.6	20244.2	15204.8	21645.6	16216.3	18620.6	19706.3	19725.2	17255.8	20144.8	17224.1	16924.8	17083.9	20218.6	18825.4	19748.7	17610.9	17043.7	19727.5	19141.9	19114.2	21176.2	21334.1	19078.4	22804.5	16757.5	21658.8	18836.7
A0A8J8Z3C6	A0A8J8Z3C6		CYB5R3		55736.6	53021.3	62251.8	57547.8	59597.2	53942.2	53136	51763	52523.3	58218.8	59131.3	55779	55606.3	53820.6	62447.6	56605.5	56299.5	58303.1	56489.9	56657.8	54904.5	51435.3	54256.7	55848.9	57356.8	58364.4	56365.6	54819.1	55299.1	55863.6	57964.2	53491.9	54044.8	58806.2	52264.1	53893.8	52110.5	57778
A0A8Q3SHT5	A0A8Q3SHT5		NARS2		11622.7	13320.4	10185.1	11546.4	14555.7	13636.5	13400.4	12565.9	19853.9	16648.3	11974.2	12498.4	11506.5	9342.55	11402.2	14832.8	9406.8	11262	8875.02	11628.7	12016.6	15929.7	12149.3	9084.55	10596.7	10688	9524.56	8079	9689.57	9162.33	9475.12	10893.3	9325.09	9148.44	7243.37	10619.5	7523.5	10596.5
A0A8Q3SID9	A0A8Q3SID9		CASP8		17429.2	18191.8	23377.6	21844.3	18437.7	17157.5	18639.6	17050.8	20046.3	18641.3	23014.9	19755.6	24370.4	19671.5	23404.8	20695.7	19752.8	21299	23286	20051.6	18571.9	16938.4	16716.5	20356.6	19634.7	18940	21467.3	20338.2	20444.3	21000.7	19642.9	20475.5	18941.6	19885.9	20138.2	19681.5	20338.1	20535.1
A0A8Q3SIH0	A0A8Q3SIH0		ADA		45485.4	40513.8	60270.7	51539.5	49160.8	40580.3	38386.3	55166.8	39285.8	42259	58789.2	51041.7	62047.3	47962.7	60036.8	39424.2	50515.8	50684.9	62600.8	49702.7	39582.6	39176.3	39999.4	51781	48781.3	49426.5	51675.8	48045.3	47140	46706.6	49301.5	57638.1	57092.3	44305.6	50846.2	39369.8	58505.3	43305.2
A0A8Q3SIU1	A0A8Q3SIU1		RASAL2		5907.12	5686.08	5889.23	5672.44	5762.81	5386.47	5384.06	5532.55	5459.49	5059.9	6099.78	6446.73	6161.55	6170.54	6143.2	5527.29	5693.68	5933.8	5523.98	5484.74	5861.65	5114.29	5125.31	5865.92	6511.91	5824.7	6459.22	6037.4	5806.14	5289.45	5272.98	6011.07	6250.67	4944.77	6338.95	6007.61	5997.55	5546
A0A8Q3WKP0	A0A8Q3WKP0		LIMS1		15987.8	16291.9	19726.7	18124.1	18870.9	16070	17678.2	19566.8	16566.2	12911.6	20562.2	18063	19626.1	16723.3	16769	15358.6	15937.9	18102.3	19917.1	17713.6	15926.1	17248.8	16310.6	16519.1	16655.8	17532.7	15222.7	16062.1	17721.4	18744.5	17234.3	17256.7	17070.7	14698.3	18931.1	16304.1	17104.7	17100.6
A0A8Q3WKR1	A0A8Q3WKR1		ZNF185				2482.66								2399.94		2089.88							2156.93	1481.86			1748.13	1935.46										1291.38
A0A8Q3WKR8	A0A8Q3WKR8		IDI1		22797	40498.1	39645.7	30849.1	29732.7	39583.1	37835.1	22230.7	34718.5	38466	36158.1	35695.8	38236	35575.6	38935.9	36337.2	33822.6	33823.9	42363.2	30031.5	33347.1	37212	35580.7	33321.6	33661.3	32389.3	30792.4	29669.6	26389.2	31085	29886.5	23606.1	21394.5	21915.2	23097.6	29369.1	21645.9	24428.7
A0A8Q3WKT3	A0A8Q3WKT3		RBFOX2		4333.35	4195.81	5166.92	5053.81	4132.58	4761.66	5000.03	3673.76	5203.4	3998.22	4445.23	4165.4	4500.96	4451.81	5013.36	5197.08	4969.56	4675.49	4229.89	4326.06	4284.42	4211.8	4955.5	4950.88	4198.45	3869.59	4999.28	4473.64	5441.73	4716.34	4621.92	4965.41	4773.93	4545.79	5371.83	4782.5	4721.78	4633.49
A0A8Q3WLQ2	A0A8Q3WLQ2		NUP58		5106.23	4182.96	5018.54	4831.11	6426.73	4827.51	4775.39	4889.52	4513.18	3457.88	5728.86	5175.1	4194.15	5220.68	4749.47	4630.57	5316.93	5013.1	4738.12	4995.09	4458.75	3293.72	5548.91	5621.56	5125.2	4895.29	5063.73	4664.55	5345.4	5369.84	4040.01	4455.31	5306.15	5201.55	4686.52	4898.16	5895.47	6511.47
A0A8V8N8P9	A0A8V8N8P9		INAVA			7270.72		7542.64	7695.34	7967.93	6467.74		9903.35		8504.09				11133.9				6893.58	7015.61	8057.94		7716.71	8316.55	9016.78	9900.94	7133.34			7576.9		7869.01		8969.58	7957.28			9980.03
A0A8V8TKR9	A0A8V8TKR9		MSN		2398.26		1849.06	2052.64	2178.86		2580.47	2013.04	2606.62		1449.24	2882.51		2599.18		1730.56	2177.46	2342.85		3059.06	1481.09			1794.91	1347	2168.99	2065.09	1789.12	2048.28		1871.61	2296.32	2262.65	2005.61	2607.98		1801.43	2246.5
A0A8V8TM61	A0A8V8TM61		PRPF40A		1392.59	6723.12	3546.51	2508.86	2594.53	6788.3	7285.03	1732.09	8433.74	9007.18	3510.78	3757.52	2985.78	3592.29	3425.72	6210.09	3774.93	3607.57	2664.27	2960.41	5950.39	7170.93	5741.77	3635.26	3155.56	3392.06	3720.38	4054.69		3348.53	2328.7	1929.18		1644.35	1466.71	5960.13	665.457	1849.69
A0A8V8TM71	A0A8V8TM71		TRNT1		46219.5	37257.6	35558.2	37573.1	34039.5	37321.6	35192.7	46845.4	32595.7	35552.7	35304.4	39084.5	33622.2	38694.8	33014.9	34432.2	38740.6	37825.4	35406.7	38846.4	35439.2	33964.1	36230.5	35668.4	37339.1	36718.7	36793.2	35397.4	37475.8	33171.1	35096.8	42244.3	36959.8	36861.3	36703.9	30157.8	35336.5	31434.6
A0A8V8TMH9	A0A8V8TMH9		ARHGEF1		95869.1	111144	96550.5	105357	106429	105587	112030	115945	105917	105385	92497.1	102660	88616.5	101633	92410.3	109424	104536	109210	90320.2	105449	99441.7	103292	101553	108867	105011	106012	106892	104644	107404	102064	103247	112086	111255	97186.8	107957	109048	110916	101001
A0A8V8TMQ1	A0A8V8TMQ1		FXR1		127450	129874	114543	137370	116332	147713	142615	142807	143483	169241	119026	141967	124303	131538	122041	134484	128163	132658	127543	128700	138130	134725	141503	141164	136635	141233	133245	136020	121400	127580	129816	135157	143242	121699	132236	134789	140241	112563
A0A8V8TNH3	A0A8V8TNH3		PHKB			1218.18	1363.33	1108.36	1630.68				1375.1			1295.91		1235.37	1029.78	1127.54	882.603		902.004		944.344	1424.2	905.169		1522.46				1071.96	908.21	1049.09				1179.05	1081.81		1660.49
A0A8V8TNY3	A0A8V8TNY3		FAM120A					636.506							1207.51									1133.09					738.09					920.394	582.556							686.235
A0A8V8TPD2	A0A8V8TPD2		ERBIN		14105.9	15554.3	14586.8	15025.4	13303.7	14800.7	15317.4	12573.1	16781.2	16080.3	13599.4	14920.5	13782.4	15155.4	14486	16556.8	14148	14959.2	12352.6	14535.1	14094.6	13756.4	14885	14098.4	14170.8	13797.3	14594.2	13427.9	13129.8	14208.3	13254.7	12965.7	13192.3	11589.8	13264.1	14333.1	13600.9	14228.5
A0A8V8TR17	A0A8V8TR17		MAP3K7		4165.26	3951.47	4748.91		4057.89	4549.35	3309.86	3083.61	5194.86				3163.25			4001.58	3905.17		3345.46	4381.75			3692.51	3711.13	4033.13	3890.81		4821.24	4242.2		3262.13				2969.17	5301.89	2967.36	4118.42
A0A8Z5AA41	A0A8Z5AA41		LSR		1132.43	1392.25			1927.36	1712.91	2161.85			2146.04		2235.2	1830.88			2221.59	2075.97			1539.75			1818.29		1527.95					1602.53
A0A994J3H1	A0A994J3H1		PPP2R1A		345351	385281	359040	363862	330883	372591	390411	358390	362455	406002	382729	365582	378237	366820	351335	389970	362094	367176	366141	373518	376164	396801	391943	371645	371461	363859	373616	374956	355741	372832	373748	368378	330870	342648	338506	358065	356327	325906
A0A994J3Q8	A0A994J3Q8		FUBP1		335579	391675	360215	375827	331194	378987	378861	371298	382734	373432	373542	374705	347426	372342	353171	365179	376393	383606	380635	372238	387193	386780	390349	366987	377142	365444	367225	356675	330378	366315	373051	366090	390883	360832	374319	365764	355698	319260
A0A994J440	A0A994J440		HNRNPD		360979	464196	380518	427701	377318	472579	493216	421133	458014	540263	380113	428861	382481	418416	369416	436078	408742	431041	381713	425801	479905	472731	465141	424668	412676	422730	408128	402658	360146	428318	414394	431093	388394	391658	369823	465552	396085	365750
A0A994J4E9	A0A994J4E9		HNRNPK		366990	427363	378500	420343	391930	438140	465434	392074	431566	469114	413450	429626	385425	408345	379244	434156	419021	418196	390215	425517	443126	468751	460274	425206	421876	423592	419055	416401	385476	419879	421366	405448	393277	414099	405434	445084	405989	391872
A0A994J4N4	A0A994J4N4		UBTF		49776.9	59517.4	46573.2	53491.4	55134	61529.6	62927.6	47162.1	64010.4	65299.4	41149.5	55250.6	41718.9	53055.1	43501.5	57689.1	52810.1	56492.8	42025.1	53617.5	60035.1	53190.8	57249.9	54155.1	49844.6	55766.2	53043.6	49548.3	52068.8	52224.5	50338.8	45322.5	46304.4	49146.1	44793.7	61537.6	44343.6	51518.3
A0A994J4R3	A0A994J4R3		H1-10		71605.7	31272.6	21201.1	60209.2	60117.6	38096	22607.6	79824.6	29333.1	26132.3	22568.2	57127.5	20555.5	49495.3	21859.2	30320	56122.1	52944.5	26083.9	61751.9	39669.7	40071.1	29327	60886.4	56646.9	56598	64581.1	64817	72865.1	66397.3	65090.8	93922.4	107633	75694.7	80963.4	51346.7	115523	52837
A0A994J4R6	A0A994J4R6		USP9X		59279.8	62227.3	62576.4	63384.8	63337.6	61135.1	60812.9	58656.8	61123.1	61040.7	62326	64680.2	63024.3	61556.9	61380.6	62963.6	62053.6	64187.6	62624	61875.9	60569.5	60196.7	59267.4	63342.2	62637.8	62861.2	62493.3	59948.4	62265.7	61752	60440.5	60082.1	57634.1	57847.1	59372.8	59946.1	58607.6	62139
A0A994J4U0	A0A994J4U0		CEP43		7538.5	9418.81	10552.4	13203.2	14733	11384	14626.2	7669.21	8993.3	6592.7	11092.3	12498.5	12062.3	13732.2	5865.39	14673.1	11512.9	11793.5	9067.65	13477.5	9456.41	10029.7	12307.7	13523.3	12782	13368.3	12210.1	11314.2	12009.1	13232.7	14395.1	8259.28	13771.8	12605.9	10807	10289.4	15535.9	14746.5
A0A994J537	A0A994J537		TNS3		81724.9	84879.9	81333.4	85916	77123.5	82351.7	85261.5	74023	84006.7	82627.5	83222	82868.1	87570.7	82839.2	80021.4	81338.9	85509.3	81900	87564.8	84065.3	83027.5	78209.6	85363.4	83862.1	84619.2	84697.2	81958.9	82997.6	84219.3	79777.5	79690.3	79634.6	77949.8	77234.1	71802.7	86950.2	78264.4	78499.2
A0A994J558	A0A994J558		SLMAP		1716.37						2738.15		3471.82	2888.47		3485.69	2736.18	1826.06						2209.02	2429.02		2384.06	3122.46	2403.17	2683.31				2523.81		2562.23			2891.6	2908.23	2612.54
A0A994J591	A0A994J591		SRPK2		24602.6	30067.9	28808.2	28344.3	27980.9	28664.1	30290.4	31146.7	29846.7	30393.8	31930.4	25901.4	31087.7	28636.1	25771.7	27813.2	25175.2	32222.3	28062.5	25505.8	27419.6	28198.6	26069.9	26264	26714.5	28118.9	28342.2	24043.2	27290.5	24852	20815.9	27402.8	29605.4	24697.7	25893.8	21751.8	30621.8	29010.3
A0A994J595	A0A994J595		CACNA2D1		33279.3	28878.3	28987.1	30331.8	36937.2	28282	27567.5	29852.9	28192.2	29261.7	27154.5	31057.8	25064.5	30705.5	28164.9	29359.5	31257.5	32435	26338.5	30713.3	29293.5	27726.6	28130.2	30746.4	29811	31645.1	30957.9	29551.3	32943.9	28902.6	31028.8	31824	34786	33676.3	37862.1	28998.8	32949.8	33765.4
A0A994J749	A0A994J749		IMPDH		51083.2	49638.4	41986.7	48862.6	45427.3	50778	48366.9	50763.3	45852	50307.2	41966.1	49853.8	44761.7	47642.9	40618.5	47242.8	47650.9	48038.4	44167.5	48076.2	47016.4	48515.6	46580.1	47743.7	47845.4	47397.6	50195.9	47759.7	52392.6	49015.9	48176.9	48911.9	45916.3	48805.5	45664.9	47751.1	44379.7	42120.8
A0A994J782	A0A994J782		HNRNPK		8719.05	5635.42	8709.17	9410.25	10103	10857.9	6911.38	8620.62	8159.84	10530.8	10457	10530.3	9910.85	10599.4	11461.9	9366.04	10656.1	9423.39	11590.6	8531.3	10852.4	8311.15	9357.24	12094.9	10783.8	12132.9	10904.7	9579.15	9210.79	11547.9	10602.6	11164.4	11021.5	10176.4	11589.3	8820.4	8613.59	8583.32
A0A994J7H4	A0A994J7H4		NPLOC4		41874.8	43390.3	48134.9	45274.3	41439.3	43648.6	41170.2	46380.6	41430.3	41537.8	50181.5	46980.2	51151.3	42979.6	51491.7	43562.4	46619.3	46958.5	45608.6	43101.2	43507.2	39904.4	38917.4	45896.1	46831.7	43692	47396.6	40751.8	44561.3	43074.4	41467.4	46731.5	47594.4	41326.1	43139.4	37191.9	43532	43775.4
A0A994J7P9	A0A994J7P9		FXR2		11564.7	11106.9	11027.8	11649.1	10486	11104.8	11294.9	13189.3	11066.1	10928.2	10059.9	12220.7	10430.7	10814	10598.5	10183.8	12134.6	10833.9	11236.4	10862	10844.2	9533.38	9700.06	12434.4	11304.4	11174.4	11467.8	9700.98	11795.9	11151	10457.2	11937.9	12717.1	9367.28	11313.7	11274.8	11790.3	9876.46
A0A9L9PXB9	A0A9L9PXB9		SACM1L		25246.8	22292.6	25589.1	26203.6	26410.3	23793.8	24544.9	21124.1	24997.9	24396	25796.3	24623.2	26173.1	25380.7	24518.8	24477.3	26247	25977.5	24774.6	24373.1	25625.8	23903.2	23633.9	25871.8	24488.8	24944.1	24012.1	22965.1	22515.1	24878	23462.6	21181.2	24244.7	21091.7	24710.9	25242.9	23580.6	25560.8
A0A9L9PXJ0	A0A9L9PXJ0		MTMR6		4072.8	4805.95	4761.31	5220.81	4548.79	5946.48	5708.74	5046.35	5900.42	6802.16	4823.79	4573.4	4943.41	4680.55	4822.18	3767.25	5076.03	5264.71	4288.69	4302.51	6097.39	5245.29	5056.18	4311.49	3930.02	4785.27	4330.25	3404.43	4110.58	4137.3	3228.01	4609.29	3152.5	2882.72	3494.01	4199.21	2732.16	3653.1
A0A9L9PYL0	A0A9L9PYL0		MFF		32686.8	25847.8	25366.4	26910.4	29469.7	24559.5	24810.4	30500.5	25388.9	28373.9	24130.9	25994.3	25679	26452.7	26252.6	25165.5	26392.3	28353.2	25401.5	27645.5	24174.6	22781.4	22558.7	27408.4	27242.2	27398.5	28430.5	27143.5	29025	26943.8	25577.9	28340.4	24248.6	29206.5	27091.5	23969.1	25800.1	28007.8
A0AV96	A0AV96		RBM47		27604.5	30779.5	32671.5	29714.6	27318.4	30854.9	30520.4	26005.8	30949.7	28354.1	33757.4	29753.9	31059.1	31695.3	33275.1	30689.1	31326.9	31481.1	32760.4	30142	32204.3	31153.1	30688.7	31170.6	29966.8	29623.7	29402	28771	29759.8	31802.7	29416.7	25809.7	25821.1	26113.5	28292.6	29978.7	27582.6	28687.6
A0AVT1	A0AVT1		UBA6		68285.4	75044	71598.4	75966.3	72171	70294.3	69500.8	76307.8	68908.9	73480.3	66907.4	71483.4	71839	73033.3	73126.3	66963.2	73392.5	71865.9	71958.2	75428.7	69422.4	73237.4	66037.2	73656.7	69782.3	72287.3	75265.7	71813.1	73701.1	74266	71701.9	75778	75319.8	69094.8	72036.6	69650.1	70879.9	66131.6
A0JLT2	A0JLT2		MED19		14271.3	15773.4	11071.1	13333.2	11938.8	14457.3	12989.6	11785.7	14479.4	15643.4	13410.2	13003.5	10518.2	13582.7	13241.5	14145.9	9246.91	12978.6	12045.4	14237.8	15455	12995.8	16820.2	13998.7	12650.8	13221.4	14079.3	13540	12448.3	11655.2	11053.6	12607.9	11517.6	13507.3	11131.2	12729.8	10203.4	12936.7
A0MZ66	A0MZ66		SHTN1		26076.6	30229	25532.6	27749.1	28012	29101.7	29450.8	25242.8	29857.8	29769.4	24735.1	27897.5	25345.7	26954.2	24712.5	28254.6	27873.5	28113.7	25819.6	26143.2	30413.7	30063.6	27817.3	27019.6	26359.3	26873.1	27260	26919.3	28352.4	27242.3	27747.3	24744.2	25583.2	26943.4	26277.6	31347.7	24608.6	26190.6
A0PJW6	A0PJW6		TMEM223		6289.24	5757.04	4771.93	5105.2	6907.76	4622.45	5224.07	6335.18	5886.38	5148.03		5309.82		4719.88	5307	5227.23	4733.79	4936.76		5389.48	4757.18	4777.83	3849.75	5722.76	4963.72	5617.07			6310.2	6333.83	6206.73	7494.79	4988.25	5591.72	7345.03		6163.78	6501.58
A1A4S6	A1A4S6		ARHGAP10			1179.19	1295.16			1252.57	959.928		1402.01	1013.99	1577		1634.27		2762.8	1035.27		1305.76	1499.75	1408.52				1250.97	1249.7		8718.26						1044.58
A1A5D9	A1A5D9		BICDL2		12199.2	13519.7		13080.4	12233.4	12890.3	14269.6				10416.8			13103			12560.5	13054.7	12100.5		14816		12107.9		12522	13985.9		12325.8	11441.4		11038.9	13862.9	15205.5	13310.2	13112		14323.8
A1L0T0	A1L0T0		ILVBL		31196.3	39795.3	28371.3	34877.1	32062.1	35062.5	37668.5	30988.8	38074.5	39965.1	29203.9	35018.2	28289.9	34901.5	31209.2	36355.5	35039.2	34921.1	26307.4	34850.5	37819.8	34296	37139.2	32440.3	32568.6	33543.6	35457.3	33748.9	31052.3	35095.7	32822.7	29919.8	25756.4	31840.1	27354.9	38055.7	24635.1	30251.7
A1L188	A1L188		NDUFAF8		4463.75				4877.88		3115.26	5115.94	5000.95		3606.3	3619.41							3840.73	3623.49			3216.68					3374.27	6025.73		2837.92	4238.57	3780.06	4013.95			4653.53	5148.39
A1L390	A1L390		PLEKHG3		7657.74			11820.4	12140		11461.6	7672.25	10201.9	9559.91			11523			11064.3	11190.4	10860.1		11498.1		13666.1	10755.9		11243.5	11136.9		12254.8	10613.5			10251.8	9867.6	11188.6
A1X283	A1X283		SH3PXD2B		12367.8	9196.13	11189.7	11272.8	10620.2	10671.3	10475.6	11491.5	10309.1	11123.9	12137.1	10345.9	11300.3	10064.9	11940.9	9829.17	10989.4	11274	11320	10508.3	9971.35	9321.89	9323.1	11566.4	9956.16	9936.77	10114	10280.4	11600.4	9908.23	9544.21	10216.2	10268.4	8999.62	8786.08	9820.06	9052.78	9353.94
A2A2Y4	A2A2Y4		FRMD3		1693.83	1738.74	1801.53	2379.78	2334	1993.01	1661.89	1455.16	1442.15	1176.86	1162.56	2088.5	1855.53	1608.48	1686.51	1841.05	1713.43	2540.8	1724.74	1896.67	1621.02		1384.85	1571.08	1757.95	1819.96	1487.02	1504.13	2512.38	1601.69	1681.6	2011.56	2450.94		2223.53	2101.25	2298.84	1926.25
A2RRP1	A2RRP1		NBAS		27890.3	24230.6	30264	29388.7	27482.6	25131.6	22627.7	25778.6	24072.6	21379.7	28917.1	28803	28892.3	28300.3	28311.8	26743.8	26710.2	27598.5	25500.8	28419.3	25901.8	23300.5	24972.3	26495.9	23821	26088.3	26906.2	27939.9	27772	26664.8	25917	29109.6	29186.5	28494.5	30774.1	23095.2	25151.3	27574.4
A2RTX5	A2RTX5		TARS3		6931.67	3773.48	4554.12	6276.71	6293.17	3701.73	2757.4	7164.66	3188.61	2524.74	4817.53	5966.21	5333.13	4930.8	4081.12	3667.78	6458.38	6181.37	5352.23	6715.03	2985.62	3893.95	3586.48	5372.66	6451.64	5960.46	4670.9	6355.55	7917.14	5144.26	5131.03	6118.19	6243.55	6427.3	5436.27	4471.1	6714.28	6591.71
A2RU49	A2RU49		HYKK		4003.69	10581.3	4956.12	8175.36	4936.65	9624.53	9287.32	6291.93	10595.9	12764.2	8013.8	8067.16	5528.09	9805.65	7021.31	8626.17	8534.12	9143.41	4751.3	9062.01	11452	13467.4	9884.83	7375.17	9858.26	7613.65	8873.42	7945.17	3784.02	8073.53	8885.39	5945.24	3121.82	3962.51	2979.05	12159.1	2294.93	4059.42
A2VDF0	A2VDF0		FUOM		2966.75	3146.83	3789.51	3547.1	4122.5	3723.55	2274.2	4576.63	2863.93	3162.6	4673.33	4081.93	4765.43	3396.14	4114.32	2744.92	4110.53	2926.51	3986.89	4653.64	3180.37	3594.32	2585.69	4194.05	4216	4195.55	4215.5	3973.59	3554.56	3700.39	4204.09	4574.78	2064.73	2572.88	3002.63	3731.47	4847.65	3613.18
A3KMH1	A3KMH1		VWA8		37969	36828.6	37394.8	40569.1	41845.6	38117.7	35373.7	31330.7	37151.1	34566.1	36451.8	41584.5	34448	38066.8	35398.5	37613.1	39037.8	37871	36882.4	36451.9	38602.7	37679.9	34226.8	39561	36422.3	37750.2	39108.5	31797.9	40267.1	38349.2	37257.7	36362	31869	33663.1	38485.6	37776.8	32346.4	39309.8
A3KN83	A3KN83		SBNO1		9414.91	13658.2	13127.8	12681	10578.4	14031.8	13654	7645.2	14618.9	12805	11015.1	12240.7	11307.4	12186.2	11664.2	14244.3	12530.8	11880.1	11580.1	12185.9	14313.1	12602.9	13426.9	11815	12906.2	12763.5	11871.7	11798.5	11588.3	12265.1	11808.9	8779.82	9901.7	8198.26	9673.96	14844.3	8877.73	11893.1
A4D161	A4D161		FAM221A			4824.06	6868.08		8744.75			5052.52				8784.46			8482.16		9960.81	6612.21		8857.66	7952.66			8751.38	9197.3	10064.1		8853.81			11887.3		8618.52		8007.33	10448.7	12029.8	9497.82
A4D1E9	A4D1E9		GTPBP10		28410.3	32071.4	28631.4	30478	24676.3	35871	31036.3	13360.2	33600.6	31098.3	29222.9	31345.5	29977.8	29338.6	30734	31163	28662	31747.3	32415.3	29372.4	32757.9	33233.4	28153.9	27459.8	32184.1	31620.5	31457.9	25452.3	28397.7	24224	27974.2	23625	19063.8	16906.7	26210	24527.4	21793.2	21095.4
A4D1P6	A4D1P6		WDR91		4214.25	4362.67	5579.72	4744.21	5809.85	5433.12	5768.89	5256.13	4560.69	4935.14	5194.65	4918.37	5605.61	4480.44	5125.32	5308.64	5481.57	5418.58	4582.35	4840.75	4849.61	4197.8	5004.33	4956.96	5055.63	5218.13	5230.38	5736.74	5310.56	5402.02	5197.99	6238.98	5242.52	5249.57	6201.2	5185.01	5576.36	5529.54
A4FU69	A4FU69		EFCAB5		79505.2	61941.8	51656.7	72152.8	74997.7			75508.5	67731.4	69702.8		73212	58568.2		55349.7	68293.2		68002.3		73248.7		74402	69472.4		74737.2	73911.1	73744.3	77797.1			76312	94555.6	85719.5		89756.2		98298.1	80352.5
A5A3E0	A5A3E0		POTEF		1.13E+06	1.17E+06	1.16E+06	1.18E+06	1.13E+06	1.12E+06	1.05E+06	1.21E+06	986546	1.12E+06	1.21E+06	1.12E+06	1.19E+06	1.15E+06	1.16E+06	1.07E+06	1.16E+06	1.10E+06	1.17E+06	1.18E+06	1.07E+06	1.20E+06	1.19E+06	1.12E+06	1.17E+06	1.20E+06	1.22E+06	1.23E+06	1.09E+06	1.18E+06	1.16E+06	1.25E+06	1.17E+06	1.26E+06	1.15E+06	1.07E+06	1.27E+06	1.06E+06
A5D8V6	A5D8V6		VPS37C		29966.3	32472.5	29386.2	32372	36259.4	30485.8	34218	28192.1	37012.3	32974	31889.7	36067.1	29526.6	32030.7	31793.8	31789.3	32357.8	33529.2	27842.2	29539	34191.7	31086.1	32755.1	33487.3	28322.3	31881.7	31882.4	30375	30093.4	30990.9	29243.8	34681.1	28336.2	29039.8	29672.7	31349	35172.6	33283.8
A5PLN9	A5PLN9		TRAPPC13		13840.6	11457.2	14141.7	14076.8	14910.4	13933.2	9826.9	13921	10910.9	13043.3	13960.1	16933.3	16861.2	17740.1	15586.4	11462.9	12956.4	12525.7	17031.2	15212.3	11964.2	12061.8	11956.7	13711.9	14794.3	15895.2	15396.8	16387.4	17093.7	13042.8	13085.6	26447.7	12575.4	14901.5	13416.1	13217.5	12584.7	15369.1
A5YKK6	A5YKK6		CNOT1		46840	45190.7	40383.4	45148	44082.8	45635.6	43604.6	46427.3	46290.4	44027.2	39315	46547	41254.5	44543.7	40673.1	45857.4	44946.1	45744.9	41447.2	44736.5	45932.2	43906.5	42901.8	45386.5	45425.5	45477.9	44235.7	43553.1	45036.6	42339.6	42419.7	45679.3	42835	41136.8	45135.1	42242.8	42644.7	41906.9
A6NCE7	A6NCE7		MAP1LC3B2		8633.79	5933.64	6449.8	6522.86	5462.87	6273.68	5226.79	8337.4	5176.36	5334.77	7985	7815.02	7025.49	5704.08	7763.94	5623.69	6404.87	7415.62	9980.37	7333.71	5595.66	4931.12	4279.04	7495.3	6805.99	6063.83	5964.19	5365.72	6704.07	6278.78	7026.12	6807.67	6865.26	7334.66	7587.59	5024.55	6215.6	6270.45
A6NCS6	A6NCS6		C2orf72		8295.13	12453.1	5821.12	8673.51	7608.07	13127.7	12282.9	5828.24	12678.8	17696.4	7082.1	9353.09	4873.78	8737.59		11934.1	9652.24	8114.71	6469.02	8957.6	12197.3	12196.6	10617.8	8877.88	8127.07	7787.47	9220.07	6960.87	7031.6	9161.01	8496.5		4477.78	6475.15	7556.63	9738.53	5088.02	6139.94
A6ND36	A6ND36		FAM83G				4658.72	4229.58		3891.53		3671.16		4232.49	3667.26		4673.66		3971.12		4900.73			3761.49				4116.03		4365.71					4033.82	3699.08	3059.81
A6NDG6	A6NDG6		PGP		113044	125829	119202	122854	126656	129838	137295	97455.5	120152	112376	122509	125333	126922	125911	116291	130024	115079	119020	129278	118204	133135	132124	130145	126252	120817	128033	123987	126712	131909	124638	127406	123823	123251	114788	114184	125284	132455	125522
A6NDU8	A6NDU8		RIMOC1		15674.6	20169.1	24650.7	22255.3	20835.2	22224.2	20651.5	16297.1	17891.7	15573.8	20723.3	24460.8	23639.2	24327.1	23662.6	22253.2	20870.6	22648.8	22980.2	23180.3	19887.5	22203.2	25075.5	19390.6	19965.4	23777.6	20964.3	19396.8	17462.2	20088.5	15969.6	16079.4	17423.8	18702.4	17735.4	23483.7	21427.2	20123.7
A6NED2	A6NED2		RCCD1		7959.47	9975.11	6684.54	8071.27	7868.46	8838.5	8379.7	8636.75	7482.28	7917.06	8214.37	8831.15	7188.01	7839.4	6444.98	8354.08	9101.34	8234.38	7562.62	7388.29	9929.92	8211.03	7498.6	8050.04	7711.73	8748.4	7551.35	6505.4	6698.98	6634.11	7369.52	6349.4	7300.47	7308.1	7415.56	7008.24	4538.34	7483.75
A6NEM2	A6NEM2		HCFC1		55231.7	58024.9	53701.8	58590.8	58517.5	58483.5	59807	56127	57861.6	57132.2	52014.2	58619.1	53246.9	58496.3	50921.2	58535.5	57921.5	59344.9	53172.5	58628.8	59785.6	56911.7	60145.2	57826.4	58140.2	60507.7	58218.1	58269.2	56681.9	58866.6	57266.5	55112	59410.6	54538.7	55847	61254.8	58786.2	56854.1
A6NER6	A6NER6		CALB2		2886.98		3484.69	4109.05	3340.2	3776.7	4322.46	3307.49	3741.64		3134.21	4177.73	4205.99		3483.88		3236.48	4136.28	4432.37	4209.09			2844.8	3750.43	3829.36	3817.61	3783.07		4482.76	3433.78			3642.43	3441.22			3676.95
A6NHL2	A6NHL2		TUBAL3		6966.1	4041.96	6122.55	5309.71	5249.89			4604.5		3819.89	6193.06	5156.35			5145.28				5421.87	7023.65				5128.69	4628.25		5169.03	3953.91	5938.15					6030.07	4781.77		4846.58	4434.03
A6NHR9	A6NHR9		SMCHD1		50843.3	52621.8	47974.4	56171.8	57097.2	54840.9	56575	46698.5	61825.1	53809.6	41000.4	54399.7	44087.8	52587.4	48587.5	58203.2	54807.6	58653.9	43686.6	54352.5	54345.2	53959.6	56694.6	53802.9	49332.1	53326.9	58204.8	52774.8	59143.3	56135.8	48450.9	52097.8	50200.1	47713.1	50409.4	61774.5	52652.3	56209.7
A6NHX0	A6NHX0		CASTOR2		8759.74	8590.06	9637.62	8633.6	10421.2	9135.86	8364.38	7021.59	6633.36	5779.97	9516.31	8748.43	9339.57	8901.33	8504.05	9478.06	9071.88	8609.09	10282.6	9198.06	8706.71	5700.28	8517.32	9445.05	8426.77	10321.5	8132.24	7980.33	8672.44	10230.4	8593.08	6898.16	6180.14	8315.46	6623.94	9214.31	5955.42	8981.47
A6NIH7	A6NIH7		UNC119B		39222.7	29337.2	37697.6	33549.4	32277.9	32590.8	28699	37472.7	28929.6	25997.1	36624.7	32834.9	39915.3	35381.6	34933.1	29605.3	34954.2	33172.5	38665.9	34727	29896	29571.7	29543.2	34400.8	35080.4	32852.7	35953.3	37275.9	37058.5	32873.2	30995.9	35628.9	35222.2	36576.4	36559.1	30387.9	32653.3	36045.5
A6NIW2	A6NIW2		DOCK11		3266.47	3914.48	3891.87	4595.5	4061.42	3749.83	3865.76	2709.73	4803.65	2910.3	2625.85	3923.17	2616.05	3288.23	3772.08	4916.14	4236.98	4197.61	3127.41	3097.69	4612.78	3670.14	3131.78		3739.23	3732.81	4174.77	3059.45	3981.33	3737.75	2687.23	3777.39	4059.17	2039.02	3650.94	4975.28		5188.2
A6NJ78	A6NJ78		METTL15		6032.46	7474.42	5984.08	6478.99	5037.32	6576.91	7283.58	5389.26	7991.09	7382.02	5057.8	6837.36	5572.79	5257.45	6487.43	5547.67	5412.49	6675.58	6283.36	6512.55	7229.59	6570.74	6514.37	5332.73	6170.65	6134.05	6188.49	5915.35	6194.1	6465.91	5526.81	5571.42	5618.38	4055.45	5586.74	5717.92	5530.05	5561.21
A6NKF1	A6NKF1		SAC3D1			1428.95	2109.8	1685.6		1779.79		2339.38	2140.4	2036.74		1983.55	1356.78		2181.23	2180.95	2020.36	1621.25		1356.7	1303.4	1544.96	1528.53	2186.35	1496.82	1853.48	1752.13	1704.21	1329.72	1652.74	1580.53	1452.9	1649.35	1434.36	1421.62	2191.35	1110.67
A6QL63	A6QL63		ABTB3		8258.09	7432.02	8730.25	9486.8	9947.58	7842.26	8052.62	8288.25	7569.9	6997.58	10144.8	8694.89	11329.8	9051.1	11150.7	7774.51	8989.86	9382.74	9019.43	9029.91	6987.08	6535.15	7175.39	8474.78	8091.99	9401.42	8896.54	8009.63	10490.9	8686.6	7721.8	9155.68	10257.8	7924.06	9036.66	8233.36	10407.9	9150.09
A6ZKI3	A6ZKI3		RTL8C		9593.11	4488.27	7617.98	9123.98	6213.85	6646.52	5506.45	10024.3	5792.33	6886.91	10249.7	10589.1	10071.3	11539.1	7696.07	5303.92	9699.15	9788.65	9974.39	9289.9	6833.09	6440.73	5608.81	8868.15	9148.08	9816.7	9760	9646.38	8774.53	10041.7	10412.9	9924.97	13681	7100.83	13819.5	10969	11867.4	11637.6
A7E2V4	A7E2V4		ZSWIM8		3564.02	3467.04	5928.52	3987.54	3988.96	3655.43	3465.82	2283.92	3098.77	3409.67	5685.61	3861.74	5218.99	4352.37	4843.07	3539.12	4377.96	3817.59	5453.31	4024.14	3055.92	3367.64	3672.4	3832.34	3371.92	3842.72	4360.27	3722.57	4649.69	4017.59	3895.2	2716.35	2784.27	2760.59	2539.14	3345.45	2770.16	3443.19
A7KAX9	A7KAX9		ARHGAP32		2093.82	1131.07	2058.03	1904.27	2882.84	1650.6	1302.01	1775.45	1386.06	1610.01	2049.18	2198.73	1695.05	1716.88	2282.78	1537.99		2151.44	1813.09	1521.25	1528.97		1446.11			1715.31	1894.27					1615.82	2710.77	1945.14	3175.8
A7XZE4	A7XZE4		TPM2		25674.4	17447.8	24931.4	24985.7	27345.7	17524.4	17983	25165.9	16552.4	17555.1	24740	24078.8	28701.1	27221	28328	17641.9	24204.6	24422.5	29063.8	25775.3	17259.8	17724.6	21020.9	26553.6	25865	24508.4	26394.9	20725.8	31926.8	27278.3	25540.9	32560.9	30872.7	27810.4	29809.3	16485.5	28901.6	27454.3
A8CG34	A8CG34		POM121C		25186.4	11553.6	20188.8	25040.1	23331.6	16892.4	11153.3	22854.6	10786.9	7287.38	22601.1	25265.9	19686	22605.8	20758.1	11192.5	23991.7	26411.4	23630.2	25764.5	14309.5	9424.47	12678.9	24828.6	23209.8	22577.2	22729.3	23784.7	24665	21750.3	23442.9	20125	28097.5	24745.9	21696.4	17638.1	24778.5	28389.5
A8K7Q2	A8K7Q2		HSPA8		7139.29	6404.62	7171.99	6298.6	4141.75	9146.53	8211.62	8000.62	7353.29	9992.61	6874.61	7910.61	5681.68	6267.76	6672.71	6933.36	7455.19	7682.91	7175.67	7073.31	7331.17	7771.84	6295.98	7320.83	5950.38	5946.15	6531.32	6231.71	8024.56	7294.14	8397.62		5042.42
A8MT69	A8MT69		CENPX		4046.56	10892.4	4135.42	2554.31	4682.96	7839.29	9081.64	5166.94	8998.63	9728.33	3816.25	6308.82	2952.76	4497.89	3119.39	9859.59	5227.19	4458.52		4214.2	5806.42	8479.58	8642.54	1847.04	5252.63	4518.49	3269.8				2154.59	2987.78		2797.27	1263.46	3668.28		3620.41
A8MVV6	A8MVV6		TSPAN4			1436.14	1681.4	1274.5					1337.05	1259.84					1462.15		1289.24				853.789	1360.71				1503.09				744.929	977.685				1219.63	1027.16	1102.89
A8MWD9	A8MWD9		SNRPGP15		19839.2	12695.4	19614.6	19391.2	22709.1	13713	16713	15503.6	9017.31	8324.71	19758.1	19266.8	19771	18925.9	14819.2		18288.8	15950.3	14907.2	20779.7	12765.7	11906	16372.3	19291.5	19494.9	18925.6	18214.7	19881.4	21204	20225.3	18521.7	18952.1	23867.8	26893.3	23624.3	16626.7	26417.8	19358.4
A8MXP9	A8MXP9		MATR3		486066	501292	408500	481262	426468	528717	489319	455462	504042	537499	415946	479263	409083	483618	410854	505992	483024	482522	414983	476334	524865	512359	525987	461277	474440	474498	474278	461314	404746	459137	451425	397761	419554	462117	406267	493150	388727	418939
A8MXV4	A8MXV4		NUDT19		5686.61	10193.8	12572.6	9986.81	8913.52	11921.6	13517.1	4250.76	14038.2	13503.9	10566.6	10383.6	11012.5	9620.44	11853.8	12687	8536.4	9171.78	11645.9	9858.49	13808.9	12518.7	9421.87	8702.96	8853.98	9694.12	10924.1	8746.34	5310.06	9479.22	8752.67	7304.36	7304.41	7966.63	7747.63	12093.6	3409.87	5670.16
A9UHW6	A9UHW6		MIF4GD		6510.64	8741.67	7872.41	8308.44	8872.88	8826.91	5989.13	8101.87	7841.87	10877.5	8854.71	10225.3	8436.17	8763.82	8373.81	8582.14	7829.03	8283.81	8064.38	8062.69	9275.25	9628.33	9426.87	8408.01	7688.46	7906.05	9464.22	8339.73	7008.82	8371.32	6733.94	6479.49	6189.14	5882.89	6160.18	8507.69	5622.61	8488.39
B0YIW6	B0YIW6		ARCN1		82191.1	79299.3	97533.4	87029.8	84142.8	81060.1	86035.2	83194	78705.5	80653	93831.9	85348.4	95436.5	86821.3	93350.3	85690.3	87625.8	86633	92968.6	86632.1	81157.2	80677.9	84653.2	90140.8	85625.1	89002.9	89438.2	85933.7	89785.6	91689.4	89548.5	85010.8	80780.3	82165.8	92720.7	84509.8	85397.9	77656.5
B2RTY4	B2RTY4		MYO9A		6323.81	5542.64	6629.03	6403.77	6202.23	5606.69	5533.28	5779.58	5717.17	6857.99	5920.57	6041.39	5905.31	6624.97	5569.24	5858.64	6709.77	6973.03	6630.48	5760.06	5745.6	7055.71	5784.86	6983.34	6416.95	6401.33	6627.96	5185.25	5946.36	6177.98	5012.87	5998.4	6833.76	5623.01	5732.2	4884.67	5598.25	6513.1
B3KN83	B3KN83		LIN52		2525.96	1932.31	1730.53	4135.59	4413.27	3314.2	1999.61	1973.19	3129.51	2656.88	1413.4	4739.4	1618.99	3779.89	1776.32	2146.71	3750.77	3273.08	2139.17	3745.14	3978.43	2992.22	3866.34	4355.45	3684.63	3889.64	3836.83	3045.8	4205.51	2844.11	3587.34	2522.04	3095.91	2700.83	2618.08	5819.53	3026.53	3165.07
B3KPU0	B3KPU0		PDLIM2			3472.78	4491.32			3816.94				3461.27	3575.45		6199.98		4250.77		4150.72		5991.38	4618.51	4163.29		4028.74	3841.18	4995.85	3886.01	3544.81	4123.13		4525.34	3082.64	3494.77						3801.33
B3KTM8	B3KTM8		MORF4L1		11024.5	15131.9	14127.5	13972.1	11498	16550	15284.9	11407.1	15717.9	16746.6	12463.1	12428.3	13253.7	13529.7	13136.2	16090.6	13095.5	13584.4	12044.7	13003.2	14583	15640.2	15532.2	11958.3	12732.6	13205.8	13028.4	11622.4	10650.5	11831.3	12423	10340.6	9460.02	9588.44	10015	11978.7	7804.63	8949.85
B4DIH2	B4DIH2		GDAP1		18858.3	14243.9	12837.5	14051.5	15293.3	14000.5	14025.8	17846	15510.3	12886.8	13330.2	14612.6	14875.7	14065.1	14103.3	12145	15933	13518.7	13378.3	14156.9	15448.7	11835.9	13128.8	15439.3	16295.1	15457.8	12960.6	12705	14756.6	14927.2	14163.6	13269.1	15538.2	15523.8	14369.7	13582	13512.8	14846.5
B4DKY1	B4DKY1		CARS1		90335.3	58432.8	54399.6	75803.8	81160.9	60958.5	61123.5	101978	60951	66554.5	53775.7	75146.1	56817.1	73111.3	54074.7	58858.9	75284.9	73357.2	56172.4	73565.8	60037.5	63329.5	59665.9	75621.8	76265.1	77670.2	73460.8	74146.4	89749.7	74916.6	73935.2	105367	102732	89756.2	94918.4	61027.8	98430.5	78429.6
B4DLN1	B4DLN1				85762.3	69937.6	65596	78284.1	88698.8	65168.9	67248.3	83598.1	69225	61826.6	70148.6	82164	67096.6	79232.1	71816.1	66130.8	79602	76735.8	69090	78261.5	63655.3	62200.4	66700.3	78964.9	76947.5	81173.7	85494.1	88723.5	88765.6	80833.7	81027.5	90615.4	85398.6	96532.7	81094.4	86086.6	95188.8	90025.8
B4DR80	B4DR80		STK24		32569.9	34006.1	34393.6	33673.3	32179.7	33736.7	33107	32487.8	35699.7	33105.4	30888.3	35118.8	31970.9	33736	31073.2	33951.3	36195.3	35047.2	32343.9	33801.6	33127.2	35062.7	32251.8	36397.4	33859.8	35018	32865.4	33676.1	32303.9	34602.6	32962	31970.9	32149.5	29514.9	33323.1	34268.5	31929.3	31507.3
B4DUR8	B4DUR8		CCT3		411720	472551	383963	430416	389004	473488	465287	437268	466782	479134	403535	428277	424441	449629	397919	477573	443707	433082	407801	447511	461158	486123	473567	437284	447114	445551	441260	441807	418893	449492	443283	436463	414215	411907	396566	457601	406175	400375
B5MBX0	B5MBX0		CDCA5		1513.8	2326.47		2026.56		2490.68	2795.64	1345.73	2809.41							2342.63	2269.14	2592.77		2286.2		1655.4	1968.92	1573.91	2237.62	2263.6		1821.95	2996.06			1572.9		1421.06	1417.22	3841.87
B5MBX5	B5MBX5		LBH		32175.9	30483.5	41372.3	34740.1	30407.1	27158.3	26026.7	27170.2	26375.1	25944.3	40215.1	35913.4	39007.9	36286.8	36388.2	24537.2	34602.4	33776.9	51920.7	32925.2	27246.2	25823.9	26246.3	33205.3	34374.9	35111.2	30087.7	27418.9	37890	32773.8	26059.3	26620.9	23161.7	37630.8	28576.4	31207.6	25463.1	33229.6
B5MC22	B5MC22		MTFP1		10709.5	8093.18	8282.09	9528.55	14856.9	9514.2	10822.4	12216	16506	6910.4	5703.64	10715.9	6791.98	10505.6	9188.31	17668.4	9716.14	28452.3	8331.77	9257.13	7109.65	5362.21	6673.25	12582.3	8414.75	11802.9	22774.2	9957.05	18915.8	12076.5	9998.21	11467.1	13450.3	13387.2	14159.9	8672.56	13045.5	20240.7
B5MCW3	B5MCW3		BRD8		20689.8	17139.6	20097.8	18806.8	24977.1	18520.6	18969.9	17971.3	17455.1	16488.6	15581.4	19686	16005.7	18198.3	19406.4	18901.7	21903.4	16508.6	18651.3	16532.2	17889	15233.2	20719.7	16870.8	19912	23358.7	23364.6	19520.6	20616.5	21750.8	18858.3	19576.2	19949.1	22288.2	19993.9	17292.2	18326.6	24454.1
B7Z4M1	B7Z4M1		RTN3		15438.2	15780.9	15965.6	14682.5	14380.1	14664.4	15317.5	21632.4	14997.7	20016.4	18059.8	13066.4	13871.7	13739	17890.4	14205.1	14136.6	15322.2	16257.8	16036.1	13068.8	15909.7	12835.6	15414.6	15367.5	15256.7	14619.2	15053.9	14133.3	16401.8	15288.8	15136.6	13946.5	16186.9	12673.7	12755.9	12745.3	12268.9
B7Z9X4	B7Z9X4		NDRG4		3516.18	4566.15	7204.71	4082.45		3997.41	4732		5125.95	4063.21	6957.11	4399.05	6761.48	3554.41	6998.52	4167.63	3697.81	4908.47	7139.62	4438.98	3749.24	4413.22	4134.2	4648.55	4421.21		3529.3									4457.71		3684.96
B7ZAQ6	B7ZAQ6		GPR89A		9474.58	4019.71	6683.32	6285.27	6601.8	5435.21	3251.4	5496.97	4695.21	4578.19	6645.86	6008.86	6745.04	5321.72	6417.23	3961.96	5427.7	8056.49	7134.23	6710.9	6072.92	4357.79	4776.31	6299.5	5695.6	5317.13	6067.83	5610.52	6159.33	4304.95	5588.34	5350.46	5588.02	6195.9	5677.53	4291.9	6035.55	9210.07
B8ZZC5	B8ZZC5		GLS		23588	12532.8	14736.1	19045	22795.3	15768.8	13984.1	11884.3	15424	12742.6	14609.9	17914.4	15519.2	17212.7	18154.8	13552.3	18795.1	16369	15725	15778.1	14732.5	13157.6	14552	19324.8	18260	18101.4	18877.5	16507.2	23568.3	19722.4	16074.8	16826.4	15815.5	24902.9	17098.4	15948.4	14967.3	22398.1
C4AMC7	C4AMC7		WASH3P		3937.8	4444.24	5172.11	4923.22	4494.55	5179.43	4943.57	3939.15	5756.08	5360.68	5281.08	4574.64	5121.75	5202.79	5858.76	5172.55	5296.31	5397.61	5421.59	4956.28	4898.42	4499	4949.17	5031.04	4872.62	4858.27	4992.15	5231.11	4893.33	4589.47	4432.35	3669.33	4169.89	3912.03	4284.27	4924.31	4343.3	4804.69
C9J0Q5	C9J0Q5		NCOR2		9247.65	9406.37	8721.11	9480.25	9340.06	9418.48	7846.34	10053.8	9068.51	8746.85	7726.28	10005.4	8018.47	8785.45	8977.9	8829.22	8568.48	8954.52	8833.26	9561.72	8687.33	8498.75	7634.22	9445.1	9046.31	8939.47	8921.86	9550.19	11366.8	8625.93	8388.12	9190.13	9101.28	8813.42	8350.6	10423.9	8940.36	10023.5
C9J2C0	C9J2C0		TUBA8		35324.8	36044.4	34465.6	33038.5	26617.7	38266.8	37811.7	49247.9	33339.8	39313.7	35816.3	35048.4	36653	35978.7	37013.1	33268.9	36249.8	36449.3	40364.6	34854.1	34208.3	38783.1	34819.4	36856.2	36458.1	34459.8	36493.3	34583.8	28615.7	36759	34524.3	36736.9	32338.4	34129.4	24131.1	35316	26050.4	19620.2
C9J406	C9J406		IMMT		4162.6	3794.12	3271.11	4966.04	4338.94	4170.48	3203.35	4517.21		4559.75	4046.96	4684.12	3944.61	4148.32	4362.72		3844.47	3498	4628.06	4049.51	2934.57	3398.85	3693.83		4341.61	4069.65	4800.01	4441.21	4690.23	4523.98	3339.32	3318.22	4203.33	4537.28	4659.83	4727.89	3130.55	4501.34
C9J8T6	C9J8T6		COX17		20333.9	29370.5	14314.5	20556.4	21379.1	27696.2	22226.4	19156.2	22037.4	25011.7	15256.9	23037.8	12240.6	22259.7	14162.9	22787.3	23680.8	19246.6	15304	20433.5	24686	25465.8	26642.6	20646.8	22265.4	21024.7	20669.4	20209.5	18025.9	20582.4	18838.3	16933.4	19177.8	21932.3	19708	21190	16592.7	18849.9
C9JA93	C9JA93		TBC1D15		2007.65	2493.47	1956.93	2867.35	2738.93	2228.05	2684.86	2001.48	3036.27	2259.34	1928.01	2316.45	1969.42	2350.44	1906.59	2431.62	2651.58	2836.78	2768.36	2751.49	3029.98	2128.43	2649.3	2454.36	2171.21	2415.9	2652.92	3254.39	2582.57	3659.74	2794.15	2189.93	2712.04	2681.39	1872.03	3522.48	3022.27	2835.19
C9JH19	C9JH19		CTSD		926098	751443	1.14E+06	917993	996093	738602	764701	782738	692461	730716	1.23E+06	911630	1.10E+06	950705	1.07E+06	737105	883291	922731	1.19E+06	973299	772036	787410	776836	924872	950671	968572	913122	961588	937067	899167	945115	909588	779156	1.17E+06	1.04E+06	796696	923628	1.00E+06
C9JLW8	C9JLW8		MCRIP1		6667.07	7350.98	7300.01	7975.43	7502.47	7263.48	8210.51	6760.37	8076.85	9110.55	6306.33	7217.67	6013.23	8360.9	6259.21	7442.3	7634.95	7793.61	6418.01	7263	7242.8	7025.82	8085.65	7647.27	7934.87	6714.18	7348.62	7809.19	8389.96	7950.77	6637.79	6678.53	6227.73	6704.36	7016.83	9952.95	7646.54	7774.15
C9JN07	C9JN07		HEPACAM2		6965.11		7315.57	6322.62	8025.03	8716.49		6073.21	7275.02		7741.7	9370.14	9597.03	7889.59	7198.42	6585.28	9670.39	10952.8		8556.53	10291.2	5361.04	4921.8	7795.67	8217.36	9067.26	7416.29		8840.27	9258.25		5167.17	5296.77		5597.98	7680.45	7693.1	5568.4
C9JNZ9	C9JNZ9		ZNF746		19939.3	15034.8	18735.2	17851.2	13948.4	18791.8	14132.9	10572.7	18627.3	14147.1	15281.7	19843.7	16654.5	19811.3	21031.4	18851.6	17245.7	15862.1	20415.7	15059.7	20268.3	15061.1	16420.9	18370.5	17462.5	17707.7	22122.5	21525.2	20731.2	22627.2	20672	15491.6	12508.8	14831.9	16501.5	18818.3	15664	16270.3
C9JTN7	C9JTN7		TIA1		14658.6	17323.6	15064.5	15293.9	13037	17487.7	15465.5	14807.1	16424.9	20339.4	13919	12840.7	13097.1	16165.7	16295.7	15831.8	15826.2	15211.2	13953	13609.8	16043.8	15667.9	14391.4	13822	13503.8	15334.9	15051.7	12801.1	12193.9	16727.9	14463.3	14045.7	12882.2	11371.9	11926.4	15215.3	11514.1	11649.7
C9JVE2	C9JVE2		DCUN1D1		8188.32	7733.65	7961.6	8977.92	6952.99	8118.86	7124.59	7976.38	8413.75	8270.76	7858.82	7783.97	8346.21	7218.05	8350.67	7369.73	8016.26	6695.62	8121.27	7337.35	7554.26	7119.13	6153.35	7900.14	7481.83	7464	7065.34	7232.96	7762.19	6819.93	6719.04	7395.12	7608.77	5966.92	7526.88	7498.69	7916.17	6171.8
C9JYN0	C9JYN0		SYPL1		95442.4	73840.1	102202	92185	98432.9	88186.6	79395.1	75621.5	79900.5	69884.7	88606.9	103566	85428.2	101127	105816	95207.2	92346.7	88667.5	98236.1	90779	84576	81863.8	85166	88771.3	94596	92758.8	96158.1	83275.9	103163	82172.1	75062.6	99731.6	90102.9	89427.9	96847.9	71069.6	88662	81661.3
C9JZE3	C9JZE3		REPIN1		6172.31	7522.04	5627.77	5746.73	6236.26	6167.73	5003.01	5704.87	7137.36	7243.15	5235.29	5784.14		5876.19	5926.99	6970.7	6207.26	5958.21	4867.66	5988.32	8473.79	6379.75	3129.54	6068.42	5313.92	6266.87	6924.01	5386.18	7772.08	5412.88	4736.55	6106.51	6959.36	6521.79	6475.44	6811.5	6516.91	5668.3
D6R9P3	D6R9P3		HNRNPAB		284244	335249	261401	325470	304713	351038	336256	288262	314123	343604	282169	316512	260947	326849	258294	336334	328466	316540	279740	322179	364758	358971	355530	329000	322840	320891	322774	323533	310893	334483	331271	313748	356577	327979	329988	351821	363402	317436
D6REB9	D6REB9		AADAT		5177.92	5834.27	4679.77	6837.4	5927.38	5568.09	4973.83	4952.37	4325.08	4257.44	5563.63	6649.45	4998.6	6696.91	5290.53	5288.85	7226.49	7221.54	5582.69	7042.56	6816.86	5717.34	6090.68	7590.57	7092.74	7870.91	6245.8	6750.04	6457.66	6604.98	7270.91	6081.36	5228.13	5396.08	5695.64	7080.25	4648.88	6398.45
D6REM4	D6REM4		CSNK1A1		40931.4	46630.5	51281.8	44773	45065	45312.5	46886.6	39941.6	44532.3	48773.6	51200.2	44788.5	51660.5	45275.9	51024.8	46666.3	44009.5	45655.7	48616.1	44978.5	44212.6	47091.1	51607.2	45335.7	45177	45989.3	46350.6	46418.8	40938.8	45191.1	46691.9	40388.8	37739.2	41206.4	40975.7	42393.7	39817.4	39093.3
D6REX3	D6REX3		SEC31A		82722.8	85638.6	101612	87704.5	83128.1	79675.8	83166.5	85136.4	80526.7	81111.2	105406	85104.9	105231	86316.1	101189	81617.2	86675	90356.3	101220	87414.2	80215	81374.1	78735.9	86451.9	84555.9	85425.6	84598.3	84840.1	76906.8	86199.1	84047.8	81166	78717.2	78629.5	83201	78270.1	75030.8	78702.1
D6RJF2	D6RJF2		PAIP1		16849.4	15019.8	12822.2	14291.1	11812.8	16118.4	15325	15425.5	17003.6	15875.3	13266.4	14925.7	13511.4	15750.6	12142.8	15555.7	15510.6	15241.6	15910.4	14023	18424.6	14378	15103.4	14697.3	14106.7	14862.4	14300.6	12876.5	16139.2	12313.8	13821.8	11874.9	11321.1	13309.2	11976.8	13941.8	10390.5	10767
E5RGS2	E5RGS2		REEP4		16026.8	14929.1	15974.2	15092.1	15077.2	16680.7	16184.9	14945.5	18219.9	14112.3	9968.4	16094.9	15279.1	16978	16392.1	16567.5	16129	14604	15027.3	13335.5	17834.4	16947.1	13245.5	15703.2	15877.1	16055	18671.7	17508.7	16807.7	17614.3	15390.4	14787.7	15215.2	14224.6	16355.2	19409.2	17013	16645.5
E5RI56	E5RI56				61082.2	62748.6	69323.8	70408.5	53317.5	67077.9	69922.9	52578.9	66486.9	73832.4	75877.4	72049.5	75863.8	68628.6	64337.2	65656.7	66727.3	70426.5	74979.8	67955.8	71075.7	69738.4	61779.8	66537.7	70131	69784.7	64739.2	65171.4	54238.6	66348.4	68238.7	55447.5	56310.8	57775.8	54838.6	64661.7	53802.9	58562.9
E7EMZ9	E7EMZ9		TACC2		8969.51	10510.8	9272.37	10023.4	9698.68	10461.9	9938.75	8048.85	10228.8	9805.61	8388.26	9428.57	7643.35	9723.34	7559.38	10341.4	9448.55	10447.5	7892.35	9966.79	10815.8	10945.9	10019.4	9509.09	9607.85	10025.2	10303.1	9439.4	9861.82	9471.33	8972.07	9016.44	9189.67	9029.46	9473.75	10796.4	9621.89	9249
E7EPD9	E7EPD9		ST7		1309.16	939.423	1973.72	1362.19	1559.78			1101.05			1799.17	2429.31	1604.71	1371.27	1541.84	986.74	1682.14	1971.83	1276.1	1614.25		993.86		1552.1	1170.32	1501.84	1772.33	1761.57	1858.57	1641.23	1117.69			1451.96	1490.07	1836.93	1041.16	1657.61
E7EQ12	E7EQ12		CAST		148264	178809	197922	168912	154233	148623	165544	146226	161960	140900	208028	172278	160548	171033	180423	157494	174284	171885	191799	173460	165543	164177	159539	166915	161722	172928	153178	165761	139289	167558	161701	142639	139992	155136	172639	151127	131645	137196
E7EQL5	E7EQL5		DYNC1I2		8475.61	3302.53	4935.26	5518.61	5869.01	3663.39		7915.2		3190.49	3952.09	5245.62	6365.33	5720.97	5335.75	3408.05	5574.53	5244.88	4908.74	5437.16		3289.88	2768.28	4654.43	5522.07	5422.84	6312.1	6153.31	8114.14	5455.95	4740.19	6456.83	6353.88	8440.78	6325.61	4643.98	8118.69	6064.82
E7EQY1	E7EQY1		FAM136A		29742.8	22980.3	21935.3	31182.7	27850.2	23987.2	26109.7	24544.1	27069.1	26681	24956.3	29597.1	22285.1	25726.5	24522.9	25291.8	26973.9	29797.2	22580.7	25076.4	26406.8	24283.8	24029.8	27370.2	26584	25168.5	26794.1	24889.4	28435.6	26159.1	23709.6	27307.2	29859.5	29034.2	28344.5	27976.9	32309.7	31888.2
E7ERP4	E7ERP4		PIGQ		10994.3	22191.1	22858.5	19785.3	18731.9	20408.4	25189.6	10635.3	22129.4	23151.8	20632.3	16383.8	21712.9	18636.7	23713.7	23742	18076.3	18398	15844.8	18678.7	22436.9	22870.7	21491.1	19422.5	17664.9	18557.7	20264.7	16972	13397.9	18447.3	19534.4	13084.3	11848.2	13894.4	10647.5	17788.9	8743.04	13822.6
E7ERS3	E7ERS3		ZC3H18		8959.05	10225.2	10562.9	11748.1	11341.6	10812.8	11577.9	8253.12	11162.1	8682.6	9905.9	12482.7	11266.2	11706.6	10887.3	9088.44	11309.3	11689.2	11280.5	11056.5	12155.1	11291.8	14427.7	12846.5	11247.5	11019.8	11341.2	13062.8	11771.9	11042.4	11780	8130.64	9723.58	10844.6	11555.2	15783.4	11575.8	11464.4
E7ESZ7	E7ESZ7		NDUFA10		38711	77444.9	82175.9	62947.3	40576.9	73295	77345	46819.9	73500.5	71861.9	86614.4	61686.1	79161.8	61985.2	84193	69865.5	63547.3	65921.8	83101.7	62972.6	75521.5	73260.7	77390.9	66114.2	60228.4	62329.6	64213.9	61019.6	35730.4	61459.6	61715.3	44752.5	41627.4	36598.9	46723.2	67607.5	42322.3	42389
E7ETU9	E7ETU9		PLOD2		59859	47068.6	70307.3	60953.5	61335.2	48631.7	45388.4	59438.6	44713.2	48063.9	66271.2	59686.1	77612.7	58129.1	68400.6	48083	60313.4	59317.6	74552.3	56278.1	47667.5	42236.2	46726.6	57446.7	56285.8	58207	57477.7	53485.4	56154.1	56415.7	55924.4	63930.2	68397	59085.4	55033	42216.6	59009.7	54587.7
E7ETY4	E7ETY4		MARK2		27307	30856	31271.7	32323.5	29598.6	28137.1	30245.8	27619.2	29127.7	27391.8	31039.7	30234.7	35090.6	28126	30901.8	30941.4	28057	32306	30382.8	28790.8	28565.9	26661.6	30747.1	31925.6	28190.4	30524.1	28797.3	29283.3	29172.1	32290.8	30795.4	29663.2	31770.4	27077.7	31773.4	31400.9	34056.4	30636.8
E7EUI8	E7EUI8		G6PD		3652.75	5433.4		5592.48	3956.18	3047.96	4563.41		6017.29	4346.82	3545.66		6136.03	3784.39	4981.75	5385.79	6782.83		4850.62	6170.05	6109.94	4164.19	4581.78	4112.87	7057.6	6176.93	6374.05	8699.22		3852.72	5322.92	6003.01		3416.06	5422.72	8044.46	5670.12	5168.6
E7EVA0	E7EVA0		MAP4		125482	136770	128526	136777	127734	126131	127356	129802	133881	129544	133362	133940	134964	134069	126637	133940	133614	134806	138457	133556	127753	131045	133031	134401	132744	132062	134430	134275	135829	134859	131902	131092	133513	138680	124380	137328	136599	130685
E7EVJ5	E7EVJ5		CYFIP2		4800.02	4046.73	9458.24	5722.98	6239.7	5516.47	3548.76	5631.86		3143.94	8002.52	4882.8	8483.29	6381.39	9052.95		6741.81	6848.08	8588.22	5721.28		3508.2		7122.22	5180.55	7377.09	6868	6519.36	8222.59	7412.14	6639.51	8135.3	5436.42	6674.14	6692.12	6639.9	6879.53	6236.22
E7EX44	E7EX44		CALD1		23064.4	23580.6	30657	26234	24132.8	23499.7	22821.9	21231.9	24444	22507	32044.5	25704.5	34793.7	26240.3	32437.4	24392.3	26012.2	25217.2	32588.5	25258.2	23433.5	22725.7	21521	25587.9	26264	23832.5	25715.3	24767.9	25471.8	24185.5	24627.9	22133	23472.2	23460.6	21478.2	23096.6	22808.2	23217.8
E9PAV3	E9PAV3		NACA		94646.2	104006	89626.3	104969	91556.8	107523	110129	105992	110036	109944	100950	104132	99124.5	105113	85389.8	105971	100532	103624	102829	104181	105769	100308	109714	99391.8	104755	104017	93355.7	93265.7	99111.7	92696	95613.9	93621.4	104738	91530.6	97774.5	97147.4	93294.4	93713
E9PDM8	E9PDM8		SEC24D							1521.8	2030.17		2702.15	2286.37					2082.61		1866.07
E9PE82	E9PE82		ACADS		6008.11	8396.11	7250.58	6123.23	6786.89	8137.81	8072.09	4557.87	8582.25	8819.67	7839.66	6205.29	6190.83	5745	6948.2	7971.63	6878.76	6627.1	6120.38	6155.13	8312.02	8902.16	9230.18	6830.83	5824.17	6411.69	6736.75	6284.36	5103.04	6729.37	6326.32	3498.84	3699.5	5331.38	4141.15	8905.84	3702.82	5115.88
E9PF32	E9PF32		DENND3		4579.97	2761.74	3996.04	4053.57	4087.44	2383.09	3541.06	3972.18	3391.99	2592.37	4695.88	4557.82	4562.23	4431.48	4760.32	2267.21	4467.64	3449.96	4748.94	3969.23	3189.74	2287.45	2706.56	4832.94	3878.67	4651.03	4220.92	3162.12	3554.41	4280.17	3628.24	4130.35	4017.85	4399.32	3557.1	3307.84	4029.4	4463.25
E9PFN4	E9PFN4		SLC4A7		54975.5	36952.1	27702.6	47646.8	59006.1	39492.1	39959.2	62838.9	39132.4	43535.2	26379.7	47142.7	29327.3	46379.7	27872.5	43470.6	47221.4	45310.4	26302.6	45534.7	39816.5	38517.4	40059.9	45235.5	46775.3	45495.9	45414.8	44538.1	45825.9	45851.5	45392.8	64439.2	61381.2	53223.1	53621.5	38358	61208.9	48239
E9PFT6	E9PFT6		HBD		48234	40316	89994.8	51364.9	70968.4	27560.8	34341.1	35043.4	33951.4	41309.7	82399.2	52905.5	74713.2	55966.5	73474.8	34675.4	53061.7	51381.4	75353.1	57454.5	36048.3	53755	40278.7	53316.8	58312.7	54781.1	53703.8	62593.7	53332	60432	58188.7	39435.3	44525.4	73448.8	56554.5	32647.4	39744.1	66436.3
E9PGC5	E9PGC5		PTPRK		5772.6	6829.48	6648.64	6432.69	5914.31	6205.19	5780.87	5285.12	7515.6	6983.49	6372.62	6848.45	5904.91	5335.57	6073.72	5913.92	5940.77	7061.33	6521.45	5522.46	6632.22	5706.02	5702.15	6271.3	5979.68	6692.58	6192.86	5499.52	5736.04	6581.31	5659.06	4889.02	5321.37	5028.05	4406.72	5712.91	4694.77	6131.86
E9PGM1	E9PGM1		EIF4G1		152958	186423	174226	177267	160816	184440	191475	159350	197546	190071	177885	172795	186513	177260	176627	191554	178234	177177	176697	180975	187383	193604	196468	177767	179896	180670	183442	183339	168600	182255	174981	169269	164473	164413	164825	197069	164931	163721
E9PIF5	E9PIF5		DDHD2		842.942			1206.53	704.836	714.092	927.165	554.534	912.313	751.341	656.802	867.379	882.135			1067.56	814.372		544.98	725.18	865.966	662.376	767.086	722.545			383.353	662.978	734.624	664.069	670.22		562.476	361.241	670.554	629.358	375.727	780.415
E9PJM3	E9PJM3		FBXO3		2887.03	7323.39	3401.63	3727.42	3648.03	4528	4271.51	2809.28	5193.81	5302.1	2761.01	3973.27	4175.17	3711.9	4396.45	4721.12	3989.05	4090.54	2557.35	3438.93	4635.52	3764.94	3458.78	3410.33	3140.71	4046.84	4507.32	4325.74	3519.72	3172.87	2550.34	2463.97	2035.45	2321.21	2544.34	4192.32	1759.57	2461.88
E9PJN9	E9PJN9		RPS3		17621	22238	24292.3	24646.3	25000.6	18450.9	22217.1	23795	16372.3	20089.4	29761.6	20438.1	26276.6	24577.2	27512.2	21618.2	21951.6	23986.1	28326.9	21921.4	17925.6	15769.1	23435.9	23110.9	22073.5	21568.4	25954.8	25706.5	25368.5	24504.6	24229.4	30233.6	27396.9	24396.9	27628.8	21801.3	29173.3	24730.4
E9PK98	E9PK98		OSBPL9		1082.14	460.781	510.331			691.039		481.587	717.297	519.257		500.996		614.717		682.734	513.228	870.735		592.228	375.497		578.439	488.498	674.095				409.913			453.897			831.949			994.515
E9PKU7	E9PKU7		GANAB		7742.51	7615.24	8844.6	7892.56	8379.72	6658.24	7451.83	5095.98	7458.54		6452.2	7989.26	8661.66	8200.88	9140.18	8536.44		7239.62	8025.85	8235.67	6029.98	6856.74	8011.01	8245.67	8442.03	9320	8842.38	9755.6	9767.82	8961.01	7677.66	8544.13	8538.47	8031.39	10423.5	7254.14	10269.4	8642.67
E9PL57	E9PL57		NEDD8-MDP1		23173.5	25126.7	27667	25220.7	29030.6	25535.9	25369.7	24010.8	23687.6	26066.9	24828.3	26040.4	25471.3	25805.5	23545.8	25052.4	23240	25773.6	27484	27262.6	25587.3	24749.7	24188	26259.2	26978.8	26060.5	23072.4	24405.9	22098.5	24192.2	24758.3	20407.6	26220.3	26472.9	27076.1	25608.5	26511.9	25505.2
E9PLI6	E9PLI6		EIF1AD		7245.07	7117.47	6848.44	7584.65	6005.69	6472.42	7436.72	7806.52	8076.85	7277.08	4717.3	6687.86	6277.85	7147.91	5968.93	8005.39	7507.64	7382.47	6281.21	7122.7	6781.92	6700.46	6085.64	6990.2	7125.4	7364.68	6447.07	5620.49	6847.48	6972.06	5930.99	6143.94	7667.72	6529.72	7110.92	5443.77	5704.89	5348.92
E9PLP0	E9PLP0		CARS1		10250.7	12013.2	13754.8	16513.1	15935.3	8951.97	9525.7	14459.7	11158.2	8158.94	12282.1	15551		12955.3	11415.5	10695.4	17049.7	13706.1	14185.3	15895.3	11972.9	12108.4	11833.6	12861.2		12940.4	17116.4	16192.9	18445.3	15419.4	17236.1	21362.9	23030.9	17348.2	21734.1		24709.8	18443.6
E9PLY5	E9PLY5		MACF1			9428.36	7009.11	8475.8	7511.82	8811.54	7769.95			9032.1	7344.81	9457.64	7613.61		7642.05	8873.88	9234.29	7878.74	6924.71	7239.05	10729.8			6863.99			8473.09	7958.88	8753.46			8218.12	6828.65	6526.5	6538.62	9854.64	8582.22	8347.24
E9PMS6	E9PMS6		LMO7		15628	15418.9	16645.4	17603.2	16451.4	14594.3	12986.3	18412.9	16237.3	14532.2	17544.2	15702	16944.8	16317.4	20240.7	14814.3	17360.1	15509	17567.8	15919.7	15661.8	15225.9	15677.6	15936.3	15559.2	15785.3	16035.3	14761.8	13143.7	18235	17546.9	15998.4	23742.2	16860.8	16706.6	15238.3	19934.4	14195.6
E9PNL2	E9PNL2		SNX7		4772.24	2734.78	5271.37	4072.25	4207.02	4048.67	1592.78	5711.23	2680.81	3256.18	5542.57	5674.77	6780.33	4744.28	6042.65	3252.45	5486.59	5743.09	7204.64	4052.55	5092.64	4059.83	4473.45	6104.24	5771.43	5763.92	4872.63	4088.56	5774.28	5535.3	4524.26	5511.07	3831.68	5025.86	5556.59	6048.65	4245.84	7196.65
E9PQ56	E9PQ56		PUF60		396977	439060	366024	434683	372362	444975	409240	429588	416059	434925	360930	419253	380058	417303	370551	401461	415380	429747	396317	419912	427147	414968	424894	417825	426799	422013	428184	420259	427126	409249	396983	412265	394500	381758	392983	429723	366634	356374
E9PQG4	E9PQG4		PDE4DIP		3140.57	3375.05	4831.42	3117.86	3662.9	3302.58	3524.48		4078.16	3106.2	3036.24		4758.51	3787.12	3841.58	3735.97	3660.34	3918.78	3713.63	3011.01	3667.66	3669.38	3479.45	3965.95		3279.58	3168.44	3033.71	4129.64		3156.03	3152.16	2844.03		2231.59		3869.33	3970.77
E9PQY2	E9PQY2		PFDN4		24629.9	23462.1	18650.1	24151.4	20499.9	21655.7	23202.7	20307.1	24523.8	25554.8	18679.7	23423.2	19613.9	21901	17757.7	24449.8	23139.1	22963	17943.8	21199.2	23895.6	25664.1	24177.3	21478.4	25036.9	23595	24679.1	23975.3	21087.9	24629.7	21079.8	21044.3	21001.9	17109.5	21728.5	27157.1	17803	19548.1
E9PRG8	E9PRG8		C11orf98		48033.9	46717	38351.8	46609	50298.6	42539.1	42787.4	53005.9	40968.8	47033.6	39961.4	45893.5	37644.2	50196	36870.2	45372.6	43366.7	45512.5	38757.8	50671.3	45705.1	47692.5	47220.2	48142.3	47095.5	50554.9	47942.4	46401.9	49352	48863.2	45756.4	59402.1	61665	52625	59127.5	48991.4	62442.1	43251.4
E9PRY8	E9PRY8		EEF1D		212827	281943	334302	345729	387400	295409	352255	245180	297791	247436	407670	295249	366108	383849	298824	356731	303931	321675	316118	366560	324228	379807	433256	360722	337493	361432	333594	434087	357191	337242	410722	373891	379517	419608	407470	558426	548449	484011
E9PSI1	E9PSI1				21189.9	18207.4	23011.3	20553	20896	18986.6	18871.6	17177.3	18179.3	15707.4	21085.1	18477.9	20907.6	19536.5	21344.8	18634	17782.5	19272.6	21754.2	19798.3	18389.7	19240.8	16029.8	19776	19133.1	20506.7	19188.7	17856.7	19105.1	18682.2	17648.5	18578.7	16788.7	20392.3	19976.5	20206.6	17552.5	20382
F1T0I1	F1T0I1		SEC16A		32672.4	29846.8	34605.2	31203.4	30979.6	30609.6	28582	32464.4	33579.9	33366.5	30265.4	33416.8	32940.4	31493.8	35173.9	30200.1	31281.6	34412	31845.1	29151	29955	27351.9	28246.4	32140.1	29867.3	32681.6	32986.9	29079.5	31732.3	31711.8	28183.3	30800.1	30356.6	28599.7	31965.2	30020.2	26734.6	28411.1
F5GWF8	F5GWF8		ATL3		26332.3	19126.4	19023.9	20311.8	16065.5	19850.9	15547.6	21605.2	16204.8	19771.5	16745.5	18796.9	18249.4	19472.2	18607.8	17383	20938.1	18528.4	19619.7	17229.3	20102.5	14539.2	19044.3	17964.6	18793.3	18941.9	18417.6	17500.1	19023.5	18710.4	18227.7	19304.4	19155.2	17852.2	15305.8	17223.4	17000.7	14350.3
F5GXS2	F5GXS2		ACTN4		53982	48898.5	65708.2	56643.2	47079.5	51750.8	53390.8	65894	55330.5	62318.8	57016.1	59838.3	78612.7	55530.8	62482.7	50987	60734.4	60815	71462.1	55292.2	52861.5	51781.7	53125.1	59010.9	59391.2	53393.1	56902.6	53982.4	45823.3	58693.1	57600.8	54750.5	59495.9	49386.2	49941.7	43011.2	49339.6	42606.3
F5GZ00	F5GZ00		CAMKK2		8063.17	17580.7	11024.7	10472.9	10564.2	12947.8	14240.4	11618.3	18005.4	17145	9392.57	10967.5	9665.1	11531.7	8664.86	14400.7	13330.7	10698.5	8132.46	11402	13448.8	13504.8	12810.9	12078.3	9776.19	10693.3	9133.44	11280.8	9666.98	9649.25	11211.6	9583.25	6291.43	7115.33	6300.11	10582.5	5330.34	7251.86
F5H199	F5H199		MSRB3			25526.3		18314.8			19556.9	19471.6		21078.1		22234.7	20898.7		19910.6	20015		22809.9	23158.3		22160.7		18486.8	20756.4		21959.3	22427.3		23906.1	24658.9	17404.5		21514.3		22579.9	21931.5	20719.4
F5H5P2	F5H5P2				24095.1	30066.4	24082.3	27537.7	28739.2	33727	29144.2	20014.4	32480	33249.9	22655.7	28509.2	23078.4	25301.5	28188.1	30541.6	28836.8	28863.3	26026.9	25989.6	32975	30127.1	29559.7	28174	26613.5	25667.8	29514.4	28981.7	28412	29788.8	25447.6	20848.7	20895.1	25387.1	24470	36421.2	23280.2	28242.5
F5H6B6	F5H6B6		TRPT1		6295.18	12455.8	9070.04	10264.4	8071.33	11973.4	13608.9	9003.76	12734.3	17978.1	8608.65	10606.2	8456.95	9145.59	13732.1	15907.8	9672.92	9853.27	7089.16	9598.83	11672.5	14035.1	11955.2	9551.91	10062.8	9706.87	9451.02	8352.45	4427.19	8819.01	9129.55	7309.49	4456.45	5572.43	5624.43	9350.52	4282.53	5585.46
F5H6I7	F5H6I7		ATL3		29807.3	25822.8	31889.5	28400.3	29452.5	25708.7	25630.5	27250.6	25355.9	27023.8	30183.5	28100.2	31094.7	27399.3	33038	24864.7	28755.8	28731.5	30017.6	28021.9	23942.8	23770.9	24132.9	28412.5	27624.3	28936.8	28540.8	29598.6	30317.6	28334.9	27204.9	29003.9	24191.1	30233.9	25577.9	27672.5	28749.1	24911.2
F5H875	F5H875		CHMP1A		18106.7	21082.5	22356.9	21354.9	19700.8	24433.2	22632.1	15917.9	22858.3	22513.9	21528.7	20121.9	20625.8	21708.5	18879.7	22077	19750.6	21957	23415.3	20041.1	25297.8	24565.9	25043.1	22373.5	21865.6	20131.7	18957.8	21097.2	15602.5	20046.9	19854.4	15952.1	15009.6	18875.4	15649.7	19781.5	16301.6	17922.7
F8VRH0	F8VRH0		PCBP2		4348.97	7471.91	5925.7	6854.14	4938.56	6870.36	7502.74	4415.98	9608.24	8965.83	6209.93	7256.27	5744.23	6199.27	5981.34	7291.86	5527.82	7589.19	6203.33	6615.94	8679.05	8205.27	7856.72	6380.81	6592.38	6667.8	6111.62	7300.75	5484.66	8417.35	6769.5	6457.27	6521.27	8860.04	5066.67	9983.88	6095.5	6193.52
F8VV59	F8VV59		NAP1L1		764456	1.02E+06	850356	884818	740572	1.12E+06	1.00E+06	745279	981758	1.03E+06	813174	832290	949670	912265	835462	1.02E+06	874323	875582	789482	887638	1.04E+06	1.13E+06	1.02E+06	929064	897749	921478	905038	852913	849170	898444	888771	744179	690983	813486	592992	1.01E+06	586378	730004
F8VVB5	F8VVB5		NAP1L1		5237.16	5749.1	3941.26	4804.47	5007.21	4663.67	4538.95	5052.84	5554.13	6062.68	3880.84	4760.29	3300.37	5457.57	3950.05	5227.64	5231.78	4095.81	3615.51	4875.22	4656.3	4772.51	4509.68	4955.76	5630.43	4692.19	4504.86	4553.62	5583.35	5176.68	4175.28	5046.66	4540.44	4536.73	5069.63	6733.9	5425.98	4826.3
F8VVM2	F8VVM2		SLC25A3		408461	303768	366773	391522	416248	298499	290381	409787	287329	312740	389127	359155	387162	382079	355530	293726	379861	373153	378436	389426	283970	293034	319577	377075	390849	378620	389868	386383	385469	385861	385760	437357	427342	497557	438822	260261	382377	396720
F8VW96	F8VW96		CSRP2		6938.22	4859.82	4310.64	7398.43	6408.58	5624.74			5699.81	6038.8	3770.52		4637.45	5656.66	4523.41	4845.49	6611.3	6688.18	4487.25	5987.64	6202.5	6070.43	4438.94	6416.01	6078.78			6170.4	8022.67	5054.66	5607.25			5817.13		4356.91	4367.68	6881.2
F8VWK8	F8VWK8		CD63		47525.2	48764.9	87715.9	55194.9	44952.8	52151.3	53446.2	36331.5	50844.5	54052.1	89602.2	54742	91929.1	55119.8	90823.4	51716.8	53048	58054.1	86299.2	56776.6	55252.3	51872.7	51391.8	54501.7	54446	57964.8	53082.7	51689	38195.1	52831.8	58775.3	36060.9	28066.9	46728.2	46754.4	45169.2	27665.9	45932.9
F8VX73	F8VX73		TMBIM6		5539.65	3380.32	5476.75	5688.06	5617.33	3703.67	2858.84	5315.47	3476.69	3170.37	4675.95	4712.85	5678.41	4597.82	4420.96		4895.89	4536.99	6194.33	4196.58	4395.69	3655.2	3012.38	4845.93	4061.51	4717.59	4345.46	3117.35	5039.59	4205.91	3764.67	3426.15	5255.72	5230.8	5137.57	2987.5	3893.26	5238.37
F8VZ52	F8VZ52		DNM1L		62673.6	64316.6	67589.3	66302.2	65512.3	67895.4	63670.3	58570.3	68192.9	68300	66054.4	66418.4	64744.1	62448.3	66061.3	67984.8	66949.4	62607.8	61364	64057.5	76550.6	68666.2	62785.7	65258.7	61998.5	67800.4	62396	68277.7	70644.2	69532	68515	58165	65924.2	61734.2	66364.2	68659	59255.2	70832.1
F8VZX2	F8VZX2		PCBP2		2223.58	1863.66	2199.23	2760.44	2069.01	3080.72	2668.34	2209.36	2209.69	2335.98	2224.8	2310.21	1928.9	2024.77	2430.35	2304.83	2648.7	2757.77	2056.35	2145.12	2148.19	1263.71	2419.61	2008.5	2154.48	2248.31	2109.13	1340.83	2862.1	2294.03	1758.99	2765.29	2307.34	1792.97	2192.33	2368.06	1800.16	2379.8
F8W6G1	F8W6G1		NRBP1		33918.3	30339.7	34594.9	30689.7	29425.3	33326.6	28546	29980.7	34531.6	26696.8	33190.1	33130.5	36877.7	34984.2	35522.5	31934.5	32415.1	32000.7	34831	31993.2	31624	26619.1	26393	31984.4	32224.9	31982.7	31250	32282.6	36976	30618.6	29365.2	31475.8	28707.3	26379.6	28020.5	29735.1	26326.5	34231.4
F8W7C6	F8W7C6		RPL10		8064.85	6355.11	11429.6	9259.87	12272.2	7814.01	8860.93	8653.21	5327.8	4431.04	10549.9	7180.28	12321.8	8274.78	11386.2	7846.63	8450.1	9942.37	9260.13	8995.6	7218.83	7195.36	7194.44	9861.68	8866.38	9505.62	9656.1	10241.3	10862.9	11574.8	10543	10880.4	11359.1	13558.7	12497.2	8083.53	12995.5	14515.1
F8W7E0	F8W7E0		CAST		32196	40009.9	42903.9	38755.6	37069.7	35608.4	39425	32847.8	38169.3	42483.3	41818.5	40574	33296.1	37929.6	44422.2	38267.1	39420.4	37867.1	38507.2	37637.4	41438.2	42223.6	36540	39385.5	37198.5	37934.6	38115.6	39060.8	31693.3	37490.1	36118.8	30950.5	31855.7	33333	34758	44085.9	28973.8	33051.6
F8WA11	F8WA11		CLASP1		18178.8	19475.3	19110.8	19946.1	18608	21705.9	20290.9	15881.7	21591.3	19861.7	17493.7	19088.6	17688	18738.6	19224.4	20558.3	18994.6	20578.6	16899.2	19263.1	21055.9	20244.6	19140.3	18412.1	18358.1	20360.4	20808	16999.2	19173	18063.1	18835.7	16911.9	16643.2	14161.6	17800.7	19371	17334.3	17377.9
F8WAI0	F8WAI0		SYNE1		31243.4	25200	26788	28764.6		26844.4	27693.5	24867	24894.1		29348	29991.2	26788.8		27133.7		29728.7	27488	30616.5	31300.8	27561.5		34436		28497.8	29796.7	32623.3		36165.2		30020	26618.1		37505.2		37090.2	32588	39439.7
F8WBM2	F8WBM2		IFT57		5669.97	4644.83	6012.5	8118.95	6607.01	4966.06	5818.73	5099.33	5553.37	3518.7	5071.2	7410.68	5665.41	7096.7	3736.81	6114.56	7934.25	7138.59	6246.89	7753.19	7280.28	6609.92	6745.03	6989.36	7940.34	8706.58	6333.45	6138.71	7184.23	5604.79	6325.12	6650.54	6636.73	6954.98	8368.8	6845.48	7860.79	6069.64
F8WDV7	F8WDV7		RNF121		5258.91	3891.15	7709.28	5888.03	7334.91	6777.27	5436.38	5440.27	7767.82	5795.29	6770.18	3121.14	12055.3	7373.99	13422.6	4968.36	4763.32	4415.23	9379.25	5069.18		10598.6	8495.51	4574.1	8335.94	5639.64	9984.17	11014.5	10352.7	12123	12309	10081.8	9204.15	11375.4	4915.63	9582.39	13511.1	12741.6
G3V2U7	G3V2U7		ACYP1		4806.58	7228.33	7468.98	7941.57	8805.75	7078.46	8221.94	6122.97	8968.67	6685.75	7647.65	8788.4	8129.72	8539.81	7894.94	8435.46	8491.13	7332.26	7469.99	8250.1	8295.68	9220.98	7279.27	7375.6	6213.25	6599.52	8352.14	7488.97	7054.39	8727.68	8873.51	7150.09		7596.02	7898.69	9945.49	7993.01	8464.45
G3V325	G3V325		ATP5MF-PTCD1		8115.29	9358.11	7188.24	8974.18	7237.55	9755.07	7558.71	6963.61	8008.01	6538.35	8031.72	7935.08	9659.17	8528.54	10757	7198.83	8128.05	9000.84	9648.55	8593.26	10498.2	7686.97	8991.67	9136.08	9343.27	8779.34	8788.18	11223.8	10929.5	11140.1	8727.46	10448.7	7263.62	8817.21	8872.03	12700.9	8947.44	8686.88
G3V424	G3V424		DNAL1		7293.75	10587.5	8748	10699.6	7570.69	11354.2	8434.71	7039.51	7663.37	8505.25	8550.63	9325.27	10752.9	8941.93	9923.74	9499.7	9580.25	10703.5		10009.8	10131.8	11749.9	9325.06	8611.59	9635.38	9639.99	9952.62	9311.41	7954.98	9375.63	9415.27	9626.71	5936.5	5853.08		9546.08	6419.89	7994.53
G3V4C1	G3V4C1		HNRNPC		217426	224690	212988	230870	244508	241182	242318	250508	229461	250595	230116	234878	217435	231104	217261	223915	230924	233893	209549	234573	226338	220462	256664	243322	240738	241372	232031	241128	220007	239096	234007	244832	247809	266221	256759	233595	253730	249555
G3V597	G3V597		ACYP1					2787.84	4381.8			3011.66	2512.21		2938.39				2597.67			3091.99					2239.02	2217.95		2655				1805.34				2322.78	2451.99		2332.11
G3XAC6	G3XAC6		RBM39			2562.61	1575.59			1959.69	3115.38		2554.41	2850.25	1008.57	1590.48		1397.72		2377.72	1698.67				1986.36	2891.69	1779.69	1620.79											1476.06			1793.12
G5E948	G5E948		MAP4K4		4865.17	4910.71	7259.22	5925.88	6303.53		5249.99	4438.99	5784.56	5091.23	7034.31	6208.2	7881.12	5314.26	6872.27	5601.54	6130.05	6168.5	6950.64	6542.92	5452.96	4304.54	4274.08	6979.56	5842.82	6137.66	5312.52	5330	6801.34	5761.76	5707.45	5781.75	5835.09	4634.14	5517.24	5373.73	7057.39	7156.27
G5E9A6	G5E9A6		USP11		13627.8	15435.6	14344.7	16053.5	13107.6	14390.5	12081.4	15088.4	13680.9	13342.2	12294.4	15869.2	12605.2	14924.1	13354.8	14102.7	15420.3	14477.5	14530	14660.8	14033.4	13281.7	12394.9	15792.1	15100.4	15164.6	16910	14764.9	16624.2	15929.2	15188.6	16484.2	14163.2	13378.2	17185.9	19584.1	18589.3	12948.1
G5E9Q6	G5E9Q6		PFN2		116156	96002.6	103019	111635	106562	93766.1	97875.7	126971	99873.5	104861	102779	109086	107583	110078	87756.6	95686.6	110397	106455	101668	107865	101255	98181.1	102244	111268	105536	106550	112592	115249	101703	98743.2	95945	124347	121542	99545.7	122214	102257	126274	113123
G5E9Q7	G5E9Q7		IDH3G		6517.06	8372.86	8412.63	8419.62	7932.96	7377.69	7846.42	7548.35	8588.16	10049.2	8052.59	7567.14	8386.16	7610.41	8659.35	8183.05	8645.34	7742.5	8458.37	7969.66	8614.03	8106.08	8389.27	8440.37	7699.44	8121.11	8653.84	8124.99	6495.92	7536.96	7627.25	7339.15	5872.06	5704.15	6483.87	8170.84	4695.21	5550.9
G5EA09	G5EA09		SDCBP		2431.52	4198.94	3716.35	2959.79	2455.54	3209.19	2282.85	1890.55	2931.11	2360.76	3426.53	3738.88	3504.27	2242.63	3686.05	2531.47	2522.56	3723.92	5347.15	2520.18	4131.06	3611.74	2122.91	2947.32	3052.07	4242.51	2933.95	2554.45	2874.07	2717.45	2172.43	1643.49	1244.21	1849.14	2819.3	2976.88		2131.06
G5EA30	G5EA30		CELF1		74778.9	86490.2	77202.2	85983.7	78180.5	86719.3	88322.1	76980.3	100297	96906.6	77105.8	86662.6	76184.7	83838.5	80506.1	92773	89498.9	88473.7	73404.1	84547.8	87505.6	86586.9	93345	91055.8	84659.3	85407.1	93541.1	88191.5	79382.5	92800.6	86024.9	91671.1	86677.1	73742.1	84485.1	92646.4	84697.2	79202.8
G5EA36	G5EA36		CDC27		3382.5	6125.96	4874.64	4153.67	4492.32	5266.78	4487.82	4545.25	5077.76	5527.88	4294.08	5842.1		5098.69	5340.85	5183.24	5580.05	5337.52	3745.17	5393.36	5859.3	5094.25	5793.13		5536.43	4178.74	6137.72		5481.99		4175.56			4023.26		5813.99		4867.9
G8JLB3	G8JLB3		PUS1		35137.2	31131	26853.8	33001.2	36631.3	31427.4	30762.3	38643.4	30985	32838.9	26326	32132.5	27935.9	34139.1	26533.5	30280.2	32026	30868.1	27626.6	32981.2	29894.3	34265.9	28320.7	31943.7	32453.3	33196.3	31802.2	33000.2	33022	33601.2	33278.9	37465.6	37638.7	37022.4	34765.7	32597.8	33740.8	34882.4
H0Y400	H0Y400		DDX39B		23141.2	31632.1	33202.4	33028.9	30565.1	29201.6	32822	28599	31330.6	37160	30081.8	30144.1	30931	29901.8	33699.8	28449.7	30152.4	32695.2	29706	28300	35014.6	36416.5	31125.8	32384.2	26946.8	28165.6	32286.9	35155.2	30705.2	33495.5	32016.8	35232	30541.4	31647.2	36464.3	25886.3	33163.5	30467.4
H0Y6A0	H0Y6A0		ARFGAP3		1001.7	1284.44	1731.95		1110.21	1457.36						1541.42	1400.84		1099.63	1267.73	1005.75		1155.38	772.002	972.445	1360.63	1111.18	1147.34	1392.06	1710.68	1758.15				1319.46	1241.76			1256.33			1394.43
H0Y6V6	H0Y6V6		LMBR1		11279.1	8898.89	13121.1	10475.8	14305.2	7391.05	10330.2	6178.37	8596	6509.97	11886.1	12195.5	12026.7	11467	8475.83	9929.88	9573.72	12115.8	9748.93	12302.5	8869.12	7963.17	9566.82	11684.7	10104.9	12229.6	10069.3	10014	10467.8	10427.9	10629.6	9100.46	11213.7	13229.2	10937.3	6939.55	11652	13258.6
H0YAH3	H0YAH3		GALNT7		5402.44									5934.12	3856.45			5354.82								4908.72	4921.53	5171.05				5236.06				3941.49		5004.24	3231.49
H0YB96	H0YB96		NSMCE2		9683.02	13151	9750.65	12795.3	11080.3	13338.1	11534.8	8541.56	14501.6	11908	7954.22	12656.2	9274.2	10632.2	10813.4	13228.8	11183.9	11095.6	8920.38	12640	11505.4	13684.3	12184.6	11041.3	8675.44	12136.1	12713.5	12795.7	11859	11181.4	10949.6	9878.93	11714.7	11328.4	12324.2	12791	12567.2	11194
H0YBP5	H0YBP5		EIF3E		137059	140511	153663	149339	138692	152377	142116	134722	145040	140123	154158	149847	154001	145937	143626	149277	147506	148200	152396	145696	147365	144189	151230	147328	143823	149813	140815	134403	135877	135597	144097	133865	149049	135436	141174	141998	136389	144583
H0YC13	H0YC13		MGAT4B		2980.27	2221.95	3482.33	3157.52	2782.6		2349.2				3162.02	3743.82		2472.16		2645.72		3008.39			2422.84	2282.75	3183.34		2539.01		2240.45	1444.5	3072.97	3134.7	1863.13	2378.92	1993.16	1861.84	2118.76		2340.06	3185.16
H0YD03	H0YD03		RAB3IP		2817.11	2404.78	3314.65	2995.38	2790.4			2611.77	2472.29		2955.09	2701.43	2291.15	2821.74	2566.11	2805.19	3440.7	3176.34	3404.16	3227.35	2669.12	1721.69	3143.91	3153.34	2194.37	3416.39	2732.44	2157.82	2918.06	2940.91	2263.5	3250.78	3762.43	2470.48	3333.51	2597.53	2895.23	2955.59
H0YE96	H0YE96		NARS2										1822.47						1768.92	1514.81	1606.74	1806.77				989.638			1459.72				2116.36				2513.65		1599.78		2352.44
H0YEF7	H0YEF7		PICALM			1115.85	999.285	1095.41	1265.22	718.249	1162.23		1879.89	1115.39	1053.65	1366.4	1252.12	975.131	1505.62	1483.4	1577.52		1142.27	1725.05					1075.67	1622.75	1386.5	894.244	1790.24	1469.8	752.406	1313.56		738.77	1423.08	1623.13	1147.92	1139.81
H0YET9	H0YET9		ARRB1		2937.8	805.718	2810.97	1986.18	2163.36	1425.45		2123.76	818.826	1220.88	1468.63	1720.62	1403.16	1039.85	2474.89		1669.65	2028.73	1445.72	1252.18		1042.32		1921.65	918.176	2072.17	2350.4	1965.63	1701.42	1218.27	1406.55	1233.09	1262.65	1491.6	2015.01	1358.09	1155.21
H0YFM9	H0YFM9		PIGQ		4139.4		5618.66	4105.29	5403.06	5301.97	5262.33	3492.49	5257.11	3123.4	4697.14	4436.59	5369.65	4862.02	4279.46	4493.96	4740.19	4214.94	4242.52	4288.86	5359.28	2907.64	5390.58	4204.84	5609.92	5864.25	4835.6	4972.6	5621	4846.95	4056.78		3974.2	4863.93	4618.34	5621.44	4216.41	5302.06
H0YFY6	H0YFY6		NUMA1		6109.41	10836.5	6072.53	7218.44	6819.67	9830.18	8687.65	4730.61	10171.8	8496.34	5889.35	8078.16	4563.31	6745.05	5322.36	9647.03	7628.43	7096	6524.41	7870.88	10987.6	7988.4	10322.2	7605.42	6892.42	7861.32	7189.21	5108.88		6968.22	6586.09		4852.56	6306.12	6003.36	8768.65		7980.33
H0YL38	H0YL38		ZNF280D		10841.6	5390.25	6970.69	9169.51	11130	6029.55	4863.52	13320.3	5389.54	7433.15	6179.81	7727.31	6902.56	8386.1	6555.89	6516.66	7558.01	8337.18	8265.08	8633.88	5516.36	6620.28	4568.95	8405.94	7894.54	7558.21	9018.57	8470.81	13035.7	11722.5	8975.45	11716.6	11145.8	13958.8	13774.2	6973.89	14130.4	9690.28
H0YNJ9	H0YNJ9		DUT		2167.77	3313.6	1163.75	2967.56	2577.28	4194.75	2906.65	1617.96	3087.72	2562.32	1500.7	3085.18	1304.76	2516.39	628.842	3449.59	3087.59	2213.54	838.725	2354.07	2979.23	3142.96	3090.17	2696.17	2424.89	2586.13	2629.47	2032.8	2608.17	2137.51	2320.15	1437.42	2426.25	1540.06	1573.37	3020.64	1645.34	2417.45
H3BMZ5	H3BMZ5		KIFC3		15015.6	14028.2	16116.6	19590.1	16114.8	15684.3	12396.7	12573.4	12223.5	9667.16	15331.4	17458.5	19138	15660.2	21038.9	14341.3	17528	15658.7	20954.8	18779.6	15721.8	13998.1	13554.8	18898.7	18231.9	18707.4	21903.1	12700.8	19967.5	20357.1	19796.4	16751.4	15848.5	18425.5	20615.9	20728.9	18055.1	16541.6
H3BN98	H3BN98				5792.12	9245.99	7243.98	7053.62	5977.28	8040.03	9344.29	4320.21	8491.88	9984.68	6857.68	7270.98	7498.13	7427.01	7915.69	7767.6	7395.69	6486.02	6076.01	7374.15	7866.09	8162.97	9267.44	7299.49	6645.3	7654.64	8066.97	7121.27	5979.59	8396.86	6614.22	5523.83	4338.44	5838.63	4344.85	8409.26	4210.97	5987.03
H3BPE1	H3BPE1		MACF1		40808.3	41857.6	44680.7	45116	42614	43093	41606.6	38508.8	44613.8	42790.4	42489.3	44936.7	45069.5	42522.8	47148.1	43441.3	44298.1	43929.8	43879.4	41683.4	42510	40339.8	41163.8	43821.9	42744.5	42699.4	44899.7	40208.4	45269	43226.5	40679.7	40475.4	42056.8	38353.5	39933.6	42711.6	41210.8	42256.8
H3BPZ1	H3BPZ1		HACD3		7166.12	6512.49	8203.08	5850.94	8748.71	6696.8	6959.92	8530.75	5978.71	8161.52	8418.64	6547.16	8998.17	6935.41	10656.6	8225.68	6343.73	8437.36	8547.23	6389.04	4894.59	4164.04	6400.7	5424.34	5668.66	4919.85	4542.58	4139.1	5864.61	3510.99	5131.18	8658.64	4330.31	4999.24	4813.56	3085.03	3703.27	5653.36
H3BRB3	H3BRB3		KIF22		7509.28	7264.57	4214.66	6780.38	6176.62	8221.83	7210.39	5541.37	7617.77	5759.63	3337.46	7152.52	3948.48	6279.42	4994.92	8340.29	6312.4	7197.45	4388.74	6539.76	7961.43	6187.65	6642.44	7154.44	5328.95	6636.62	9327.31	6540.77	8798.1	6920.45	6144.03	4507.66	5925.29	7078.12	4787.13	9962.68	5365.07	7224.78
H3BRJ5	H3BRJ5				6534.64	8704.59	6290.92	7680.88		9207.11	7676.11	7168.05	10241.4	8239	5435.96	7957.7	5968.97	7887.73	6842.58	9205.65	8585.52	8339.25	5923.56	6891.99	9976.22	9582.54	10049.8	7837.95	7441.57	7087.71	7693.25	6650.59	6445.2	6268.55	5388.16	8389.24	5166.85	5647.68	5365.36	6995.35	3517.85	5954.11
H3BSK9	H3BSK9		ATXN2L			2546.16	3823.76	4136.04	2939.18	2823.28	2983.44	3019.36					4432.31		3735.73	3008.08	3223.71		4095.01	2781.05	2784.62						4379.09		3864.42	3925.02	3763.53	4447.66		2682.32	3425.24	3809.2	4001.93	3085.42
H3BUI0	H3BUI0		IST1		35084.6	33812.9	43738	38140.3	38132.4	34741.4	30545.9	34130.2	28842.2	33339.6	42805.8	36695.5	43980.7	35372.4	44065.7	29606.3	36884.4	36832.7	46698.5	36808.3	35593.6	34156.1	32626.8	37951.9	38910.7	38086.9	35067.6	36486.7	35114.5	36018.1	36995	37571.1	34778.3	39139.2	37956.4	34942.5	31717.6	35021.1
H7BYY1	H7BYY1		TPM1		51843.1	40097.6	51899.1	48405.4	53759.1	42683.2	43039.4	50977.7	41101.3	41559.1	47920	47754.3	51096.2	50226.8	51585.5	40981.9	50759.4	48954.5	54011.1	50445.1	42533.3	45136.2	42815.8	48075.1	48218.8	50454.2	49726.4	46760.8	51760.3	49480.4	48994.3	49597.1	56977.8	55667.6	48090.5	43419.3	54503.3	48973.6
H7C1Z7	H7C1Z7		CTDSP1		2000.72	6671.57	2664.39	4433.08	3363.58	7147.1	3644.78	1897.22	8318.46	6630.3	2225.35	3358.35	2348.17	4338.57	4282.49	4582.72	4074.21	3800.92		2534.24	6567.77	7764.81	5280.02	3423.84	3186.89	4413.84	2559.25	2783.81		3128.02	3593.83	2130.85	1928.26	1093.87		5102.85		1739.43
H7C201	H7C201		GLS		38495.7	23157.4	29316.1	29282.4	35301	24336.9	21480.5	24367.2	22376.3	22692.4	30145.2	28565.8	32146.7	27953.4	32462.7	23357.5	28213.6	28970.7	30947.8	28095.5	24380.5	23423.8	22572.5	28940.2	28393.6	27306.8	31315.6	29634.9	35589.3	28413.4	28859.1	27505.6	24960.7	36908.7	25318.8	26601.5	25726.4	34094
H7C2D8	H7C2D8		MLPH			1650.78	1800.18	1752.86	1640.61	1691.44	966.648	1886.14	1843.87		1963.98	1553.91	1889.23	1319.11	2223.26	1564.22		1324.65	1714.53	1691.44	1616.99	1789.84	1109.66	2123.83	1491.8	1620.72	1546.59	1813.84						1363.9	1584.67	1556.13	1202.48	1819.97
H7C2K6	H7C2K6		EPB41L1		26860.2	24665.5	34588.8	29848.6	23838.7	28056.6	23866.7	29305.1	28362	32517.2	33177.5	26495.1	34689.8	30179.4	36739.9	28391.7	26879.9	26447.2	31074.3	28024.3	29211.5	28182.8	26465.4	25895.2	30606.9	28126.9	30639.4	31045.5	24755.2	28822.1	28486.3	27389.3	24353.5	26776.7	26683.9	21703.5	24531.7	19801.3
H7C2Q8	H7C2Q8		EBNA1BP2		22967.5	22871.3	20052.7	26477.1	26125	21267.5	23975.7	25980.5	23820.1	23632.4	19170.8	22205.4	19171.9	26801.7	21484.1	25719.8	23608.1	23837.8	20057.8	22847.9	23596.9	23949.3	23803.3	26050.2	22765.6	24164.8	26196.4	27350.4	27544	25492.3	24058.3	30581.9	25823.1	27799.5	27466	28617.7	34730.1	24712.8
H7C3C4	H7C3C4		SLC4A7		8966.78	7686.2	5134.84	7063.38	8758.83	7200.99	6636.21	11287	7545.86	7076.71	3776.75	8040.2	4418.94	7436.64	4896.89	7829.58	7755.35	7916.43	4005.18	7836.2	6688.51	6011.22	5610.9	8161.22	8241.6	8798.59	7082.98	7337.01	8358.63	7992.27	7998.45	10937.5	11796.2	9791.54	10093.4	6653.3	10721.6	7786.66
H7C3P9	H7C3P9		COPS3		32477.2	34070.1	34976.1	33160.7	29093.3	34974.7	33184.9	33673.4	37406.5	34357.8	32415.1	33626	33387.9	33212.5	34174.5	35238.1	33346.4	34463.2	35075.8	31986.3	33287.8	33284.6	31315.4	32851.2	33633.8	32756.4	31238.2	30935.5	31699.3	33957.1	32168.2	32025.2	29687.7	27669.7	29820.2	30249	30974.5	29894.1
H7C4T5	H7C4T5		MBNL1		96983	89582.4	88126.9	95897.9	81234.2	83596.7	71935.6	112086	83694.1	84783.3	93842	90195.6	88880.9	102715	112733	70109.3	96109.8	95149.8	100638	99938.9	96108.8	86096.4	76407	95617.6	96920.1	102030	102226	101657	83606.3	94723.8	102995	102347	68240.4	92624.4	82502.5	87461.8	57664.7	66531.4
H7C561	H7C561		SF1		49464.6	60871	60614.2	55930.1	55590.4	63567.4	61168.1	54225.6	57213.1	68216	60497.5	56110.8	51207.3	56757	60182.6	61589.3	56433	56983.6	49594	57090	61049.4	58057.6	61551.5	54993.4	54579.8	58081.4	57003.5	53944.6	46563.5	53463.8	54862.1	49184.5	51330.4	46468.4	47917.5	63911.6	49550.9	47486.3
I3L0E3	I3L0E3		hCG_1984214		16637.7	41335.4	39732.4	27755.4	19706.4	41461.1	38165.6	22099.6	34621.6	40571.6	33466.7	34417.7	35579.1	30498	34226.7	41189.8	32623.9	28443.3	36172.7	28427.4	39519.8	34582	36328.7	30744.9	29495.6	30111.2	30733	32036	18761.8	31328.9	28131.4	22613.8	23803.7	18763	23787.4	37344.7	24157.3	21848.2
I3L213	I3L213		PHKB						3151			2646.63				2737.56			2307.87				2259.72	2151.82					2391.87					2263.56	2184.71		2236.99		1669.88
I3L3Q4	I3L3Q4		GLOD4		766.712	701.564	1014.75	869.178	1008.09	1162.84	793.411	686.988	1067.78	811.299	1015.53	480.118	954.151	995.113	833.905	1176.38	1051.76	777.731	704.311	908.907	791.887	975.287	775.765	1030.66	769.953	925.828	1024.33	425.15	743.294	996.684	766.205	534.623	847.819	663.046	596.713	652.726	820.251	870.992
I3L4N8	I3L4N8		ACTG1		2.59E+06	2.63E+06	2.34E+06	2.64E+06	2.27E+06	2.68E+06	2.67E+06	2.73E+06	2.47E+06	2.80E+06	2.67E+06	2.58E+06	2.53E+06	2.64E+06	2.46E+06	2.36E+06	2.65E+06	2.63E+06	2.61E+06	2.65E+06	2.57E+06	2.73E+06	2.59E+06	2.56E+06	2.64E+06	2.63E+06	2.56E+06	2.67E+06	2.64E+06	2.53E+06	2.64E+06	2.68E+06	2.47E+06	2.71E+06	2.34E+06	2.44E+06	2.59E+06	2.30E+06
I3L505	I3L505		NDUFAB1		16937.7	7694.52		5879.29	3304.3	9717.77	4759.17	16995	7195.4	12578.5	4698.59	7385.22	6527.26	6410.5	6485	5103.02	6499.59	8582.57	6639.61	6640.69	8283.77	5081.18	4921.79	6689.21	7525.67	6163.01	9449.64	7285.65	6716.22	7241.2	6589.93	6716.63	5069.7	8423.73	4592.05	4407.47	4219.1
J3KMZ7	J3KMZ7		INTS2		29809.2	29030.3	25773.8	28849	28208.7	29219.8	29813.4	27000.3	29667	29387.2	22795.2	29244.8	25666.4	28334.8	27059.9	30777.9	28222.1	29821.3	24927.1	29090.8	30321.6	28936.7	30804.1	29999.2	28189.7	28858.1	26008.5	28678.4	28016.6	27998.3	27759.9	26722.1	27537.5	25926.4	27911.1	29363.7	26015	28068.3
J3KN66	J3KN66		TOR1AIP1		68833.3	59037.6	58751.8	61116.9	62673.3	59354.3	56221	65304	59578.7	55822.1	56604.9	63762.6	58530.1	60473.9	59829.4	54567.9	62747.4	61472.6	53779.5	61326.3	61517.3	58580.9	58807.6	60585.5	62940.4	61611.5	61843.6	59884.5	60262.6	63270.4	58587.2	64052.2	61329.5	69146.1	64193.3	54381.8	60006.9	61000.9
J3KNZ9	J3KNZ9		FBRS		3980	3436.69	3493.65	3658.28	3134.92	4371.64	3736	4277.87	2935.91	4913.99	2669.77	2655.06	3081.78	3265.91	4593.69	3162.57	3055.72	3531.01	3521.79	3157.81	3464.64	2777.9	3414.29	3438.22	2942.94	3557.28	3124.35	2716.21	3496.19	3015.8	3021.99	4347.6	3998.17	2248.47	2257.96	3356.16	3030.14	2723.53
J3KTC1	J3KTC1		MSI2		12255.4	8524.75	14399.5	12366.8	10102.7	7856.26	4807.89	7659.33	5915.24	4085.97	12653.5	11818.7	15131.5	12629.8	14698.8	5784.85	13552.9	14369.1	18705.7	14715.6	9171.59	5513.21	5565.19	14003.6	13615.6	15640.6	10326.8	14378.8	12745.7	15278.6	12086	10064	11273.8	10466	13580.5	8983.46	11297	12436
J3KTM6	J3KTM6		SLC16A3		30842.5	29691.2	32363.9	29849.3	32970.2	29086	29055.2	34945.8	32381.3	26943	26996.9	31018.5	28765	28242.7	29992.4	31590	30836.2	29578.7	26390.7	30344.8	28300.9	25472.1	30949	30005	30805.7	31149.6	29597	26526.4	30081.7	30168.2	25597.1	29825.8	29124.6	30911.4	34488.2	26729.6	30819	30540.3
J3KTN0	J3KTN0		EIF4A1			5822.42	3121.94	2597.1		3009.36	5059.34		8750.36	5023.41	2339.1		2660.67	2733.85		3349.07		2575.86		2861.4	5655.96	6742	4364.16	3032.22	3371.55	2893.47	3730.67	2751.41		3012.53						4137.15
J3QKU9	J3QKU9		ACADVL		2221.77	3601.02	3143.81	2583.69	2521.86	3355.77	3067	1540.26	3266.03	2233.17	2915.04	3072.2	3042.8	2552.97	3023.61	3654.99	2016.73	2848.96	2818.86	2546.33	3439.12	2850.44	2598.02	2427.48	2002.47	2998.02	3910.73		2840.92	2709.39	1939.2	2447.06	2451.93	1733.95	1922.61	2852.94	1745.91	3023.26
J3QLB2	J3QLB2		SLC39A11		12645.4	10287.8	11946.6	13358.2	16145.6	11307.6	10897.5	10529.9	9152.58	10331.9	8531.01	12671.1	9867.67	12404.8	11165.8	10975.5	11331	11424.2	11736.3	13311.4	11689.3	7787.4	10392.8	12575.9	13426.3	12247	11241	11412.1	12970.2	10725	9856.41	11351.3	13752.5	10677.5	13890.6	10538.9	13295.8	13782.3
J3QLE5	J3QLE5		SNRPN			2702.58					3065.63		3014.08		2199.96			3005.94		3401.43						3095.44	2346.61		2258			1515.18	2485.82	2040.93					1732.68
J3QLR0	J3QLR0		MYH2		4894.13	3251.07		5616.47				4138.46	4772.96		3120.77	4767.58	3328.95		2955.17		4428.82		4918.73	3087.82	4256.88	2522.62	3749.5			3660.73	3329.28			3649.6	3984.68	4257.44	4212.9	3197.08	5509.21		3015.32	5130.31
J3QRG4	J3QRG4		KPNB1		17021.9	12854.7	13090.3	14598.4	11284.1	12492.4	13150	14635.8	20671.5	8980.82	9028.24	15445.9	9448.54	13140	13476.4	12958.1	14939.9	17239.9	13750.2	11858	10897.5	10832.5	11740.4	10606.9	9847.49	14128.6	11185.6	9839.15	11536.9	10425.5	10450.9	12990.6	12527.2	13572.6	9696.36	7441.32	7663.68	8985.41
J3QS53	J3QS53		CYBC1		46564.9	34691.4	51571.3	39176.6	62175	45537.2	48110.1	37578.2	39097.5	33308.3	39038.1	46239.4	42765.3	40219.7	51488.5	50068.6	47217.2	48165	39445.3	43496.9	52364.9	33342.7	41290.5	50733.3	35267.9	51811.8	54738.1	44829.2	53198.6	51536.4	35061.4	39698.4	30299.2	45942.9	31524.4	50808.1	51215	49905.2
K7EIY3	K7EIY3		RHBDF2		3607.43		2997.09	2897.31	2367.25	2207.08		2830.46		2018.42	3656.89	3610.68	5068.23	2213.05	4093.1	2197.59	2438.27	2796.52	3542.73	2651.46	1943.72	1716.14	1784.59	3088.51	2788.05	2781.31	3137.01	2291.05	2578.45	2173.46	3198.08	1916.78	2060.63	1858.79				2360.2
K7EJE8	K7EJE8		LONP1		145524	104839	103021	127493	140586	111506	109352	150980	100909	106109	106942	126508	104518	126470	102874	111040	127020	127176	106876	128876	111930	109328	111959	126335	129236	125638	124403	129791	134163	127694	125223	151505	153312	149523	151296	118329	142616	135543
K7EL81	K7EL81		PPP1R12C		2847.33	1599.21	3218.51	3274.48		2973.62				3185.61		3129.55	3450.34	1967.54					3757.87		4091.23		2572.21	3295.63	2144.06											5074.21
K7ELL7	K7ELL7		PRKCSH		274724	227478	235381	251841	272562	230547	226152	276993	223822	215067	243138	254559	214018	253080	231971	226416	258508	258013	248749	252842	250156	229409	221618	248269	257159	247604	243304	253630	256695	245472	247567	245492	270213	314730	265445	212992	246420	268921
K7ENF0	K7ENF0		NARS1					7052.37			6836.21	5794.88	6223.91			7218.72		7244.18		6947.68		6181.03		7971.59	5941.01		6141.91		8116.06			6697.36	9775			8557	8601	7606.29	9865.09	9522.54	11711.9	7601.47
K7ER90	K7ER90		EIF3G		3569												3784.37	3012.72						2974.15				3593.19			4677.49	4514.76		3988.42			3905.32		4995.68	3479.18	6231.21	3627.93
K7ERD8	K7ERD8		MAPRE2		20908.8	27743.1	22222.8	25263.9	27452.6	27549	26220.8	22631.1	24385.3	30251.3	19082.4	26221.3	25482.7	23864	20565.8	23855	26156.4	27663.2	22465.9	23945.2	26177.8	24489	28315.4	23161.5	23508.9	24914.5	28521.7	25704.2	23014.7	26543.2	24025.4	21048.5	16572.5	21384	20467	23089.5	17408.5	22634.3
L0R6Q1	L0R6Q1		SLC35A4		4850.84	1421.12	2043.1	3202.82	4025.56	2817.97	2080.99	3055.72	1828.34	2322.02	1705.44	3417.89	2065.14	3003.08	2615.31	2440.91	3766.76	3592.26	2235.05	2386.81	2078.68	1437.26	1968.6	3086.87	2662.22	3020.83	3138.1	2611.15	4498.31	2905.27	2836.69	3503.61	3914.77	4308.24	3964.95	2091.94	3806.44	3965.36
L0R819	L0R819		ASDURF		7379.77	7618.47		7669.7	6793.23		7862.34	5927.17		6742.84	5163.34	6716.38		6890.47		8099.34					7841.79	5608.16	6182.24	6887.86	6750.47	7832.7	7836.27	6493.96	8227.52	7938.03		6630.45	8094.85	6120.76	7667.4		9111.94	7478.86
M0QXF7	M0QXF7		MYDGF		30740.8	17279.2	30992.9	24761.5	29299.6	20740.9	22913	33277.5	15813.4	19562.4	32269.9	26956.8	30169.7	25485.2	28683.8	22542.7	27891.8	26455.3	29610.7	27282.7	18726.5	15942.5	21961.7	29716.7	25745.2	24376.7	26505.1	26190.9	31270.2	27524	27758.2	29446.9	31578.9	33412.6	32260.9	20180.3	34746.3	30082.1
M0QXF9	M0QXF9		BCAT2		95352.6	88968.8	80309.8	85055.3	105249	91657.1	88811.2	71070.5	92456.1	89293.9	78940.9	85059.2	81971.1	88241.4	80275.8	91314.6	90535.7	86053.3	78960	85701.6	83955.8	93485.6	93262.6	84046.2	86490.2	88562	89343.8	86404.9	98648.9	85410	86154.2	74468.7	71183.7	93667.5	71493.8	89071.1	64500	90241.8
M0QZ12	M0QZ12		GRAMD1A		51507.3	56779.5	70140.6	60890.2	58495.1	58380.1	56286.6	50074.4	55235.8	55379.6	70160.9	60789.8	71854.7	61162.7	70057.1	57560.1	58258	62128.5	71611.6	60423	60527.9	53091.4	53342.4	59878.4	58649.2	61288.4	61057.5	54883.8	51007.9	59233.3	58777.9	48541.3	42638.9	56332.4	50927.9	55505.7	42324.8	53149.7
M0QZM1	M0QZM1		HNRNPM		12314.8	15382.5	11396.6	11529.1	9904.83	13562.7	10905.9	10610.1	12891.3	13344	12822.6	12368.6	12127.8	11941.1	11588.1	13247.6	12235.7	12813.3	13057	10871.3	13204.3	13504.4	17114	11967.4	11972.1	11935.1	12589.8	13188.3	9960.51	11332.9	8115.08	10246.1	11009.9	12023	11543.7	9829.11	8729.66	11877.3
M0R2N5	M0R2N5		TECR		152444	117617	112692	133179	128729	127308	125022	136797	105731	147665	111138	129593	108680	136081	124480	121992	133105	118560	119616	123672	111360	103921	128040	122215	128579	130421	139458	134348	137374	131022	123143	136057	120663	161468	129879	121211	112127	122002
O00115	O00115		DNASE2		16364.8	17461.8	13923.1	15657.1	16554.9	16749.5	16687.1	11537	16013	16067.6	13473.5	13796	12501.3	14658.3	12356.2	16069.4	14667.1	15029.8	12887.5	14452.6	16701.5	16488	16540.6	15040.5	15803.2	14752	14901.5	14654.4	14063.7	13999.7	13853.6	11144.4	10272.8	16119.9	11740.8	15646.5	11302.5	14840.8
O00116	O00116		AGPS		78719.6	67277.3	79535.7	70135.3	69625.3	63564.9	61855.9	74444.8	63148.6	63744.2	74608.1	70546.9	73877.3	72120.9	76331.9	60429.7	70352	71330.1	73905.5	71812.5	61374.3	61030.4	60356.8	72830.8	72300.2	71537.9	70841.5	69843.1	69843.7	68794.7	66745.1	70280.5	71963.2	80438.1	68088.6	61264	64779.8	67069.6
O00139	O00139		KIF2A		34065.7	40349.3	35106	38668.9	34742.5	40740.8	42073.5	31785.3	41538.8	40214.4	36893.3	37333.8	38058.1	37669.4	34412.9	40110.5	38816.1	37993	35690.8	38145.4	42308.8	37779	38785.5	39223.6	39454.1	38441.9	37311.4	36624.1	35474.5	37456.7	37135.6	35589.8	36807.4	32993	35793.1	40237.2	35493.5	33438.5
O00142	O00142		TK2		5579.29	5681.1	8041.91	9151.08	11745.3	5613.25	6794.11	6499.68	6271.97	6268.05	6892.57	7409.02	7845.83	8275.44	7980.05	6540.89	7651.27	8045.85	6876.64	7492.86	6246.71	6497.67	5877.35	7810.73	7620.9	8506.46	8481.53	8874.72	8878.44	8207.38	7253.66	9564.93	11307.6	10786.4	12151.4	7386.32	11840.4	12072.4
O00148	O00148		DDX39A		205843	266980	234504	251926	219580	273493	283026	228088	279840	282589	239363	245010	230876	244368	234457	270922	251227	244431	229688	250273	277171	277412	277863	252779	248972	258558	253865	260993	227852	257725	255041	262069	246164	242107	234774	269986	227713	223642
O00151	O00151		PDLIM1		462073	525156	625910	518329	448647	425619	460654	445290	470214	494010	610729	531359	597906	507005	608133	458990	501411	532075	681962	501274	468276	451792	475876	529385	499188	528937	508909	497399	515180	515535	510409	472575	491683	460750	465595	480062	486723	463143
O00154	O00154		ACOT7		70243.3	63140.2	69387	70020.8	68709.1	63022.3	70120.9	62121	63522.3	61103.6	67461.7	67653.4	62051.2	69859.8	66474.9	67619	66426.4	71075.8	61879.4	69711.8	66922.6	64934.9	70808.3	70933	71662.8	69106.7	72614.8	71882	75419.7	71838.6	64994.9	68909.1	69558.4	64794.1	71556	77525	76194.8	66033.7
O00159	O00159		MYO1C		165636	156296	170521	167506	176027	161485	164660	175811	160084	174037	177926	170607	179623	170066	168641	157828	170915	171817	174611	172645	160212	165202	168289	168152	165344	165639	167556	170310	162376	169159	167789	180925	174877	179461	174857	154665	174978	166299
O00161	O00161		SNAP23		12355	12921	14835.2	14166.4	14506.7	11892.2	11426.2	10679.2	13091.5	10992	14919.4	13217.9	14087.6	12945.8	14333.2	12687.8	13080.9	13323.6	14208.2	13707.7	12968.5	12504.2	12184.6	14236.1	12843.1	13698.4	13403.4	12611.9	13071.4	13630.3	13248.5	11488.3	13166.2	13251.8	12933.7	14454	14625.4	13005.8
O00165	O00165		HAX1		61553.4	48988.9	34385.7	54468.2	58588	42546.4	42884.2	59923.5	48331	45221.5	35834.9	50780.8	34269.9	48737.2	44959.5	45551.2	47848.3	46357.4	36944.1	49621.8	45100.4	45577	48375.2	46858.5	52415.3	52285	50128.2	50227.1	53641.4	45543	52563.1	63009.2	59118	61280	61204	46739.3	62649.5	60226.1
O00170	O00170		AIP		31909.7	42338.5	39482.2	37242.8	38012.3	37842.8	40305.3	32388.5	41055.4	40037.9	38644.2	35348.3	40731.3	37688.2	39354.6	39696.8	35966.5	37072.1	36563.6	37558.7	38870.9	42441.1	40446.3	38149.4	36921.7	38123.4	40405	39270.7	35570.4	39432.1	38620.3	35170.1	33077.6	36459.4	37876.4	43383.9	35313.8	33088.5
O00178	O00178		GTPBP1		10213	7887.1	10858.2	8900.89	10071.7	8270.26	7767.85	9376.28	8723.22	7121.93	8705.52	9437.86	9529.49	9739.29	8466.64	8536.13	9515	10672	9476.91	9849.35	9183.34	8400.33	7896.95	10511.3	9990.07	9607.74	9382.34	9451.68	10115.4	9863.91	9809.47	12235.3	12111.9	8733	11266.9	9162.63	12147.5	10492.2
O00180	O00180		KCNK1			3533.75	3730.2	2416.43	2600.12	3359.69	3009.74	2116.98	2897.8	2527.11	3898.82	2364.63	2582.27	2629.32	3872.9	3458.56	2905.38	2269.84	2532.65	2654.45	3064.58	2389.81	3465.34		3036.71	2307.5	3383.07	2776.29	1884.65	3409.31	1891.67	3089.44	1815.21	2556.65	2024.13	2966.96	1810.53	2057.75
O00186	O00186		STXBP3		41678.4	41857.1	43027.9	42999.6	43569.3	40318.3	40081.4	38950	41744	40082.2	45213.5	42121	44736.9	43204.1	46539.6	40191.4	43265.4	41992.2	43494.3	41890.9	41676.1	41244	39824.8	43879	39845.1	41273.5	45128.6	45693.5	39454.4	43715.7	40314.1	45335.1	44631.8	40112.3	44142.6	42122.8	45443.8	45652.4
O00189	O00189		AP4M1		9595.92	12904.9	18245.2	14815.6	13503.7	15836.1	15514	12114.1	13124.4	12277.6	13094.7	13468	15949.2	12373.9	23351.2	14520.5	15141.8	20521.8	15338.9	14150	12491.4	12662.4	11029.6	14032.3	14574.4	10916.3	13165.5	13454.1	13229.8	15158.5	13772.4	10957.7	10119.2	11584.5	11173.6	19513.6	11213.2	16731.5
O00193	O00193		SMAP		9741.9	10721.5	9644.86	11400.2	9402.37	12255.5	12243.9	12292.7	12606.3	13548.7	10194.5	11612	9745.12	10975.2	8712.17	11271.9	10318	10549.9	10406	11067.7	10645.2	10450.4	9198	10346.9	9667.75	11108.4	10363.3	10486.7	8880.75	10122.7	10854	9382.42	10656.2	9022.67	8247.07	14713	8009.03	8422.44
O00194	O00194		RAB27B		28674.3	26325	44711.5	31438.6	33390.3	24543.6	22300.2	23328.2	24600.3	24746.9	41726.4	32041	38328.5	31945.5	42367	27224.5	31965.8	29893.4	40007.5	32062.2	25409	28990.7	25620.6	33829	31392.8	31115.7	33725.5	33780.6	34915.5	37174.1	33528.3	28250.2	26428.9	36728.4	36500.3	35789	32097.5	35422.4
O00203	O00203		AP3B1		76838.2	81062.4	94340.8	86328.5	87841.1	86587.4	81464.6	82690.5	79930.7	84035.9	90024.7	89225.1	91426.2	90691.9	93183.1	82923.2	88550.4	86161.4	91722.6	85305.6	79224.6	78021.4	79517.1	85990	88358.4	88375	87970.1	84377	85007.2	88994.8	80976.9	87558.5	83276.7	80956.1	89719.7	83774.2	83472.3	85729
O00204	O00204		SULT2B1		32185.1	33453.7	29718.9	30834.9	34424.4	33242.6	30373.1	27198.6	31964.6	35956.4	26162.7	31490.5	27574.2	28735.5	30509.7	32352.8	33537.7	31291.8	26966.1	32624.1	31343.3	27760.2	32446.1	32051.5	31464.8	29780.1	32910	25782.6	29667.9	29112.2	30867	26534.6	24693.1	27005.1	26654.6	30669.3	26065.1	28665.5
O00213	O00213		APBB1		5804.59	5578.42	5058.72	4309.91	4828.84	5131.67	4745.92	4255.61	6080.67		3708.63	5633	4596.43	5924.23	5675.8	4674.95	5109.36	5451.92	5434.46	5078.44	5788.41	6114.16	5227.61	5484.4	5161.54	4636.12	5134.64		6594.52	6467.12	5234.4	4565.96	5281.04	5435.87	4972.55	5085.11	4931.16	6831.87
O00214	O00214		LGALS8		18604.7	26321.8	27492	20176.4	20243	25604.5	27042.2	20836.7	25659.2	27561.9	22786.7	21811	21630	20650.8	24454.7	27193	23106.2	22668.4	23156.4	21649.4	20506.3	25519.7	19844.3	21961.1	20564.6	20697	21300.2	20238.4	20328.2	20769.5	22700.1	16950	16862.2	15437.7	13197.3	18180.8	14832.9	16354.2
O00217	O00217		NDUFS8		154774	296814	292508	261033	172914	285241	316595	189682	298056	281239	292040	243411	284399	263068	314115	296361	254133	263101	307134	259182	315732	320979	330870	259280	253067	261166	262435	265389	134546	261313	253426	205985	208525	156288	211617	322776	197501	163897
O00220	O00220		TNFRSF10A		10161.9	7636.9	10014.6	10504.8	11365.4	8739.31	6643.2	14122.4	5930.47	5053.12	9718.41	11398	8576	9934.08	8740.95	6449.55	10791.4	10856.8	11877.3	10455.6	7685.46	7240.1	8207.79	10578.1	13235.4	11811.2	10342.1	9901.23	13212.7	10419.5	8593.14	12134	13023.3	9305.19	13401.7	8350.23	13385.7	10906
O00221	O00221		NFKBIE		2659.95	2308.71	2266.41	3627.04	3016.61	1864.62	2058.92	2000.71	1863.27	1512.82	1503.28	3247.89	2624.83	2502.99	2122.98	2204.82	2560.47	2799.74	2522.79	2120.49	2272.58	1092.76	1664.23	3047.14	2802.2	2505.54	2459.96	2293.43	3735.53		2772.32	3291.03	5039.5	2855.18	3917.23	2526.24	3733.24	2324.18
O00231	O00231		PSMD11		78692.4	78980.7	69628.9	76781.2	70407.7	80768	78446.5	78803.3	78162.3	87805.8	69976.2	75479	71665.7	76713	68812	78936.4	74409.9	75596.4	68815.6	75553	78857	79662	79582.5	77034.3	76306.4	75867.9	78857	75591.5	73007.2	77479.5	73249.8	71722.3	71246.3	68586.2	68493.2	78073.4	67091.6	64092.6
O00232	O00232		PSMD12		144640	130811	133212	140083	137130	138417	141705	144647	128441	135654	139462	139197	142148	137242	127699	132974	137851	139035	136622	139967	130921	129363	133181	138939	139892	141533	139108	135842	132458	136167	134259	145644	147056	131080	145126	128739	143204	128781
O00233	O00233		PSMD9		58272.3	64791.6	58762.6	62353.8	66825.9	58984.8	64185.9	61876.6	61688.7	60874.8	67600.6	63085	63032.4	63796.2	59799.7	65008.9	61636	61360.6	66252.9	63596	68203.8	71273.1	67936.3	63275.7	62983.7	61039.3	60288.1	64379.7	61231.6	65044.8	66333.8	62488.1	67972.5	66352.5	65336	67313.6	66998.8	65027.6
O00238	O00238		BMPR1B			5298.92	3205.48	5690.85	5817.8	3393.09	3856.04		4792.06	3064.96	3683.13				3911.41	5244.16	4438.74			4209.94	4198.08		5063.11				4865.44				3982.66					5755.3
O00244	O00244		ATOX1		36026.7	24680.3	32891.3	29708.1	24717.4	32813.7	23354.5	27866.2	27554.7	39853.8	30642.2	27894.2	29521.3	29000.1	35049	25382.3	28061.8	30835	37608.8	27548	24841.7	24538.7	24299.9	28742.3	29585.1	28850.6	30341.5	25525.8	28522.6	25468.5	26555.8	23500.9	18562.1	22631.6	24607.8	25952	18750.9	18874
O00255	O00255		MEN1		10801.9	11512.6	11393.5	13790.7	13332.4	15851.3	12856.3	11206.7	14310.4	14812.4	10631.7	13073.7	10862.9	11210.5	10748.1	14012.2	12115.6	13567.6	9026.73	10664	13441.2	11944.2	12146.6	13781	11516	12460.5	13228.1	10219.3	13808.5	11087.6	10919	11570	10261.5	10454.5	10787.6	13757	12516.1	12661
O00257	O00257		CBX4		5270.82	5560.22	4532.12	5708.69	6997.7	5368.81	5372.14	7631.87	5046.29	4604.03	4680.15	6551.06	3432.49	5636.31	4167.21	5969.7	5985.78	5469.96	4463.56	6030.74	6273.04	5990.56	6240.58	5416.68	6350.25	6675.09	5120.27	6250.44	6487.65	6678.78	5026.79	6386.61	6904	6602.99	6139.73	4762.92	6601.46	5816.83
O00258	O00258		GET1		9389.74	7727.35	9315.17	11488.4	10644.3	6962.91	6593.03	6051.19	7388.02	6006.56	11366.3	10957.9	11530.4	11040.5	10604.6	8426.89	10894.3	9384.73	12479.1	11660.1	11393.4	8133.31	8993.53	11619.7	11946.2	13696.5	14022.1	17559.3	12133.1	13309.4	12966.9	12934.4	13208.5	15314.1	13561.4	15599.1	14927	13396.6
O00264	O00264		PGRMC1		365161	322158	336479	351391	378099	325341	308311	344515	327818	330198	306867	333057	300449	345099	315718	327408	336497	349404	316312	337075	343225	327204	325936	353745	337154	352182	357712	346098	341124	342927	343522	336060	345076	381265	340211	318348	359364	341083
O00267	O00267		SUPT5H		22722.4	26775.1	30669.8	27138.9	26412.3	27955.2	27552.7	23227.4	28735.9	26108.3	27671.5	29293	29093.1	26725.7	30035.1	27586.8	27010.7	27098.3	30231.2	25866.1	25628.1	23560.8	25144.2	26829.4	25637.9	26960.6	26678.5	25076.8	28128.3	26606.6	24757.9	22898.4	23050.2	21869.9	23629.8	30385.9	23155.6	26379.2
O00268	O00268		TAF4		25024.4	19540.3	15181.7	19400.8	20837.5	19023.9	18673.2	17467.8	21262.7	14966.3	16118.8	21833	12765.5	19982	18269.7	20392.9	19273	20394.5	16201.5	18276.4	20458.8	18593.7	17509.1	19690.4	18103.3	19462.1	18510.4	19917.6	22773.5	16537.2	20253.9	19864.5	19812.5	20105.1	20954.2	22045.9	19861.8	19487.4
O00273	O00273		DFFA		21513.2	21929.2	20972.7	23536.9	20832.7	21636.8	20693.7	20877.7	20274.3	18899.9	18496.6	22481.5	20393.8	22239.2	22196	20294	21391.2	22831.8	22834.5	21007.1	20147	20314.5	19913.1	21916	21006.3	23139.9	22461.1	21802.2	22355.1	21776.5	20464.2	21000.9	25690.1	22191.6	21328	18217.8	24009.6	20410.8
O00291	O00291		HIP1		25102.2	21301.9	23313.4	23758.8	23691.8	20981.6	20222.2	24445.8	21400.8	20877.8	22594	25028.7	20631.4	23323.5	22262	22866.8	26070.5	24074.9	21602.3	22901.7	21352.7	20380.3	21600	22785.1	24139.6	24648.4	23864.9	23946.2	24850.8	23400.8	23061.6	23723.8	23048.4	23382.6	24997.3	20260.9	23624.9	23174.6
O00299	O00299		CLIC1		174734	168192	208267	190180	207964	168992	186523	161523	174566	136684	216038	185641	197232	189266	190922	181058	181088	184897	194608	193360	170162	186712	195008	188982	180133	191452	187537	195604	178524	199756	193479	188354	196884	195561	194385	188067	209591	202851
O00303	O00303		EIF3F		74949.2	91020.9	85287.6	92721.1	86448.9	93410.3	94911.9	77022.9	88992.1	80615.1	97924.3	85042.7	89943.1	91449.9	89266.9	96619.5	89310.8	92727.1	94417.9	89595.4	91566.9	98273.1	96556.2	95204	94345.1	93526.5	94852.3	96666.6	89384.6	95358.9	93842.3	97597.9	91480.9	93772	91427.9	97202.9	98505.9	90116.3
O00308	O00308		WWP2		10141.5	14920.2	13969.7	14684	13720	16627.5	12308	10768	12910.3	19527.8	13399.2	13426.7	13995.7	13235.3	13350.2	14461	13958.5	14382.2	14833.8	15329.9	20987.6	19010.9	19367	14873.8	13561.6	15469.1	13520.1	14865.9	12773.6	13060.7	16412.1	11712.1	8204.52	10627	10329	17194.2	11891.3	13838.3
O00327	O00327		BMAL1			2188.8	2473.97	1777.45		2568.21	2100.29	1836.85	2786.23		1886.59	2289.66			3477.79	2123.78			1611.08	2145.06		1950.67	1546.23		1515.62	1877.66	2492.95			1914.35	902.197	1900.64	1655.88	1681.12			1449.32
O00330	O00330		PDHX		37922.5	37753.1	34320.4	37017.4	36920.2	35770.8	35331.2	33012.8	33919.1	33560.9	31067.6	35574.1	29913.1	35010.7	33616.4	34477.2	35494.8	38679.7	30695.2	35624.3	34762.6	34417.3	34839.8	34277.8	33666.7	37014.9	36939.9	35881.2	40341.5	36505.2	34345.3	34537.9	38324.9	39449	33277.9	30358.2	34278.2	36890.3
O00391	O00391		QSOX1			1207.89				1888.22	1532.01		1099.39	1807.04	2020.49				1681.46	1300.67		2166.89			2248.21	1412.51	1312.27
O00399	O00399		DCTN6		8687.11	11212.2	9428.4	8009	7664.88	9591.13	9274.06	8560.9	9677.05	12831.2	8927.09	9230.56	9438.27	8188.29	8288.77	9217.99	8793.47	9714.2	8225.74	8405.63	9990.32	8439.33	8341.74	7715.74	8719.98	8797.1	8519.81	6968.62	6455.86	7800.06	7676.88	6945.76	4984.06	5772.19	6329.67	6325.92	3820.53	5090.7
O00400	O00400		SLC33A1		11830.8	11942.2	18237.4	15430.6	16151.4	9921.17	11048.6	12877.3	10557.7	7865.97	15743.1	14003.9	14218.2	13042.1	13570.8	12512.4	12506.4	14391.3	13916.7	12959.5	10708	14387.9	13949.8	12953.7	12914.5	14611.1	13134.4	14332	13007.6	13014.9	13823.4	15889.4	14511.2	14763.3	13538.3	11628	16520.7	17254.6
O00401	O00401		WASL		18304.1	20644.4	22128.1	21446.2	20447.8	20665.3	21842.3	18353	21450	19909.1	20942.5	22320.5	21178.2	21275.4	20486.1	21108.4	22420.7	20517.1	20413	20550.3	21250.7	21561	19565.3	21464.9	22247.7	21334	20566.7	20845.7	20639.4	21957.6	21882.1	21547.7	19851.3	20229	21405.5	24236.1	22774.5	21936.2
O00410	O00410		IPO5		191329	190892	172690	198519	190590	203364	197601	184166	200142	191366	177530	204474	183480	196302	174749	201848	195946	198634	186858	199440	195454	199098	194700	198327	197578	198846	192893	188794	202267	193409	192485	191868	189554	185609	184679	195071	191106	187423
O00411	O00411		POLRMT		19833.4	19959	17339.4	20683.7	27784.7	19935.8	19954.4	12600.2	21446.3	18092.7	15533.2	19514.1	15837.7	19503.6	16997.8	19518.3	18005.6	19680.1	14168.2	17280.3	17475.7	17176	19687.3	19231.3	17455.9	19283.8	18732.8	16806.1	24041	20841	19100.8	14145.4	13869.3	22324.3	15172.5	20113.9	13729.2	25928.6
O00418	O00418		EEF2K		2748.26	3838.62	2683.21	2953.95	2046.78	3967.37	3165.86		4228.33	4503.95		4235.49	2698.08	3034.41	2801.33	3695.51	2958.61	3126.03	3083.87	2485.02	3492.13	3552.99	3276.87	3007.11	2518.5			3043.7	3955.74	3477.03	2466.4			1949.1	2578.29	4456.06	2220.43	3932.42
O00422	O00422		SAP18		78180.2	79751.5	80337.8	90673.2	94329.6	84626	85695.6	75620.5	77832.9	75914	88246.7	102244	83741.5	96536.3	78143.9	96717.6	85602.2	82936.3	74684.2	90184	85132.9	90437.9	95194	88213	90651.7	90543.6	84083.5	86967.6	75359.7	86831.6	80983.1	79315.3	71016.1	68564.1	70741.8	100791	75130.7	78305.7
O00423	O00423		EML1		8771.13	7899.74	9183.05	9725.89	9111.39	8759.4	6954.17	9345.93	9424.44	8894.7	9352.66	9894.5	10209.2	8343.83	10330.1	7992.84	9111.22	9528.47	11039.9	9580.57	8395.7	8112.53	7672.07	9556.05	9238.24	8602.64	10333.7	9230.96	9836.81	9848.47	9028.97	10383.2	10299.7	8217.32	8904.32	9273.42	8754.33	8660.68
O00425	O00425		IGF2BP3		126078	105066	109231	116290	118990	100234	97989.5	122608	100961	92836.4	108819	115351	111821	114422	107074	103168	115654	113957	113655	113981	100065	101324	98404.2	116905	117083	119172	113909	111404	123258	111965	113617	129315	135195	122805	128547	93268.5	128344	119207
O00429	O00429		DNM1L		93752.3	98721.1	101990	109820	105261	103727	98625.5	93507.9	100409	108182	103768	106451	105184	111815	102336	102260	108995	110906	106278	111999	106549	110069	108502	109625	109017	111590	105453	103681	106865	106446	104333	102701	101478	104039	102970	107884	107283	107993
O00442	O00442		RTCA		25044.8	24035.4	28753.9	23659.7	25548.5	23370.6	22701	23251	21259.7	21444.4	29504.5	26497.7	29997.2	24896.2	28246.8	23240.5	24831.6	27080.1	30731.2	23998.9	24237.7	23568.1	21746.4	28171.8	25109.2	27148.5	27203.1	26317.5	27691.2	27355	27477.6	25022.4	27428.1	25468.5	29697.5	25302.6	29265.7	25678.6
O00443	O00443		PIK3C2A		97149.8	96392.2	112703	102712	106176	108651	111226	89145.4	118668	93922.5	100832	99876.7	105504	100545	116706	120984	104124	105323	100295	97230.4	105163	121469	99897.8	104804	104996	103061	107446	98156.8	103573	106147	98687.7	96506.8	90587.8	95226.8	96883.7	107338	92186.2	110165
O00458	O00458		IFRD1		3182.23							5287.22									3079.66	2239.5						2425.05					2741.15			4743.45	4471.49		5186.91		4206.25	2606.03
O00459	O00459		PIK3R2		3088.58	3340.15	3696	3886.55	4149.92	3022.1	2880.82	3381.94	3406.62	2901.15	3960.28	4025.67	4515.39	3826.11	4713.8	3914.77	3806.31	3858.77	4423.9	3884.49	3699.52	3635.12	3777.01	3395.99	3863.96	3707.05	3866.81	5170.24	4351.26	4076.03	4131.85	4719.83	3551.98	3494.57	3280.6	4224.53	4377.33	4607.89
O00461	O00461		GOLIM4		7914.04	9506.02	8559.75	8239.98	7459.77	8541.34	7602.72	5919.99	9398.25	8473.14	7178.1	8094.89	6400.85	7417.23	8177.1	9251.29	8083.83	8689.32	7845.97	8442.86	8110.15	8611.21	8594.32	8265.93	7825.93	9082.13	8256.38	8786.47	7952.2	9494.19	7720.66	7423.45	6140.98	7479.3	6478.28	8514.47	6338.05	7178.67
O00463	O00463		TRAF5						3957.91						4464.24	2947.04	3653.77					4358.61	4291.89	2440.04			3507.44	3846.88		3919.11			4756.57			3929.53	2502.56	3694.23	3075.59	4377		4150.21
O00468	O00468		AGRN		17693.1	19545	25204.5	20038.1	18536.2	21569.1	18920.6	11870.8	19954.6	20027.9	24236.9	18529.3	25824.3	19202.5	26253.5	18665.9	18647.5	18986.6	25983.7	17717.8	16859.6	18160.1	16816.8	17061.7	17779.4	18152.8	18929.2	18135.8	22830.3	19682.1	17855.5	12066.2	12483.5	16339.9	12427.8	22537.1	12616.7	17892.7
O00471	O00471		EXOC5		29749.6	33830.4	35849.1	35447.5	30455.4	35980.6	34263.9	30311.5	36972.8	38132.9	36807.2	35279.2	38737.8	34742	37641.2	36566.1	36487.9	34939.6	34374.7	33231.4	36303	35571.7	33102	36204	35227.7	35797.5	36217.2	34447.5	34862.5	34356.6	32579.5	35960.6	37984.5	32195.6	37727	34908.5	36788.7	32074.3
O00483	O00483		NDUFA4		123666	252464	258689	211864	117778	265497	286884	114168	264363	273994	291327	212554	275101	220823	272565	286510	214140	217386	291777	207018	283702	274760	298137	222572	218695	211118	198835	221569	106468	206935	235614	128359	126094	142334	143376	230834	138520	120281
O00487	O00487		PSMD14		72661.3	59950.2	62126	72203.2	66506.3	66362.2	58082.6	74746	57157.4	48805.2	67271.5	73738.6	65188.8	68997.1	57044.3	56426.3	74180.1	70960.3	70961.4	69041.2	60674.8	61221.1	54720.9	71653.2	69830	73156.4	70559.3	63751.8	72125.8	67992.5	72238.6	72484.6	79016	63349.6	79557.6	72591.3	75542.9	66713.8
O00488	O00488		ZNF593				6105.53	7149.02	6999.72		7895.48			5949.38				7105.38		6279.76			5495.89		7024.45		3242.75			7527.6	8676.31		7416.35							8595.16	7586.47
O00499	O00499		BIN1		37895.1	36636.5	51390.1	44552.2	49431	33913.5	34316.9	39301.5	32558.9	31793.1	47412.8	41430.2	55162.7	39781.1	50501.4	42879.6	42444.4	38936.1	50801.4	42285.6	35279	44267.1	34774.8	45553.1	37035.1	45440.6	46099.4	49526.8	50944.8	46900.8	43864.5	44215.8	36685.3	44441.8	50009.2	44011.4	42186	42823.9
O00505	O00505		KPNA3		29140.5	32885.9	27833.5	29977.2	27569.1	32285.5	30681.2	30194.6	31330.8	32538.8	24620.7	30460.1	26262	30617.3	25012.7	31081.5	33385.8	31488.7	26095.3	31346.3	35640.7	27506.5	29213.7	28346.6	31013.9	31377.1	30133.5	27893.9	25603.1	31072.4	27520.2	27925.9	28223.6	26302.4	26130.5	32856.3	25578.8	28451.2
O00506	O00506		STK25					2438.47						1835.17			1101.21													1760.04			2268.5	2007.47			1301.74			2350.02
O00507	O00507		USP9Y		1795.95	1666.79	2644.28	1480.03	1409.62					1325.03	1793.58		1301.84		2371.31	1840.45	2203.25		1733.72	1158.36			1221.54		1796.02	2073.35	2105.33		2229.68	2490.67	1904.42		1709.75					2049.09
O00541	O00541		PES1		69391.6	74206.7	62264.2	73111.2	68756.3	71873.8	69081.5	77391	72603.2	74052.7	60187.7	75410.6	65059.8	72790.2	64305.9	70910.7	71095.7	75205	64063.5	74666.7	70965.2	69898.8	72794	71306.5	74739.9	74619.6	71280.5	71119.9	72863.3	69351.1	69480.1	76360.7	78780.1	75253.6	74434.5	71050.6	77392.9	66222.7
O00560	O00560		SDCBP		14827.5	20183.9	23393.4	18349.3	14894.8	20587.5	18679.9	13078.4	19859.2	16564.7	22479	18013.6	22250.4	18940.9	23461.6	20968.1	18504.8	18973.7	23649.7	18689.5	18558.8	16872	18019.8	20652.5	19138.3	18122.6	20413.7	18568.5	19468.4	18285.8	19715.7	14967.4	13051.9	13514.1	15794	21591.6	14650.6	14375.8
O00562	O00562		PITPNM1		6395.77	3715.02	6692.13	6136.52	6682.7	4285.55	4574.01	6107.28	4881.07	5355.15	6931.3	5828.63	6801.62	5984.87	7148.98	4899.81	5614.29	5673.15	7622.28	5026.06	5285.6	5141.64	4834.65	6202.3	5876.74	5853.21	7011.6	5476.08	7559.83	4868.9	6130.99	5001.92	6702.51	4952.9	6612.06	4154.87	6066.54	5671.93
O00566	O00566		MPHOSPH10		157891	145932	145826	169884	160537	165413	155981	196443	154749	159765	155768	171956	149287	169660	156139	158066	161478	178401	148000	171986	170726	158254	164081	162678	165589	164070	161753	155455	161801	171848	157643	162631	180345	162919	158150	140206	157838	152849
O00567	O00567		NOP56		78411.5	53255.3	59970.6	62827.7	67695.7	53439.4	51770.2	77581.8	50535.8	53359.3	60415.4	64473.8	59412.1	64919.5	57995.1	55138.3	63842.8	63046.9	59256.1	64628.4	50532.7	51977.5	53362.3	63304.8	64384.4	65251.2	64301.3	61419	64554.8	61647.4	61431.8	71254.4	74900.1	75169.3	68453	49362.2	69314.7	61960.5
O00584	O00584		RNASET2			1678.19	1761.94	1322.8	1625.38	2500.83	2253.49			6857.12	1406.62		1905.02		1491.27	3112.55				1302.06	1776.81	2922.54	2303.05			1200.25	800.066
O00592	O00592		PODXL		33506.2	15460.7	37411	29062.3	34482.7	20890.1	23594.3	32275.9	19306.3	19325.6	35801.4	29746.8	38965.3	28877.8	38446.2	21511.6	29376.9	28599.5	36388.8	30298.8	14870	19389	18239.3	31375.2	28092.8	30779.3	27728.2	31307.6	40151.2	32700.4	30742.6	34886.1	37746.3	37275.7	32457	22762.5	32808.5	35231.2
O00625	O00625		PIR		254573	308735	251676	273633	271814	312024	297128	265273	298064	333347	238384	281487	244370	274764	240562	296087	279107	284228	232405	281684	295697	320964	291500	272317	278207	286474	270439	271449	260946	277244	281631	261496	233930	258664	234572	275822	223361	238184
O00629	O00629		KPNA4		41363	39498.4	50440	42580.8	41094.4	46044.5	48442.2	46932.7	42678.9	50603.4	45460.4	46327.9	51309.4	46339.7	49317.6	43593.2	43110.7	47154.7	47666.2	40596.1	41669	44370.6	44144.1	43820	42002.4	43075.9	42316.4	41540.5	42636.8	40589.4	42167	47335.4	37334.4	40720.8	39551.3	39913.1	38108.6	39205.5
O00716	O00716		E2F3		1349.24		2248.57	1203.49	1389.25	1470.72	1632.87	1553.58		1892.61	1728.52	1769.22	1561.11	818.356	1839.14	1206.7	1273.04	1640.25	2142.01	1268.52	1021.08	1174.25	972.998	1007.59	1183.09	1283.27	996.331	851.132	839.942		1511.13	1596.25	788.024	1273.8	1374.98	897.173	644.348	833.871
O00743	O00743		PPP6C		21769.4	25709.1	29887	30288.1	28317	25405.1	36006.6	25162.4	38943.3	22180.2	26745.8	30319.7	24685.9	27973	25111.1	26186	30326.9	31381.6	28814.5	28768.2	25173.6	22903.3	26141	28037	29229.9	27992.4	29016.8	25967.9	26580.7	28496.6	25693	26546.6	28522.4	20001.4	26953.9	28939.4	26114.9	30881.5
O00746	O00746		NME4		19990.7	16183.6	8819.53	14847.5	17020.5	15373.2	14365.9	18338.6	15456.2	17000	8718.89	16226.2	9846.99	16234.3	9970.62	15144	14818.4	14775.4	9380.28	14689.4	14965.9	14467.7	13394.5	14649.3	15766.5	15103.7	16204.8	15626.4	17961.3	15158.9	14706.2	18853.4	17580.3	17521.7	16779.6	13531.3	14971.2	14023.8
O00750	O00750		PIK3C2B		5907.8	5550.68	5989.36	6071.93	5352.36	6189.9	6159.67	5099.36	5578.24	5931.84	6456.86	5023.45	6325.17	6244.92	7476.47	6445.46	6155.52	6285.33	5335.5	6019.99	5979.4	6504.62	5464.81	5246.09	6287.19	6315.25	5387.21	5462.43	5412.09	5272.41	5055.17	5559.73	3754.46	5109.84	4954.67	5125.09	3760.99	4958.45
O00754	O00754		MAN2B1		7444.43	8051.98	12000.3	8151.6	7819.31	8205.05	8387.78	6211.46	8005.66	6986.43	10693.1	8087.25	11541.3	7056.95	12577	8502.35	8154.47	8354.11	11108.1	7462.97	8016.54	7816.16	7622.97	8350	7222.99	8207.88	7985.99	8534.36	7676.08	8217.87	7596.28	6243.44	6580.3	6499.87	7415.2	7817.25	7655.85	7760.8
O00762	O00762		UBE2C		7774.94	10041	5817.86	7439.94	7654.24	11830.2	9354.71	3874.84	9366.28	8521.04	5771.34	6984.47	6078.88	8085	5523.21	10000.7	7713.19	8798.62	5352.22	7779.17	9123.91	10020.5	9027.17	8196.21	7465.39	6666.57	7114.25	8022.39	10115.5	6888.05	6956.32	5423.13	3889.17	6311.14	5013.06	9224.54	5511.95	8986.33
O00764	O00764		PDXK		537505	406943	592991	553374	526450	452865	421745	500134	418223	423575	624657	521240	632019	551967	603528	442319	542685	563224	672476	537524	456455	448118	445388	565865	555773	546925	578323	580421	564498	561328	605102	552163	540813	526319	505888	495579	602307	532751
O00767	O00767		SCD			14935.5	7900.54	9594.32	7256.87	14470.5	12978.8		11709.6	9625.73	9713.8	9402.28	10501	9143.65	8958.53	12265.4	8313.57	9127.45	8962.44	10284.8	14209.3	15108	16195.5	9151.47	7296.61	9724.29	10407.9	9180.66		9379.98	8923.02			6559.39		16312
O14494	O14494		PLPP1		3312.81	3738.06	6053.39	4643.26	3350.16	4820.07	3269.45	2456.91	3784.06	4125.72	5862.28	3268.43	5355.76	3983.62	5868.18	3593.58	3878.49	3289.45	5342.55	4023.76	3584.69	3659.69	4166.32	4051.08	4094.58	3544.57	4790.13	4405.11	3285.98	3774.43	3631.85	3025.65	2353.91	2824.23	3077.59	4222.59	1714.1	3191.83
O14497	O14497		ARID1A		8591.81	8200.38	7140.36	8078.99	7851.44	8023.42	7912.78	8047.38	8293.71	7529.08	6387.44	7877.02	5999.49	7930.64	7286.51	7560.51	8263.22	8047.51	7390.59	7535.04	7876.9	7320.84	7554.37	8000.46	7513.11	8010.47	8490.62	7258.13	8257.01	7600.87	7733.01	7138.23	7967.29	6946.6	7064.07	8665.58	6385.66	7420.78
O14524	O14524		NEMP1		8950.28	9166.31	9434.34	8409.6	9653.29	9927.98	9403.05	8778.65	8905.37	9343.07	9180.22	9749.43	8618.12	9343.63	9843.13	8513.8	9417.98	9436.84	9474.09	9657.05	8809.37	8032.44	8657.76	9439.44	9331.11	8476.12	9316.56	8170.72	8311.75		8906.7	8638.96	8521.02	7778.53	8505.88	8429.01	8032.34	8661.64
O14530	O14530		TXNDC9		11257.4	18073.9	16497.5	16365.4	16266.7	17772.4	20115.7	9621.75	17379.3	13178.5	16749.4	15404.4	12642.5	16512.5	14752.8	19422.8	17639.6	17489	15056.8	18022.6	18670.5	18927.3	19805	18264.9	18988.4	17885.4	16477.7	15007	16461.1	15947.8	17681.5	13675.9	12158.8	15469	14049.3	21844.7	12590.5	19084.6
O14531	O14531		DPYSL4			4694.58	12947.3	6455.54		5149.46	5081.14		4575.64		12219.8	6432.24	7675.94		11851	4603.82	6156.39	6669.06	11024.6	5219.42	5278.06	3407.77	3514.42		6465.2	7308.84	7375.83	5555.11	4714.02	9586.78	4992.54	5361.61	4114.2	4409.69	5394.97	6279.43	4834.68	5576.97
O14544	O14544		SOCS6		6715.4	8790.95	7813.05	10476.5		6754.19	9672.74	8098.99	8154.31	7897.65		8048.14	7920.91	9783.79	8848.93	9417.98	8937.37			11090.4	8156.34	8611.98	9061.72	6193.09	9373.91	10183.1		4600.98		8503.87	9243.93	12272.3	10799.8		9951.92			11799.5
O14548	O14548		COX7A2L		10507.2	26906.1	24671.9	18267.2	10298	22968.1	23549.1	12648.5	20207.3	20665.3	20085.9	19541.7	22425.6	20302.4	23884.7	24663.9	20178.6	17269.8	23183.5	18514	24219.4	24221.1	26888.4	20201.6	20327.6	19573.5	17451.4	19008	9134.11	17990	16851	11694.1	11201.9	11073	11233	23111.9	11609.1	10912.4
O14561	O14561		NDUFAB1		144845	142744	108582	130870	118180	118551	126951	122885	126465	161904	109694	121378	107862	125036	124989	120777	128295	124169	126196	120937	127105	138020	114063	118121	131670	124689	130828	133333	126184	118215	129856	126492	114597	137601	119508	107054	121702	108052
O14562	O14562		UBFD1		53636.5	54996.1	59546.1	54209.9	52155	52226.6	53171.5	57390.6	47249.7	47529.5	57601.9	57131.7	59356.8	57339.4	57399.2	51827.9	56374.3	57509.9	63026.7	57385.7	49821.8	51394.4	57513.9	57683.2	55799	56898.2	56767	55168.4	56721.8	55622.8	56744.1	56674.9	59893.9	49903.6	58994.9	42929.1	60328.1	54254.8
O14569	O14569		CYB561D2		1765.36	1831.87	1904.94	2173.51	1962.79	1453.88	1548.89	1340.77	1576.06	1574.46	1284.33	2006.78	1567.14	1352.37	1615.15	1498.74	1596.07	1732.87	2310.55	1503.37	1558.37	1282.71		1463.23	1629.87	1694	1917.75	1780.93	1699.59	1785.36	1227.52	1653.67	1360.65	1648.77	1710.66	1631.53	1307.1	1783.86
O14578	O14578		CIT		5977.93	8459.61	5648.61	6581.74	6993.41	8553.07	8735.05	3093.54	9214.59	8303.6	3511	5995.94	5110.5	6112.85	5364.07	9033.5	6394.98	6999.08	5409.77	5726.05	8100.25	7583.64	8100.07	6807.54	6860.71	6942.35	6647.25	5591.29	8526.8	6095.84	5596.34	4258.53	4943.81	4995.73	4240.56	7723.74	5824.94	7393.95
O14579	O14579		COPE		37747.7	35504.8	45731.9	39143.9	41813.5	39236.9	36344.7	41028.6	35858.4	36769.7	41739.4	40134.1	44517.7	38621.7	43152.4	39395.5	37946.9	40882.4	43767.1	38387.2	34241.3	34026.4	35431.6	36528.7	40591.8	38064.8	39862	37474.2	39321.2	39616.1	36366.5	35447.3	34801.5	33040.7	37249	35472.1	30848	34984.2
O14602	O14602		EIF1AY		33001.2	34197.9	30399.2	35865	29888.2	34719.6	32188.9	40277.2	30710.5	39542	30060.8	34603	29925.4	36352	30070.2	32416.8	35223.1	35071.1	29253	34425.6	32091.4	34754.1	32681.2	34549.6	34428.3	34276.3	35208.6	35677	32533.6	34468.3	35510.3	38825.7	40631.7	33618.2	38022.3	35858.9	38534.9	29672.8
O14617	O14617		AP3D1		93850.1	82787.1	96492.1	96169.6	87013.8	83998.8	87358.6	99843	88101.5	91020.7	93615.1	97568.4	95982.5	91239.3	99373.1	89108.4	96003.4	98304.9	97765.4	91730.7	84690.5	75482.7	81505.4	95571.6	92319.1	95568.2	93735.4	90001.6	95308.9	91171.2	90120.4	97672.1	95906.6	91149.2	97233.6	83245.4	90827.2	90076
O14618	O14618		CCS		24365.5	38214.5	40839	37402.3	40020.4	33034.7	38346.9	25927.7	37542.4	30440	43184.8	36421.3	35812.5	37049.1	36425.3	38175.8	37117.4	34680	40056.1	37800.3	34702.6	39468.4	39542.1	37503.2	36977.2	39645.2	33667.2	38765	27664.9	34470.4	37462.6	28171.5	27129.1	29452.9	28151.1	46102.2	32799.9	36972.4
O14641	O14641		DVL2		3568.29	1894.71	2151.2	3159.43	2413.67	2901.7	2313.95	3578.87	2374.34	2827.9	2202.91	2260.09	2658.12	2618.32	2822.16	2177.85	2857.22	2864.39	2731.23	2937.5	2831.38	2797.75	2554.82	2612.82	2638.53	2658.02	2779.57	2443.77	3062.6	2232.13	2228.94	2361.4	2597.92	3321.51	2078.14	2636.47	2282.53	1530.72
O14646	O14646		CHD1		7276.49	9635.49	8598.14	9127.16	9853.61	9508.43	9133.74	6443.41	9344.97	7240.03	7776.04	9272.68	6869.4	8633.94	8021.71	9825.18	9240.21	7572.42	6485.12	8868.4	7555.79	8694	9514.91	9807.41	8492.38	8999.2	9559.58	9814.05	9446.06	9548.62	9986.33	9786.43	9430.25	8857.95	8819.32	12006.3	12214.6	11970.4
O14647	O14647		CHD2		21244.2	29327.7	27368.4	28082.2	33474.8	25533.7	30918.1	27971.1	34869	34349.5	25714.2	28646	31794.4	28275	29299.5	33765	28106.7	29633.3	26441.7	32507.9	26716.5	26761	29238.4	29495.5	30468.1	29885.7	30475.2	30106.2	23112.1	28540.1	27590.7	30377	28616.4	25563.6	28243.6	26654	28250.6	27621.2
O14653	O14653		GOSR2		40705.7	29908.9	36838.7	37913	36898.4	30508.4	25710.2	39185.4	30617.6	33086.3	41990.1	35714	39860.3	39423.7	43263	31323.5	38367.6	37879.5	42339.3	35100.4	34700	32164.8	32653.4	36711.1	37101.6	35529.3	36626.1	36090	35107.7	36118.2	33213.8	40096.9	34471.7	35105.9	33325.8	25320	29665.9	32537.2
O14656	O14656		TOR1A		19891.7	20361.4	24890.2	22034.3	25417.4	22182.1	21516.6	16954.9	24437.1	16859.1	26353.9	21766.8	25218.9	23028.7	25621.5	21209.4	20792.4	22059.2	24795.6	20541	22845.4	22859.6	20617.4	23350.3	20306.8	23235.6	23887	20805.1	22338.6	21266.7	22163.6	22040.6	19586.7	21664.8	21194.5	25564.2	23577	27468.4
O14657	O14657		TOR1B		13928.3	13825.1	13604.4	14656.5	17655.2	13399.6	13637.7	13005.2	18892.6	14232.2	13305.8	14289	11730.1	14269.8	13306.3	14751.5	14117.8	14474.7	11744.4	13476.8	13830.5	13319.7	13662.3	15000.9	14213.6	13527.6	13573.1	14523	13772.1	13273.3	13698.7	13278.2	12574.7	16568.9	13648.9	16993.8	14416.8	13900.6
O14662	O14662		STX16		3354.51	2708.21	3498.02	3662.68	2906.94	2910.12		3448.57	3022.33	3253.02	2804.4	3323.46	3724.4	2327.78	3159.25	2892.14	3184.67	2919.3	3436.44	2749.69	2421		2186.66	2649.02	2796.78	2744.13		3073.14	2746.82	2656.51	2563.07	3479.02	3277.03	2685.15	3024.09	2363.97	2659.25	2471.38
O14672	O14672		ADAM10		57254.2	47612.8	55550.6	53177.9	56926	44686.9	44350.7	56891.3	45476.7	45622.8	56020.3	51536.9	57831	53200.1	55329.5	48512.4	52150.4	50094.9	54535.9	50972.8	47365	47429	48707.4	52245.1	52962.2	54031.1	52847.8	53569	53211	51832.9	53578.5	56127.5	55103.3	59482.3	54055.6	39444	54612.2	52623
O14683	O14683		TP53I11		18532.6	16388.7	20338.9	17001.8	19094.7	16355.9	17008.7	17274.3	16273.7	16830.5	20751.9	17690.6	19050.8	17967.8	19479	16193.8	17943.3	19237.5	19596.7	18560.2	17948.7	17516.5	16948.7	19820.1	17370.1	18423	19376.1	18725.5	18566.2	18528.1	18152.3	16709.6	15216.8	21816.3	16461.4	16178.4	15027.1	20688.4
O14684	O14684		PTGES		49361.2	41798.5	76127.1	53081.2	53758.9	39275.7	42863.5	49681.5	39261.9	38478	86114.2	53341.5	78342.1	54408.4	80076.1	42911.7	51531.7	53171.3	80732	57252.7	42363.1	41233.5	46543.2	53265.9	56466.5	52053.6	54106.3	54920.9	44474.6	50601	55074.7	53110.9	51769.1	61366.1	51444.3	42163.9	59717.4	52750.5
O14686	O14686		KMT2D		2590.88	2539.79		2755										2696.13	3321.54											4008.87	3369.64				3470.66	3317.53				3989.07	2699.41
O14713	O14713		ITGB1BP1		3088.87	2051.5	1740.6	1980.2	2048.93	2292.67		2549.57			2156.85	2107.2		2059.82	2443.2		2609.55			2821.47	2021.75				1429.91	2729.26	1748.06	1453.77	2387	2193.09	1583.12		1595.2		2043.18	2114.99	1689.96	2994.97
O14727	O14727		APAF1				2860.2			1885.85	2178.36		1767.34		2764.93		2574.57	1574.98	3411.38	2017.08			2780.96			1763.43	1116.2	2212.67		2063.22		1993.2	2465.38	1849.72	1048.35				2686.66	2204.72	1641.9
O14730	O14730		RIOK3		7114.16	6879	6467.41	7989.97	4750.15	4673.37	4808.04	10375.1	5962.59	5843.32	7343.17	5411.65	9021.2	4651.68	6666.97	4525.05	5654.18	7855.55	8788.43	6220.81	4116.81	4632.73	5027.98	6341.52	5759.73	7097.19	6854.86	5450.51	6395.76	6032.69	6724.4	9431.12	7834.21	4333.03	7946.24	2757.31	5967.68	4580.14
O14732	O14732		IMPA2		12725.3	16302.3	11981.7	14825.3	14501.1	13735.6	14964.7	9730.69	14606.3	12797.4	11487.3	14170.8	11008	12786.3	11816.2	14494.2	13711.6	14246.2	11315	12845.1	13775.1	14502.1	14971.1	14304.2	13491	14323.9	13542.7	13491.5	14918.7	13665.2	13541.2	12102.9	13430.4	12986	13242.5	15645.8	13425.7	14678.5
O14733	O14733		MAP2K7		5389.75	6904.27	6941.85	7073.52	6443.59	8039.34	7640.22	4938.05	8241.33	7518.7	7012.02	7057.84	7029.68	6216.04	6057.4	7010.6	6064.07	7493.99	6145.29	7136.1	7555.93	7279.61	6751.78	6229.69	6785.29	7648.08	8202.13	6309.31	5763.97	6106.18	6141.46	5202.47	3615.37	5022.02	4791.42	6999.87	3712.37	5601.67
O14734	O14734		ACOT8		41977.5	25852.5	36437.8	28975.7	29573.9	26118.9	25325.5	36450.8	24571.1	27622.5	34100.9	30589.2	37210.7	28991.3	35872.8	25875.8	29208	31907.3	37893.4	28550.4	25117.8	22503.5	26897.1	32599	29392.5	29930.4	32095.1	28943.3	33320.6	32398.4	31252.1	31620.7	31737	33238	32486.6	23313.6	29982.7	27148.2
O14735	O14735		CDIPT		47721	37754.9	52495.9	46252.6	55091.3	34054.1	35527.7	46083.2	36182	33055.5	50986.3	44055.8	52889	45608.9	54049.8	36463.6	44945.3	45050.2	51601.5	45277	37615.2	37457	40798.4	47776.1	43566.4	45354.7	45152.6	45313.5	43537.5	42910.4	47386.1	52521.6	47287.2	56974.3	51110.8	29510.3	48795.6	53308.4
O14737	O14737		PDCD5		60236.7	73893.9	65276.7	76947.3	74520.8	75000.7	75275.3	64439.4	74120.2	68598.7	66411.1	73002.6	65812.6	77475.8	69133	78499.4	73508.3	72054.1	65955	76388.7	80181.6	84836.7	78815.9	75795.7	77392.3	75008.8	78846.7	77011.6	77296.5	78956.4	75916.3	78318.7	72444.3	75830.2	80171.7	82141.9	83416.7	75452.5
O14744	O14744		PRMT5		85734.5	76642.5	91252.1	88304.7	86935.8	81279	80518.6	92255.2	76218.2	79963.6	87767.2	90161.8	94130.5	91573.6	84809.3	81781.7	89427.4	86812.7	91320.8	88583.8	78453.4	79221.7	81907	88131.9	86786.7	86441.9	84793.8	86018	84714.3	84599.1	87196.7	87394.6	92190.1	86037.5	89289.3	77259.9	95481.5	83989.2
O14745	O14745		NHERF1		69115.9	91082.4	73127	79360.5	67703.6	83538.2	80543.6	67176	85957.6	84545.5	75464.5	77848.5	72542.4	73157.5	67830	81696.5	80971.5	79795.1	77773.9	73862.6	87962.9	91222.6	86077.2	79392.7	75203	76809.5	74366	70571.4	69047.7	76188.2	77568.2	60514.7	61876.2	71166.3	70889.5	79040.6	56170.7	67923.2
O14757	O14757		CHEK1		3205.12	3071.12				6563.46				3887.53						5280.73		1821.23	3805.2		5402.05		3770.36	6511.99	5946.55			2704.46						2602.01		10722.3		33543.3
O14763	O14763		TNFRSF10B		14068.1	15750.4	24921.2	18708.5	17166.1	16355.9	17633.3	26594.4	18401	16874.3	24815.8	20760.5	18500	19866	22776.3	17464.8	19959.8	23032.8	22675.8	19110.2	18074.9	14785.5	16468.2	16814.2	20794.3	17879.9	16716.2	15806.2	13506.7	16096.6	16092.8	21478.3	21976.8	15740.1	15004.6	13303.8	20365.1	17604.3
O14772	O14772		FPGT		23839.1	26299.2	22569.6	25691.3	22584.9	28674.8	29147.3	26717.1	24068.5	28110.5	20057	25902.8	22501.2	30330.4	22883.4	25894.7	27326.1	27353	22849.6	26336.9	26928.6	25128.9	26475.8	28947.8	26091.4	27378.1	26489.7	28716.6	17197.4	31385.2	23192.1	24040.9	21112	24642.1	19806.7	21624.5	19512.6	21021.2
O14773	O14773		TPP1		15586.6	13895.7	18647.2	16503.4	19392.9	13975.1	12681.8	14523.3	12171.4	15057.4	17564.3	16010.8	18789.2	15495.3	18149.9	15943.3	16594	15224.1	18524	16294.6	12826.9	12905.9	17268.1	16263.8	16672.3	16169.1	17041.5	15600.6	15941.8	16742.4	16692.6	11037	15341.3	16934.8	17331.8	14224.1	15241.7	18893
O14776	O14776		TCERG1		49708.8	56076.8	50652	55853.8	57485.7	55061.6	57178.7	54463.2	59839.1	55162	53259.2	58632	50280.1	54669.2	53173.2	59254.5	55532.1	59589.1	51143.2	54941	60793.8	57460.8	56501.2	56345.9	55483.5	57599.6	57943.8	55751.5	54856.2	59855.8	56273.2	58627.4	57697.8	53909.4	59192.1	62373.2	62889.8	60487
O14786	O14786		NRP1		51190.6	35355	34997.6	34806.9	36352.2	27967.9	27583.4	18086.8	25044.6	31014.6	30946.5	34415.1	36005.9	31380.4	31572	26545.5	32795.2	34468.9	38062.1	33024.2	31074.9	29391.9	25587	31264.3	31130.6	32668	33989.1	32432.3	46855	31180.7	31216	29696.3	28466.8	48984.2	18675.5	34827.5	20348.3	41475.4
O14787	O14787		TNPO2		5431.58	4934.09	5695.09	4757.9	4830.81	5405.13	5777.1	5345.73	4743.87	4813.51	4708.73	4863.5	6346.12	4901.76	6020.22	5806.28	4825.53	4964.16	6476.76	5066.23	5566.69	3845.32	5170.11	5488.96	5216.67	4919.88	5165.32	3968.8	5478.32	4855.63	4773.41	5781.38	6114.1	4750.68	5170.77	4590.1	6502.1	5350.58
O14802	O14802		POLR3A		27167.3	26606.4	26773.7	30242.1	29298.2	27054.2	28475.9	29004.8	26265.9	25979.6	26635.6	30441.3	28470.9	31821.5	28476	27101.6	28650.8	27775.7	25495.1	29937.4	27174.5	25462.2	27396.4	29673.6	29083.3	29794	31404.5	28556.4	28134.2	30225.1	26612.5	30349.8	26547	24758.8	29820.2	29873.4	28493.1	29272.5
O14818	O14818		PSMA7		145590	168779	152787	171127	160804	171315	180060	166091	169061	184308	170559	170224	168158	179486	152645	176146	168955	161587	166874	175461	176058	181159	177051	176011	180890	170293	173931	176797	157403	172643	177982	186415	180132	164659	176918	186115	169416	154651
O14828	O14828		SCAMP3		39986	36457.8	34114.6	37074.7	33585.2	35532.9	34291.1	46397.2	34521.6	36746.4	29503.4	35237	33568.1	37065.9	34429.6	35120.5	38323.4	35864.2	34827.5	36433.5	36309.2	31399.4	30962.9	37039.2	38086.5	37282.2	37561.9	35933.8	33177.8	34512.3	33279.5	36704.7	37873.5	35499.5	37562.8	31624.6	35598.2	30509.2
O14832	O14832		PHYH		2990.46	3817.75	5337.75	4015.9	5172.31	4522.57		2947.28	3019.61		5240.71	4218.82	5870.73	4103.98	4668.53	4107.64	4112.4	4539.65	4445.31	4390.9	3522.91	4617.5	4136.36	3806.03	4774.27	4056.62	4559.54		4379	4053.43	3875.48	4635		2871.48	3860.53	3882.8	4089.58	5873.75
O14841	O14841		OPLAH		15536.1	11133.8	13469.3	14512	14510.7	11041.6	11660	11717.6	11027.4	11443.9	12622.6	14126.9	14369.9	12676.5	16280	11702.9	14342.9	15100	14029.2	14038	12192.6	10362.7	11868	14107.1	12740.7	15233.7	15118.3	13936.6	16041.5	13707.1	12790.2	14377.6	14392.3	13796.6	15955.5	13835.6	14442	15223.2
O14880	O14880		MGST3		45148.6	33124.3	31685.3	38860.8	37262.8	34797.1	29876.6	53737.3	32367.4	40193.1	33229	37571.1	36335.1	35315.3	40438.4	29660.1	38063.3	41355.7	37384.3	34109.5	32604.9	28130.2	28246.9	43081.1	37957	37370.1	39468.2	39527.8	43634.1	39432.7	38911.1	48795.8	41811.3	39989.5	42895	29801.1	35936.2	33049.1
O14893	O14893		GEMIN2		8961.73	14767.4	9872.42	7924.83	11185.2	10041	11414.6	8621.63	14873.8	16420	7838.03	8728.82	8265.74	8214.17	5896.15	13639.6	7890.84	6778.32	9122.68	7827.48	9108.87	12670.5	9879.52	5836.29	7010.56	7905.32	4817.06	4233.51	6803	3599.8	4193.79	7995.33	8913.72	5312.54	7321.61	5027.3	6047.7	6794.89
O14907	O14907		TAX1BP3		51804.8	38650	51419	44364.3	38553.8	47117.7	42428.4	52252.5	43878.3	46785.8	59399.2	51204.1	65868.7	47543.2	53580	40083.4	49971.1	48044.3	61220.3	46871	40684.6	40882.3	42234.4	48308.8	49754.6	51439.3	47871.8	47509.5	43485	49042.5	41349.4	46793.9	47166.4	43116	41153.4	39166.2	42238.9	33399.4
O14908	O14908		GIPC1		14371.7	19174.6	20791.2	17311.1	15942.7	19335.3	19131.7	15732.4	21700	20998.9	21231.9	17724	22108.8	17639.2	21104.1	19768.2	18225.7	18594.5	20256	17681.4	17247	18603.2	17670.3	17355.5	17816.4	18277	17606	14826.9	15598.5	16661.9	15875.1	13750.6	12708.7	13164.2	12603.8	17530.1	12372.2	14729
O14920	O14920		IKBKB		8539.83	8267.21	10087	8886.45	8621.83	8401.39	6471.93	8043.5	7667.71	8207.39	8436.37	8108.57	9719.58	8174.17	10574.8	7866.44	8625.15	9228.03	9348.6	8559.15	7285.74	7532.1	6864.89	8378.68	8076.87	8366.38	8360.75	6982.24	9687.1	7669.54	7739.12	8600.34	7451.37	7674.92	8254.52	6337.81	7347.4	8078.47
O14925	O14925		TIMM23		30389.3	32296.8	28691.6	35558	55511.7	24958.7	36253.1	24033.6	29307.6	25160.8	32207.3	28690.4	32937.9	36550.9	29592.4	35743.5	32317.6	35725.9	25595.2	37512.6	34057.3	33782.4	40030.2	37059.5	34419.2	38305.7	37210.6	44685.7	49773.4	45246.2	41253.3	38420.3	42038.6	61023.7	47964.4	41390.9	54769	64275.1
O14929	O14929		HAT1		27779.5	48651.7	29232.5	37759.6	30421.7	50650.8	51607.7	23988.7	50235.5	53884.6	27819	37312.4	27811.6	36657.5	28959	48048	38360	37441.7	27276.2	36420.3	50035.6	46926.2	51993.5	38384.3	36832.7	38729.7	39282.5	36365	33356.8	38328.7	37485.9	22980.5	20458.5	28435.9	23457.8	44793.7	21019.8	30712.9
O14933	O14933		UBE2L6		40258.8	52015.3	50250.2	45975.8	41098.8	44710	58703.1	47883.7	56377.3	56427	59180.4	47829.8	55147.5	41326.9	48346.7	45479	45309.8	51836.5	52507.2	44583.5	48417	53395.5	44508.3	43444.4	49244.5	41949.8	41314.1	37687.3	35616.5	37885.3	42623.4	40429.1	31058.6	33977.2	30857.5	40802.6	19400.5	31632.1
O14939	O14939		PLD2		28320.2	21656	25759.2	26589.5	27255.1	27278.9	24361.6	22388.4	25066.6	24128.9	26017.8	25752.8	29357.5	25770.2	25768.8	25379	25193.2	25110.6	31344.4	26222.8	25045.9	25290.7	28133	26436	22176.8	25308.3	30655.9	25082.7	28317.1	26481.7	28630	25431.3	20206.7	25298.9	21792.8	22863.7	21452.8	27147.6
O14949	O14949		UQCRQ		8753.72	14902.2	12268.5	11733.2	9413.74	15797.3	13589.8	7974.01	14171.5	21010.6	11400.3	12991.7	10655.5	12796.5	11436.6	15430.9	14490.9	11344.5	9675.76	11661.2	13649.3	14421.7	13452	11616.4	11549.1	12460	12767.5	10657.7	7167.61	10779.7	10915.9	7067.58	7043.55	6251.07	8353.48	16897.9	6423.88	8191.1
O14950	O14950		MYL12B		296844	293614	357618	324578	335235	278605	265379	299254	262973	272212	376055	326962	358010	326577	362421	271867	336123	327992	380817	331929	277199	286427	292910	322561	328653	334756	323870	341391	326257	339621	336575	340092	355222	345976	320718	274882	339197	317093
O14964	O14964		HGS		28205.8	28668.5	29724.8	28891.2	28553.7	28441.7	27462.9	26524.7	29964.2	28862.5	30023	29524	29344.2	28317	29379.8	28376.7	27437.9	30883.7	29836.6	28692.7	28140.9	28836.4	29348.8	29493	28692.8	28654.3	29572.7	29227	29784.3	29652.3	28141.3	28456	29458.8	29395.5	29751.6	29711.2	28687	29073.6
O14965	O14965		AURKA		7590.84	10700.7		7069.86	9835.03	9129.64	10080			10369.2		10657.3	11385.3		11702.3	11904.2	11139.4	8302.13	9111.93	7726.81	12695.3	9179.6	10026.2	9248.83	5123.74		8616.27		10722	10034.5	7269.51	9050.78	6204.37	8218	4271.26	11608.8	8740.66	10835.8
O14967	O14967		CLGN		24802	12542.6	13686.3	16194.8	16295.6	11712.5	11604.7	28049.6	11318.5	11614.9	12969.1	16137	14152.5	15813.1	13060.4	11350.9	15208.8	18098	12178.3	16399.1	11956.8	10333.2	10230.5	15856.7	17189.6	15768.7	19566.7	16519.1	18000.2	18082.6	17198.8	23897.7	26138.3	23061.2	20435.3	10527.5	22355.4	15413.3
O14972	O14972		VPS26C		8819	6708.86	7108.08	4453.91	5661.32	6089.5	3660.17	11181.8		5483.59	4661.85	7069.23	10020.8	8096.64	9996.63	4847.34	4932.58	5056.29	6983.27		5265.86	8045.62	3315.95	5726.21	4170.82	6545.41	9786.14	8931.3	10295.1	8714.24	9209.13	13308.7	5139.81	10843.3	9195.45	6394.02	9180.92	4340.24
O14974	O14974		PPP1R12A		51570.6	42477.9	46769	46288	43499.4	43827.8	40676	55051.6	39186.4	43103.2	46028.1	49574.3	46084	47255.3	45735.8	42857	46446.1	48254.6	49975.2	45418.8	42919.2	40402.8	41070.9	49180.6	47197.1	46638.5	45966.2	45028.9	43373.3	44999.3	44199.5	47884.9	51303	45655.1	49277.1	42394.1	46230	41296.4
O14975	O14975		SLC27A2		40528.2	34366	55797.8	42491.6	45679.9	31706.4	37237.4	38701.2	30658.3	32580.3	54589.3	42129.2	54252.1	43463.9	56610	34824.3	41665.5	42182.4	58137.4	40898.7	32845.6	27692.9	34797.1	41298	40408.9	42463.2	42139.6	37812	38188	38594.6	36499.3	38281.8	38149.8	39971.6	34734.5	34970.4	37343.4	42080.7
O14976	O14976		GAK		21146.7	21820.1	26587.5	23461.3	20982.3	24059.8	25774	19173.4	28292.8	25485.2	25082.2	23743.3	26093.3	24793.6	28760.7	24794.1	24759.2	25812.2	25906.3	23163.7	25227.8	26194.1	21003.1	24873.4	22693.7	25113.8	26229.5	22754.9	24794	21954.9	21644.9	20877.9	19883	21181.3	21053.9	26147.7	19896.5	25206.7
O14979	O14979		HNRNPDL		134930	140941	129264	143713	121455	157364	156558	149822	144319	184707	134193	140815	134070	134786	128061	140902	137598	142023	138780	134843	148554	147790	155738	140309	132799	141571	137601	135602	119147	135712	140558	124625	126711	133495	127853	141247	124628	121330
O14980	O14980		XPO1		295046	293868	292862	314015	318936	306610	304366	341760	295999	333227	300888	304564	300224	309636	284134	305862	319561	310921	279622	321386	292104	305885	316636	309167	319273	314540	309144	309494	290983	302036	303072	332985	298006	296196	289651	288004	287334	270559
O14981	O14981		BTAF1		23345.7	25304.4	22222.2	23329.5	20859	22976.7	25541.8	22615.8	24050.3	23669.3	21535.7	23605.3	21206.1	22694.2	22014.7	26220.3	23102.8	23589.4	21801.6	23512.4	24011.6	23584.3	25605.1	22452.3	23052.3	23728.5	22856	24099.1	22612.8	22581.7	22990.6	23951.8	22590	18814	22292.6	23014.7	19973	21942.6
O15013	O15013		ARHGEF10		13393.2	10521.1	10692.3	12338.9	11990.5	10516.2	11564.7	10759.7	10870.3	10764.4	9766.76	13425.9	10766.1	10468.5	9813.63	8572.26	12855	12741.8	12902.2	11347.9	10885.5	9201.05	9014.03	11418.7	12571.5	12286.6	12249	9662.77	12152.6	11555.8	10645.7	11348.9	11715.6	10785.3	10780.3	9252.05	10327.7	11367.2
O15014	O15014		ZNF609		3334.43	4242.7	3576.98	3501.25	3550.99	5109.03	4371.14	2867.12	4984.33	3530.04	3094.12	3980.73	3368.81	3380.06	4292.39	3916.65	3946.44	4188.33	3776.47	3635.3	4310.96	3761.02	4399.65	4030.42	3499.22	3955.77	4028.69	3819.76	3941.73	3804.5	3748.03	2994.8	3574.32	3335.61	3507.5	5411.57	3067.04	3715.03
O15020	O15020		SPTBN2				2726.11			1579.74					1798.92		2522.44	2574.17				2151.75	2845.82								2234.21		2139.31		2003.33	1945.26	1496.1		2744.77			2655.09
O15031	O15031		PLXNB2		25820.1	24800.5	32019.4	28543.1	30525.8	26021.4	23474.8	24892.4	27683.3	24986.3	29325.7	28663.2	29610.3	26615	31661.7	26591.2	28081.3	29112.7	29506.5	26562	25030	24153.2	23324.1	28829.4	27322.2	28060.2	29048.6	26384.5	29108.1	27560.1	26565	25344.3	25589.3	24887.2	27550.1	26983.7	27152.8	28498.3
O15037	O15037		KHNYN		4756.52	5035.4			5477.06	5950.92								5089.85		4171.64						3783.49			4683.86		5364.04							4407.13				4131.32
O15040	O15040		TECPR2		8104.89	6300.5	9500.49	8303.75	7569.4	6548.87	6708.71	7888.69	6299.7	6750.89	7029.71	7662.53	9242.26	6996.72	10014.9	7014.45	8339.1	8061	7961.79	8462.88	6630.26	5782.28	6943.2	8825.18	7398.13	8181.32	6785.1	8273.71	9229.43	7572.58	9013.58	7938.43	6845.34	6955.49	8318.96	7799.62	9501.33	8993.04
O15042	O15042		U2SURP		23727.4	26213.7	22298.8	25870.9	23823.3	28174.5	27366.3	23315.6	28601.4	32552.5	21272	25903.6	21594.8	24651.4	22252.8	27572.1	26747.9	25946	22208.7	24470.3	29126.9	24859.7	26915.5	25623.1	24922.2	26527.1	25389.7	22967.5	24118	24277	24150.3	23686.3	22756.8	23116.7	22593.4	25822.5	22693	24127.7
O15047	O15047		SETD1A		9665.42	10201.6	10401.4	10461.1	9586.33	8517.69	9070.69	7766.35	10187.5	9453.59	8603.51	8268.17	9367.6	9880.63	9088.67	9320.95	9701.67	9725.34	9233.57	10005.9	9873.59	8249.69	9519.42	11358.9	10573.3	11317.3	9477.99	10303.5	10177.7	10688	10489.1	9326.25	9126.11	9260.72	9298.71	10088	10542.7	9944.9
O15056	O15056		SYNJ2		7280.7	6748.39	6962.6	7669.94	8157.53	6364.79	7105.62	5265.98	7919.9	5593.75	6794.01	7757.37	6703.01	7105.29	8146.72	7284.91	6996.02	7982.85	7644.52	4931.76	7445.76	6473.48	6208.4	7686.69	6334.91	7296.39	8565.25	7296.97	9556.38	6702.08	6430.55	7797.27	8347.6	6936.51	7565.57	7517.63	8713.93	8581.89
O15061	O15061		SYNM		10714.2	8680.44	10776.9	9846.01	9900.44	10117.6	8684.31	9160	9219.54	8417.42	10445.9	10152.4	11626	10369.1	10449.8	9079.98	9814.77	10907.1	10937.7	9804.36	9130.41	8695.33	7685.91	10430.3	9306.98	9990.34	9576.36	9663	10290.9	10613.6	9431.09	10383.7	10320.8	9582.79	10000.5	10507.2	10296.4	10188.3
O15063	O15063		GARRE1		3554.29	4189.4	4158.02	3758.69	4024.6	3766.59	3539.02	3720.2	4249.14	3709.1	3183.9	4059.24	3751.04	3709.15	3840.88	3740.18	3896.97	4440.74	3423.43	3383.96	3625.84	4309.62	3656.36	4080.75	3782.35	4105.88	4919.1	3856.07	4580.1	3897.82	3701.42	4200.46	4053.91	2302.89	4053.65		4700.58	3998.25
O15067	O15067		PFAS		67437	84609.4	64328.9	74426.8	65404.1	84768.6	85264.3	69959.1	84615.9	88389.9	66066.7	73667	67226.4	75687.1	63488.1	81600.6	74675.2	75837.6	65418.2	74175.4	83768	86704.3	83260.9	74167	73919.9	74192.7	74433.8	73301.4	64274.4	74778.4	73656	66087	66192.8	59968.2	63338.5	80904.3	60779	60765.4
O15084	O15084		ANKRD28		27126.8	20051.9	20444.7	19150.1	24150.7	20458.3	21077.6	27995.9	20216.1	18694	17859.8	22176.8	19092.7	19505.4	18413.5	20139.1	22539.4	26147.3	20997.1	21702.9	19925.7	16711.7	14395.2	20825	20071.4	21155.1	20677.6	19209	23169.7	19992.4	18567.1	24221.8	25061.5	18102.4	24053.3	17166	24340.2	22730.6
O15085	O15085		ARHGEF11		10821.3	10379.8	12401.8	11068.9	10810.5	9900.46	9945.52	10049.4	10414.9	9467.8	9743.48	10652.4	11345.9	11222.1	11411.6	9506.45	11154.7	11863.1	11366.1	10444.3	11325.4	10661.1	9550.14	10252.4	10931.5	10938	10112.6	9897.28	11166.7	10943.1	11083.4	10589.9	10976.4	8610.37	11884.1	9697.75	11058.1	10880
O15091	O15091		PRORP		74879.2	97481.4	84078.1	77195.9	83784	96701.1	87978.3	69282.1	97149.8	78415	79311.3	82611.2	80052.5	77459.6	92511.1	94360.3	78300.1	88298.7	88564.5	77181.1	89044.4	81622.2	87299.1	83802.5	76473	84821.6	71415.9	69576.3	78148.6	74847.3	75265.2	61452.5	60570.8	62202.9	58792.7	81469.2	54693.4	72860.9
O15111	O15111		CHUK		15763.2	10429.1	13799.2	14773	13179.7	13279	8805.75	14543.4	12106.8	9330.21	15561.8	12825.2	14437.6	14366.8	13998.1	7556.26	15392.1	14233.1	14253.9	14422.6	14274.2	15274.8	12605.3	16355.6	13209	12505.1	15263.3	15460	13985.6	13910.4	13262.1	19006.7	12813.9	12275.7	13181.6	12881.5	15309.6	13499.5
O15116	O15116		LSM1		21059.7	17117.9	18544.6	18984.4	16319.8	20890.2	15651.2	24433.3	17313.6	16640	20984.2	18719.2	19535.5	19767.2	19370.9	17556.2	18103.6	19889.2	20979.3	18571.8	18358.2	19515.6	17644.4	17928.1	19185.3	18303.6	17909	17471.7	18262.5	16819.5	18179.9	21731.4	19329.4	16310.5	17945.1	15457.3	13416.8	11919.3
O15118	O15118		NPC1		15048.2	13069.3	17991.3	14744.1	15727.3	12991.3	12402.5	12851.1	12596.5	13633.1	15914.6	13407.1	17982.2	13490.3	19957.3	13357.1	15450.2	16119.4	17516.6	12117	10957.7	12475.9	12188.4	15492.6	14854.6	14298.7	16373.6	12643.2	12780	12678.2	14153.6	12419.6	14235	11737.7	12788.1	12648.2	13169.9	13908.4
O15119	O15119		TBX3		1650.39	1933.98	1965.85	3291.46	2424.75	2008.4	1363.64	1768.53	1632.33	2374.98	1982.25	2569.36	1945.8	2871.39	2565.44	1502.85	4000.57	2053.29	1821.49	3175.33	2727.43	2362.96	1870.56	3141.15	3325.95	2603.92	3782.52	2913.62	2683.61		4248.04	3202.15		4771.2		4623.59		2409.73
O15121	O15121		DEGS1		15596.7	13940.4	14748.6	15070.8	14669.2	17959.9	15186.2	11774.5	15882.7	17783.9	13409.5	14133.2	16557.7	12840.7	14845.2	15559.4	14739.7	13912.4	14417.9	13931.6	14814.3	12742.3	12849.5	14978.8	14806.8	14276.1	15660.9	13382.8	14570.6	14922.7	14964.8	12883.9	10215.2	14854.8	11063.6	14597.6	12681.1	15608.2
O15126	O15126		SCAMP1		47476.9	52788.8	46508.4	45770.9	47734.6	47249	42896.2	52149.3	49578.4	62144.4	37679.9	46204.9	44103.8	46350.5	41581.6	46206.8	46119.6	47785.9	42332.4	47529.7	49126.7	43576.7	47784.1	46604.8	46060.2	48761.7	54481.4	47004.9	48266.9	45564.9	45110.7	46358.8	46490.8	48918.6	42402.8	44038.6	44407	47251.1
O15143	O15143		ARPC1B		52001.2	52275	62543.5	57600.6	50847.3	49205.3	52809.3	62922.3	51168.8	58695.2	64900.5	63892.6	65938	53342.8	63932.2	51592.7	61493	58611	64627.3	58001.2	52398.7	45702.7	48214.5	56512.4	57163.1	61110.2	54494.4	54917.2	55038.1	54886.9	55191.7	57713.5	55745.4	47999.7	61483.3	46545	53286.3	52889.5
O15144	O15144		ARPC2		103616	96574.9	115394	102579	103213	98880.9	105059	103274	97153.5	102432	123716	102316	123209	105449	113162	98346.7	103694	106588	122676	106413	100400	104042	101962	106954	105984	108918	103947	105567	104431	108883	110218	113969	104118	106190	110783	95352.8	109901	106663
O15145	O15145		ARPC3		110290	116478	126004	120563	113589	117658	113646	112658	120876	125723	133906	120811	135002	127879	134075	126166	121516	122199	130128	122922	128790	128443	126263	125680	122043	122072	128049	129288	114341	122766	125937	125688	108731	113638	115066	109317	118748	107162
O15155	O15155		BET1		6320.66	6895.87	7103.38	6469.4	7238.29	6466.58	6223.93	6802.67	6209.17	5967.81	7295.65	6700.51	7336.26	6834.29	7549.42	6784.75	6457.49	6482.44	6214.52	6871.82	7123.1	6697.24	6668.91	6213.61	7092.69	6719.98	7753.6	6736.36	6153.99	6788.04	6506.74	6171.07	6742.86	6234.03	6055.31	7849.9	6377.05	6109.4
O15160	O15160		POLR1C		22942.8	20583.4	26474.2	25454.6	22880.3	23692.9	22738.4	20248.2	22811.2	21925.7	27348.8	24977.6	22965.2	23834.4	23891.7	25509.2	25828.1	25048.6	25689	24124.9	23979.5	21110.7	22807.5	25153.4	23932.8	25572.7	22570.5	21174	23514.7	20638.2	21914	19550	23020.1	18343.3	20310.7	23655.6	21972.4	22212.4
O15162	O15162		PLSCR1		5907.91	4827.1	6707.91	6513.66	4964.72	5310.77	4722.38	12435.1	5488.26	3729.92	7094.95	6869.21	8265.33	6114.18	7108.41	4604.39	5739.09	7223.62	7219.09	5568.92	4404.86	4087.3	3579.21	7022	6479.14	5836.34	6245.8	6116.8	6363.46	6523.75	4529.73	7117.86	8768.53	5587.59	7185.85	5215.07	7803.1	3850.08
O15164	O15164		TRIM24		23869.5	25029.7	24552.5	26053.5	23489.6	26980.7	24562.2	18373.2	27387	25160.5	20679.7	25097.1	21864.3	27566	26053.6	26794.1	27566.3	26774.3	23030.6	22017.9	28046.5	24345.5	27146	24092.3	23420.4	27359.5	24271.4	22460.7	24215.3	26208.9	23194.8	22432.3	20215	22686.8	22895.9	23288	19861.8	22885.3
O15173	O15173		PGRMC2		359564	345332	388676	372938	397568	325829	334644	357734	321026	336995	384137	358259	378784	382655	382199	328241	374356	373462	400970	377678	329667	363063	351410	372469	379282	385279	380925	388126	354336	381362	387320	412997	401217	442975	406590	324425	414964	375624
O15212	O15212		PFDN6		34219.9	30956.8	31506.9	33298.8	32521.6	33817.2	32633.8	32920.5	32448.4	33773.4	26310.8	35075	27515	31658.8	31882.2	36028.4	32960.1	33119.4	28416.2	31917.6	34118.6	36610.2	32533.7	32448.3	33622.9	30685.6	31891.4	31284.7	29531	31648.4	31596	31510.6	34828.8	34462.6	32806.9	35148	32636.9	26408.6
O15213	O15213		WDR46		13179.3	12022.5	11614.7	14430.1	11395.7	13484.4	12567.1	12854.9	14553.3	12766.1	12505.5	14260.8	12672.2	13608.6	13006.1	13924.1	13891.2	14167.4	11796.7	13365.1	13315.4	13512.6	12760	14058.8	11489.3	13894.6	13914.8	12714.1	13719.6	11868.2	11105.7	16272.4	16208.8	10200.5	13732.3	13708.2	14600	12017.9
O15226	O15226		NKRF		9777.36	10266	9984.66	10567.8	9958.71	9489.93	10107.6	10302.4	9452.92	7685.5	9410.08	10216.3	9045.3	10412.4	9613.43	10978.2	10009.2	9647.48	9354.71	9716.09	9921.24	9184.43	9696.21	9756.84	10207.3	10754.5	10232.9	10130.1	9358.36	10059.4	9458	9231.02	10249.4	9917.06	10375.1	8752.04	10482.2	9539.84
O15228	O15228		GNPAT		11182.9	11014.6	12924	12621.4	11609.8	11816.2	11353.1	9489.66	12388.8	11431.5	11340.3	13144.6	13311.4	12772.8	13709.3	11838.9	13101.5	12424.9	13308.8	12656.1	11864.3	11695.4	10549.3	13347.9	12884.5	13401.3	13713.2	11875.5	12990.8	13214.5	12030.5	11818.8	10522.2	11788	11262.7	12808.6	11517.8	13899.5
O15230	O15230		LAMA5		8136.89	7932.18	11221.5	8601.29	9058.1	9267.2	8452.34	6137.78	8814.05	8598.56	9582.18	9206.79	10350.9	8454.05	10767.4	8978.42	9010.28	8377.58	9733.34	7432	8424.87	8484.85	7040.51	9524.96	8139.14	8908.32	8571.57	7201.12	8664.11	8390.84	7873.84	6739.07	5645.65	7364.24	7036.26	9604.18	6633.39	8937.71
O15231	O15231		ZNF185		41578.1	36360.5	53658.1	44310.4	38460.9	41405.4	36700.9	37264.7	37574.1	49767.9	51298.4	44422.5	54205.4	42325.1	60317.9	38985.8	43052.4	46196.5	53189.6	40835.5	38143.6	37777.9	40519.3	46047.5	39985.6	42011.9	41750	41304.4	41438.6	41186.1	38475.1	42628.6	37749.3	35785.9	37020.9	29588.5	37619.2	38416.7
O15254	O15254		ACOX3		12547.4	12536.8	14569.5	13370.3	14682.5	11805.7	13404	12853.2	13750.6	16645.7	13845.7	12337.3	13771.1	12685.7	15307.6	13734.4	13335.1	13394.5	14147.1	13463.5	13708.6	13490.3	13707.4	14832.7	13256.1	12746.6	13693.8	13861	12455.8	13330.2	13431.8	12154.4	11225.7	11863.1	11464.8	11777.8	11340.4	12804
O15258	O15258		RER1		28173.2	18628.6	28944.3	24781.5	24444.5	22886.1	20907.7	30233.6	16981.5	18307	28080.8	26292.2	29940.1	25261.1	25728.7	20838.8	24799.1	23427.6	28427.3	24990.6	20498.1	18360.1	20383.2	26712.3	25785.8	24483.7	23512.4	24042.8	21628.6	23527.5	23329.3	24631	25745	26169.1	29695.1	14911.4	23317.2	20147.9
O15260	O15260		SURF4		233637	230664	254650	240415	258141	230059	239646	231876	233683	244962	264981	235148	269993	244693	255481	253491	234595	249188	249215	251165	243953	244522	255925	245810	240028	242178	232324	256295	224201	251520	250936	251988	228089	252327	243593	221777	242691	268048
O15269	O15269		SPTLC1		27313.9	29123.2	26776.8	28826.5	29671.8	28334.9	27002.7	34485.1	30875.9	31655.2	27529.3	31618.3	26490.3	28867.4	28260.3	28502.7	27614.4	32956.8	29439.7	29168.2	26945.2	26557	28497.2	27495.6	28150.9	29049.7	28168	27195.4	30058.9	28747.9	24877.1	28020.7	23678.4	29154	25277.6	30049.7	26621.8	23909.6
O15270	O15270		SPTLC2		5648.7	8923.72	8309.63	8521.45	8823.35	9015.25	8117.91	5270.67	9437.31	9512.36	7221.98	7374.27	7997.35	7683.99	8688.57	7953.36	7847.56	7857.46	6561.01	8065.4	8576.79	8000.31	9076.07	8415.48	7540.24	7931.63	8243.75	6960.54	7900.29	7853.37	6859.71	5974.87	5765.85	6636.58	6478.14	8767.08	5184.61	7973.83
O15294	O15294		OGT		179275	202684	189451	184090	188492	215833	202414	150533	204407	194119	170733	180426	167227	183969	173006	206563	183700	190510	166669	176844	199831	200249	196284	177989	185480	179267	188441	186055	201027	179052	179035	160056	136977	179510	159671	186959	134218	173531
O15297	O15297		PPM1D			2489.73	2453.17	1935.1		1497.55		1482.29			1917.72			1323.3	2035.82	1793.15	1688.31	2166.54	2204.06					2271.54	1420.13	1662.82			1584.83	1415.06	1130.01	1271.42	1577.45	1237.01	1767.29			1808.84
O15305	O15305		PMM2		544304	563084	587651	547583	548755	549482	511436	597672	478372	516583	619584	550586	599643	559247	550212	505130	560210	555797	596640	558076	534749	548073	531037	565548	558907	551598	548197	532231	487244	520130	538837	540509	566539	503992	547561	449226	510067	518700
O15318	O15318		POLR3G		3267.65	4556.49					4906.9	3959.03	5862.39	3858.88		5352.56		4251.26		4789.25	4702.05	4509.57		5170.95	4551.18		4545.93	5162.58		5097.46		4248.42	4720.19	4439.46	4551.69		4678.53	4023.07	4190.92	4902.63	4706.8	5327.17
O15327	O15327		INPP4B		9088.63	6290.29	12215.2	9007.7	10152	6646.4	7010.91	8184.82	7622.44	8544.33	11445.3	8722.47	14010.5	8397.87	13106.2	7663.27	9318.88	8781.58	12531.3	8180.65	7022	7118.19	6194.54	8202.97	9656.67	8445.86	9148.9	7595.38	8508.51	8511.11	8393.01	9463.94	8910.6	8240.44	8448.89	7252.14	7945.58	9029.35
O15344	O15344		MID1		51383.7	55900.3	53065.8	55214.7	53770	54437.7	55158.1	49627.2	53799.2	61278.8	44449	57256.7	48879.1	52715.9	54526.5	55704.4	53266.3	52702.8	46948.6	53084.9	51606.6	54448.8	51846.3	52584.9	51562.8	52523.4	57925.5	53953.4	53754.8	54350.5	52305	51175.9	46505.2	46190.2	54099.4	56792.5	49746.2	48801.4
O15347	O15347		HMGB3		82345.2	125516	69250.9	99072.4	79497.5	109241	115108	89002.1	124850	174794	68560.9	96197	67734.5	96870.2	71457.2	110625	97871.4	101606	66550.4	93870.6	112073	118478	133056	97439.4	93965.1	95189.5	92633.6	83778.7	75910.4	92362.5	90099.5	75341.3	65641.3	72705.6	64276.1	122865	66819.2	72261.1
O15355	O15355		PPM1G		95365.3	104191	93421.2	101764	96823.6	109921	109405	96690.4	108496	101982	100979	99717.7	91479.8	101823	83751.7	106492	97276.2	105890	93940.8	97536.8	106612	98992.1	112025	98726.3	99243.2	103317	95044.9	95246.6	89264.4	95409.4	98282.8	94655.7	105107	92301.8	95273.6	107601	97047.2	99470.4
O15357	O15357		INPPL1		8192.89	9119.89	11100.2	9104.89	9779.57	8808.58	8892.57	8670.8	10378.4	8494.84	9944.52	9667.45	10818.4	8793.31	10665.2	8880.13	9606.08	9378.74	10375.5	8920.91	9815.77	9419.85	8459.01	9722.43	9113.68	9974.21	8906.89	8839.31	9185.48	9286.61	8555.39	8566.97	8261.23	7779.11	8380.59	10229.3	8839.93	9864.37
O15360	O15360		FANCA		31244.1	31551.8	11333.3	24526	29509.8	37905.1	31217.6	14444.9	27597.5	31133.1	10297.3	21075.8	10297.9	21609.2	12995	37054.8	21415	23068.1	12296.9	29292.8	28772.8	32504.5	28724	21536.4	29761.1	24658.6	21334.2	21240.3	27308.1	25993.2	20862.9	23028.4	19972.9	21226	21559.1	22657.9	15556.3	32050.2
O15371	O15371		EIF3D		59495.6	67214.3	64680.7	67348.7	60622.8	71265.3	71411	62509.5	70999.2	67613.5	68772.8	71763.6	63945.1	69071.8	63012.1	71161.7	68636	67634.5	66332.2	67210.2	68963.7	70416.9	70847.2	66720.6	68972	68331.5	65236.4	65192.4	61844.2	66538.1	65417.8	62894.6	60284.5	56606	61532.9	69799.6	60066.3	59678.6
O15372	O15372		EIF3H		52242.6	64872.8	56253.6	58261.1	53194.7	65153	62639.9	54528.8	61577.5	56615.8	58190	59135.4	54930.9	59086.7	59754.8	64192.7	59535.5	59620.4	60454.9	60545.4	61740.3	61617.6	61111.8	61852.7	59816.4	57670.4	61206	59173.8	59212.4	59857.5	54902.2	59321.5	47852.2	46738.2	59280.8	66095	49563	57214.6
O15374	O15374		SLC16A4		5737.84	4518.02	6109.68	5148.61	6578.68	3420.99	3830.83	6479.81	3447.81	5312.61	4672.46	5183.29	6409.37	5527.9	7481.79	4358.04	5835.86	4838.71	5286.17	4096.69	3766.7	3895.43	3994.58	5969.47	5448.11	5384.11	5867	6208.58	4497.28	6654.75	6092.14	5792.19	3830.2	5061.24	5900.83	4698.21	3998.31	5074.64
O15379	O15379		HDAC3		6690.42	7408.87	7615.12	9175.69	8459.88	6022.96	6453.58	6202.51	7381.49	6135.68	6912.86	8637.38	5592.82	8904.8	7340.27	7221.1	9295.31	9005.44	7563.97	9487.14	7971.72	6294.6	7462.88	7895.49	7861.71	8798.34	7755.84	7582.04	6822.52	8335.18	7790.77	7041.78	6819.97	6380.8	7012.93	10339.2	6503.67	9108.82
O15381	O15381		NVL		13735.5	13993	15024	14757.5	14529.4	14302.5	13321.8	14670.3	14165.5	17097	14808.2	16812	13542.5	14030.6	16032.5	14838.6	17108.3	14027.1	15028.5	14524.7	14259	14070.1	12406.6	14784	15794	15803.3	15822.7	14846.9	17088.9	15257.9	13491.6	13197.2	14513.9	11126.9	13095.2	14262.3	14160.9	12909.8
O15397	O15397		IPO8		16017.3	26168.7	23923	22322.6	16527.6	26254.8	27406.4	12997.4	26624.8	29206	22983	22270.8	21525.2	19907.1	21708.5	27645	22477	24079.3	23201.9	20508.4	27983.8	24088.2	27448.9	21250.6	21155	21377.5	21056.7	21274.2	22396.4	21867.3	20700.8	15135.1	10642.4	15774.7	17931.2	23503	13475.6	19304.8
O15400	O15400		STX7		23163	26484.7	23858.4	23240.5	24896.8	22387.6	23097.2	20451.9	23916.3	24041.1	24183.6	24342.9	22339	23449.3	25528.5	23841.4	24550.6	24338.7	23985.6	23522.3	24379.4	25473.4	24283.5	24676.8	24283.6	24798	22297	24801	23577.3	24747.8	23500.5	21709.7	21716.4	26123.3	23371	23111.5	22006.3	22186.4
O15431	O15431		SLC31A1		2051.57	2012.79	2153.02	2151.29				3365.31		2867.08		2473.15	2037.91		2528.45				1490.13		2156.05			2255.96	2188.42	2570.69		1407.56		2112.45		1500.51	1912.33		2629.85
O15438	O15438		ABCC3		37754.9	23161.9	28817	31193.8	38292.1	23962.6	21771.5	32284.6	22896	24083.8	26068.2	30068.6	27567.6	30417.5	27589.2	23301.5	29511.4	29557.5	27308.5	29101.8	25258.2	22448.8	23786.2	28898.6	29793	29255.4	30638	29014	34971.7	29118.4	28003.1	33252.8	32902	37494.5	34534.8	22408.8	32156.5	35071.8
O15439	O15439		ABCC4		61483.2	54313.5	64914.3	60317.7	68380.4	59850.6	57478.9	60786.6	56454.9	58338.1	62062.1	61765.1	64774.3	62920.7	62715	56232.9	61349.3	60295.3	62701.6	59726.4	52339.2	53811.2	56729.1	62981.9	61113	63569.2	61779.8	58554.4	63807.4	58504.8	57052.6	62121.5	64240.4	66401.4	64979	58734.9	70350.8	66133.6
O15446	O15446		POLR1G		10974.2	11669.1	11434.6	12502.3	12364.6	12072.2	12156.2	12361.7	13289.7	10834.9	11035	12913.6	10967	11812.7	11577.9	12607.4	11542.6	11846.6	11230.5	12124.7	11848.7	12222.2	13898.3	12396.4	12956.8	12656.4	13214	13152.5	13506.7	12552.5	12190.6	12965.1	14463	12506.6	13108.9	12853.4	13667.8	13026
O15460	O15460		P4HA2		19305.2	18566.6	24476.9	20592.2	21183.6	19260.7	18082	16332.9	17917.1	17910	23783.4	19991.8	25412.2	19289.4	23823.8	18472.1	20494.3	20872.8	23800	19391	18179.1	17190.3	18029.2	20527.4	20111.1	20333.9	20942.6	19768.6	18244.4	19724	18920.6	17846.2	15779.2	20051.7	17085.5	16522.8	16812.6	18892.4
O15484	O15484		CAPN5		36495.5	29747	22302.4	36453	43565.2	27656.6	25705.9	46211.3	26164.9	24040.5	22571.5	35370.5	20307.2	39540.2	21738.8	25684.2	39036.7	37197.7	20766.1	34090.2	28584.5	30251.8	31741.2	37427.7	36626.6	40433.4	40482.1	35814.3	38467.5	37634	36988.8	50735.4	47473.1	40343.5	53337.4	30806.4	43707.3	40997.8
O15498	O15498		YKT6		100329	73321.1	82984.7	82226.3	67110.2	74787.2	70553.5	101620	66797.1	87261.9	79650.6	80671.1	81521.7	79133.1	83783.2	81714.5	86254.1	82154.9	87451.3	81583	74088.3	68753.3	64124.8	83979.4	83154.7	83453.6	88602.6	79522.9	91113.6	83442.9	85012.4	86885.9	87229	80256.1	84308.5	64406.5	75255.8	61605.7
O15504	O15504		NUP42		15041.8	12081.9	10797.5	13490	14600.5	10600.6	10627.6	14432.5	9184.09	11321.4	9606.64	12961.8	10476.2	14631.6	12003.8	11021.7	15415.3	13133.6	10799.3	14159.9	12291.8	11920.4	13536.3	12603.3	12283.5	14000.2	14270.6	13943.2	14806.7	12816.3	12806.6	16541.9	15337.2	14477.8	15271	10956.7	13829.1	12952.8
O15511	O15511		ARPC5		66024.3	88066.8	87919.3	82975.4	82299.6	78891.1	75409.6	70735.9	78446.8	78857.2	84243.9	83976.7	88658.6	85106.6	89765	81274.2	89587.2	87641	84221.7	85927.8	73934.5	81124.1	82256.1	85121.3	79060.5	88667.8	87231.8	86144.7	82476.5	87121.5	80596.4	82672.7	81966.5	75648.4	81124.5	91800.1	71317.6	75807.2
O15514	O15514		POLR2D		6839.68	9430.16	8370.97	9288.08	7213.98	8907.38	8093.19	7977.47	8577.6	8055.33	7295.37	8325.6	6775.01	8245.58	6712.49	8696.38	9397.65	8525.33	8117.42	7877.62	8102.2	8196.71	8090.39	8267.2	7685.35	7321.05	6696.5	4736.94	5828.71	6127.94	6122.91	6509.31	5168.92	7637.05	7568.76	5776.23	3692.37	7171.94
O15523	O15523		DDX3Y		10219.2	16443	11772.6	15644.9	8789.83	12962.2	12324.6	10555.2	14642.2	10446.9	15123.4	13105.3	12673.7	14185.2	11717.8	14661.6	13102.8	17438.9	13320.2	13614.3	16890.5	14264.9	12760.4	14833.3	13282.3	15600	10309.5	11787.6	8160.56	11216.4	11789.8	10510.1	12109.7	9844.02	9414.84	14000.1	8919.47	12384
O15525	O15525		MAFG		1957.33	2423.63	2133.75	1542.16	2158.59	1698.36	1958.44				2389.56	2587	1786.89	2299.61		2280.02	1403.84	2163.47		2003.36	1833.12	1635.32	1332.73	2280.26	1375.25	1757.12		2387.93	2934.81	1875.4	1892.49	2999.58	1909.1	2258.08	2080.98	3580.73	2479.25	1852.02
O15530	O15530		PDPK1		1472.54	1394.99	2249.57	1633.9	1646.77	1505.96	1578.16	1817.48	1817.16	1955.99	1966.32	1341.62	1806.93	1760.59	2025.29	1442.67	1688.2	1906.38	2296.67	1599	1926.54	1737.84	1981.26	1611.7	1641.09	1513.16	2024.49	1292.33	1603.42	1405.88	1194.95	1404.47		1110.25	1042.07	1343.66	1406.91	1554.34
O15533	O15533		TAPBP		10567.6	10963.1	14953.8	10913.2	10902.9	9258.68	8452.43	11435	9832.09	8185.85	13995.8	10595	12607.1	11021.5	13868.9	8545.04	11957.1	10257.2	14723	10966.5	10271.6	9285.65	9887.88	10482.9	12127.6	11222.9	11689.1	11958.5	11539.6	10841.9	12376	11908.1	12556.8	12114.1	12026.4	7213.24	11340.9	11449.7
O15541	O15541		RNF113A		9412.54	9791.41	12094.2	11001.8	11671.3	10430.8	10502.1	9967.39	10498.6	7611.37	12737.8	9963.06	10393.8	11389.8	9794.36	11257.5	10924.6	11546.2	10608.4	10071.1	10416.6	9707.17	11039.1	10813.4	10597	11638.2	10886.9	11459.6	9225.71	10042.8	9546.95	10358.6	11248.6	9386.18	10748.2	11449.7	11287.9	11407.1
O15550	O15550		KDM6A		12546.3	12082.2	13827	15913.5	16237.6	15134.7	11090.8	10278	13185.7	13347.7	11744.8	16077.4	13549.4	17256.5	12439.6	12325.7	16330.4	17106	16263.4	18257.4	12761.6	13346.3	14183.5	16512	13318	17505.5	14561.8	14074.4	16609.9	18139.7	16555.5	12108.7	13762.6	14169.9	14061.1	18885.3	17302.5	17807.6
O15551	O15551		CLDN3		3550.14	3820.46		2944.21	3744.22		4610.24	2698.99	4336.03	3448.59	3531.91	3556.66	3429.17	4029.9	4172.57	4345.86	3947.48		3110.84	3886.78			3343.69	3867.18	2932.11	4046.19	4120.79			3930.08	3297.66	2872.17	3236.03			4304.38	3722.8
O15554	O15554		KCNN4		4439.49	3557.87	5614.23	3674.17	3621.15	2722.73	3163.29	3307.07	4250.82	2251.66	5852.8	4907.37	5508.94	3165.26	4802.82	2625.91	3316.8	5178.09	4746.43	4236.62	2917.83	2332.63	2669.31	4302.7	2455.42	2777.68	2421.11		2182.35	2851.51	2200.23		2862.8	3027.08	3743.68	2315.62	3302.5	5177.14
O43143	O43143		DHX15		118626	138624	122556	131891	130337	139025	144198	126216	133333	139507	122918	130941	121320	131422	128244	139240	131241	133310	122283	131573	139036	140038	142012	131092	131163	130551	131188	130702	124906	132981	129570	133702	130321	126131	125550	129271	129764	129403
O43148	O43148		RNMT		11974.9	11196.5	11433.5	11870.3	11616.1	11486.9	12148.5	11999.8	10589.6	10884.2	12112.2	11430.8	11105	11731.1	12024	11443.1	11689.7	12034.5	11366.7	12060.8	11067.8	11227.6	11741	11570.9	11846.5	11249.2	11750.9	12126.6	11757.9	12418.9	12049.9	12236.6	12039.2	12466.1	12320	13872.4	12930.4	11058.2
O43149	O43149		ZZEF1		10717.7	11720.3	11132.2	11271.7	9907.35	11656.5	11094	9018.31	11749.6	10738.5	9885.93	10947.8	11058.9	10437.9	11692.3	10584.2	10968.7	11640.4	10489.3	10141.9	10559.5	10576.9	9213.91	10708	9753.38	11547.4	10979.8	9870.38	11323	11222.9	10181.7	10121.4	8527.96	8940.71	9467.21	10596.6	8191.9	9297.26
O43156	O43156		TTI1		24085.6	39330.2	32337	30553.4	27741.7	38008.1	39048.9	26020	40167	36376.9	25051.5	31069.1	31571.2	30793.4	29509.2	38320.6	32130.4	30386.8	31590.5	30091	34889.4	42141.8	31006.3	28836.6	32735.7	33566.3	32053.6	27583.3	28157.7	31745.7	29767.3	23144.8	21577.9	21880.5	17259	32595.8	14721.4	27985.9
O43157	O43157		PLXNB1		9520.15	8778.18	11120.6	7769.54					16861.8	8443.68	7881.73	8303.12	12528.9	8000.97	13487.8		10132.2	8559.32	8483.55	9188.9	7344.87		8429.79	7686.52	7299.98	9545.01	9478.97	8845.16	9304.7		9350.03		6405.63	7625.95	8842.41		5907.71	16575.6
O43159	O43159		RRP8		34004.1	31707.8	35375.2	34453.2	36035	33993.4	30718.3	33284.3	27912.7	33205.8	31511.9	36276.8	35040.7	33388.3	37024.4	31925	36501.4	37652.2	33630.1	34109.2	28131.5	30423.7	25978	33036.4	32599.4	37515.5	35839	30827.5	34709.6	34320.9	32024.5	34390.2	35278.5	32661.6	32960	27550.8	32881.3	31047.6
O43166	O43166		SIPA1L1		3694.27				3084.97	4494.57	4495.2	3516.59		4365.01			3340.62	3113.11	2831.45		5338.05	2880.47	2247.83	3697.92			2634.44	3658.05	1735.05	4628.95	3082.59	2014.46			2911.81	2049.77	3183.59					5422.95
O43169	O43169		CYB5B		170223	222553	228163	200940	172191	233469	214589	198943	207873	239200	241879	206564	222774	195948	244252	203875	201774	195201	217859	207966	221592	212976	229435	199983	204680	201507	192473	215151	139959	207596	205376	157148	127256	180042	150419	218870	125092	142525
O43172	O43172		PRPF4		46738.7	51214.9	36992.5	44420.2	39672.9	50826.3	51018.4	42459.8	51870.9	52276.6	34724.8	45331.1	34544	45337.6	35886.5	50011.7	43938.1	46229.6	38944.5	43875.3	50553.6	51839.9	53559	45274.2	44356.8	46607.8	44174	43256.1	43383.9	45206.6	42971.3	40063.8	41531.7	38424.8	39672.6	45963.7	38862.1	37801.1
O43175	O43175		PHGDH		501857	201174	122485	316623	422220	191230	178531	506542	186652	182824	127341	324591	127757	323856	117624	188565	317917	320291	129051	320568	195314	197277	185507	315426	313422	329352	307112	319171	532532	327623	314758	520885	526757	518437	492090	211168	537161	446164
O43181	O43181		NDUFS4		10994.4	21097.6	25975.7	19009	9886.57	23202.6	23270.7	12787.8	22091.1	24235.9	23421.7	19533.2	23743.4	18955.8	24502.5	22684.7	17809.1	18146.2	26449.2	18439.3	24123.9	20342.8	20686.2	18319.7	18374.3	17944.6	18972.9	16340.7	7978.8	15832.9	16900.8	10177.5	11297.2	8757.45	11564.8	20870.6	9440.72	7939.36
O43237	O43237		DYNC1LI2		27509.6	27148.1	30703.9	29832.6	30380.4	26702.2	23932.9	31420.6	25862.4	24234.1	27975.4	28298.4	30624.1	28941.4	29403.5	26156	28169.7	28076.6	30491.3	29626.3	25193.1	26862	24398.5	28524.4	27265.3	26760	29498.1	27642.6	28212.2	27750.9	28694	29655.7	31496.4	25589.2	31673.1	26812.5	31136.7	28156.3
O43242	O43242		PSMD3		96181.5	95426.4	95499.4	96108.8	85854.8	95827.5	96994.1	95900.4	93914.9	101558	96837.9	97976	100717	95406.3	90800.4	94125.7	94630.9	100492	98602	94491	95456.5	90764.3	95800.2	95804.7	97742.8	94020.6	95774.9	94309.7	90012.8	97057.2	96214.1	102562	99030.8	92177	96107.2	93024.1	96376.9	87942.9
O43252	O43252		PAPSS1		19158.7	22810.5	26376	24335.4	23054.8	22578	23293.2	18552	24779.6	24589	26561.3	23067.8	25526.3	23174.6	27587.1	22254.9	21497	23054.6	25342.4	22848.4	23012.5	23747.6	22942.2	23119	21842	21458.6	23765.5	22112.9	21333.2	23789.8	20341.6	20139.3	18128	18157.9	20808.1	24756.8	19796.3	22619.9
O43264	O43264		ZW10		45765	47425.2	46175.2	49821.7	49093.6	50683.3	49917.3	43227.4	55964.9	50121.9	38930.9	54508.4	42936.9	47066	41536.8	51558.4	48647.2	48172	42820	51800.8	52153	51031.1	46473.1	50823.1	48396.4	50657.9	48910.3	44627.2	47957.7	47326.8	44437.3	48241.2	43980.5	40712.5	44935.8	52960.1	43374.2	46112.1
O43272	O43272		PRODH		2984.6	4369.85	9113.55	4887.58		3060.8	4004.35	3243.42	3657.52	3709.39	7427.21	4881.48	7501.13	5822.6	8433.81	4662.73	4706.58	4947.04	7490.26	4369.47	4003.95		4710.6	4332.36	4468.45		4394.04	4019.3	4233.84	4140.8	5205.26	2676.97		3390.98	3309.2	3451.32		3963.9
O43290	O43290		SART1		25223.5	29550	23183.6	26819.9	26735.2	28411.9	28740.1	24223.4	31333.5	28996.2	23280.8	27378.9	22234.2	26931.1	23972.7	29789.4	25601.7	28009	24399	26903.1	30532.4	27969.6	29262	27483.7	27561.8	27089.6	26602.6	26219.8	26361.2	27078.2	25714.3	24958	27778.5	25822.7	27184	29693.4	26685.2	27683.3
O43291	O43291		SPINT2		36167.6	42590.3	42735.7	41935.2	42739.5	42589.8	47009.2	33759.1	45834.2	52489.5	42570.7	44357.8	45300.2	41473.2	44920.4	40571.8	41790.8	46391	39812.6	42256.5	51059.9	41971.9	47598	43290.9	41122.2	42524.2	41702.3	43104.5	44528.6	43365.2	42795.3	33552.5	37971.1	35777.2	34282.9	46667.4	28904.9	48230.4
O43292	O43292		GPAA1		10958.3	10175.2	11976.8	11155.8	14282.7	9614.06	10662.2	10669.6	10549.6	8988.63	10914	12131.9	9008.94	10684.8	10322.4	10888.2	10111.2	10565	9743.54	10045.9	10488.1	9810.44	9629.67	10632	10222.8	12130.8	12715.9	10087.8	13138.5	10683.7	11143.6	10422.6	14516.9	14699.8	14475.7	11365.9	12430.4	13023.1
O43293	O43293		DAPK3		5190.95	3883.08	5073.87			4113.33	4091.01	3513.06	6225.57	4162.33	4590.12	5286.37	4927.64	4665.8		4860.17	4329.41	4584.09	4100.84	4115.04	4161.66	3024.79	3531.84	4227.66	4174.16	4370.09	4507.14		4838.37	4782.62	3619.54	4216.09	4760.6	2765.13	4664.98	5356.04	4042.73	4341
O43294	O43294		TGFB1I1		33248.4	23005.5	27427.5	30441.5	30409.7	22444.1	20627.3	24529.8	25008.9	21479	25761.9	30768.3	25829.1	31750.9	25259.4	23210.1	33403.8	30440	29230.6	29776.7	26195	24951.8	22713.5	30995.9	32563.3	30834.5	30537	29300.6	42671.3	31421.6	29157.9	35651	32661.4	33321.4	36394.8	24595.8	39799.6	34237.2
O43295	O43295		SRGAP3				1131.97			934.505	990.081						955.056																							1096
O43299	O43299		AP5Z1				1948.59	1567.96									1852.2	1324.33		1580.31		2104.96	1278.75	1154.56								1410.81				886.724		830.772	1078.18
O43301	O43301		HSPA12A		14621.6	14318.7	24400.7	18569.8	16818.4	15388.6	15268.8	15156.2	17141.4	15141.2	21561.5	19983.4	24540.8	17130.5	23318.2	16112.1	19215.8	18747.2	21656.9	17297	16163.2	14013.2	14991	19158	19525.2	19777.1	19529.1	19100.4	17202.2	20381.4	17711.6	18516.3	18794	12829.8	15919.4	17154.8	19717.8	15987.2
O43310	O43310		CTIF		11545	11712.5	12353.4	9373.69	12679.8	13593.6	12417.8	10529.2	13222.9	12513.6	13044	11083.3	13685.6	9731.89	14540.3	10506.8	9846.89	11243.8	13615	10446.3	11933.4	11793.2	12455.6	8541.86	10098.5	10978	9789.28	10066.8	10923.6	8140.51	11274.2	10949.7	10083.6	9974.42	9113.47	9396.17	8618.93	11355.2
O43314	O43314		PPIP5K2		14564.2	13113.5	14210.9	15404.1	14335	15376.8	12942.7	13861.2	17114.4	14292.3	12563.2	15342.2	12303.6	14061.9	13084.5	14412	14556.8	14582.8	13373.9	14302.6	13517.2	14952.6	12361.3	15990.6	14793.1	15473.8	13200.3	13306.8	14666.4	14930.4	13332.9	13202.6	13741.6	12540.6	12983.7	13763.7	15578.5	14078
O43324	O43324		EEF1E1		45928.8	44214	41872.3	45397	48167.1	44783.7	44513.3	49343.3	45046.9	49253.6	46747.5	45040.3	44512.6	45633.4	45755.6	43530.5	45411.4	46987.6	43548.9	47515.3	43563.4	45407.8	46989	46923.6	44113.1	44645.3	48875.7	48038	43492.6	51553.2	45722	53886.6	49303.9	48227.7	55344.6	47070.4	52904.2	45986.7
O43353	O43353		RIPK2		6805	10718.1	8580.16	8548.01	6600.86	9754.48	7955.66	7276.14	9537.75	10743.6	8718.28	9460.96	9400.38	8730.47	9418.75	9093.85	8953.61	8610.6	9310.49	8981.08	9106.15	8606.97	8579.54	7908.23	8355.01	7979.58	7524.11	8530.35	7551.27	8404.54	7648.58	7642.46	7160.7	6845.23	7095.35	8745.41	5360.71	6436.84
O43379	O43379		WDR62			2977.06		2277.49		2499.25			3068.14			2758.77	2481.27	2601.2		2547.74	2991.2	2318.47			3034.5	3475.04	2913.8			2313.23	2883.08		3171	3523.12	2177.81		2068.95	2149	2209.33			2447.61
O43390	O43390		HNRNPR		136608	134466	123819	136289	123655	148656	132417	156236	131107	146632	115241	134001	116928	134522	129685	133123	138626	135371	119781	137770	140348	134973	133560	135448	136486	138025	137383	135049	124579	137178	129955	138288	134749	138143	131577	136771	133200	116842
O43395	O43395		PRPF3		22674	26617.1	19154.5	24583	22290.6	25174.1	25527.5	22620.4	27200.1	29370.2	20965.7	23974.9	21562.3	24643	21986.3	27509.7	23159.6	24620.9	21081.5	24192.8	26587.2	25867.3	27449.8	23452.9	25046	25449.5	24518.5	24686.6	23927.5	26636	24834.6	22121.2	24163.3	22251.5	20532.9	27520.3	21748	23020.4
O43396	O43396		TXNL1		39659.1	43894.4	41348.4	41899.4	33457.5	46163.2	41338.8	35880.7	40982.4	43273	40484.1	42524.7	42568	42368.9	37710.2	41079.4	43703.7	42384.5	42082.4	39191.6	42909.8	39069.9	37814.6	42315.5	42207.5	41530.8	40260.1	38761.6	40372.2	39859.2	39604.5	38390.4	36769.6	34974.3	38801.8	39699	35213	35594
O43399	O43399		TPD52L2		175823	135520	165359	160155	155492	141102	151833	180993	138676	139927	150124	159362	156458	159828	160056	137213	154992	158868	175437	155499	133969	123269	140810	159257	158452	157667	160574	144484	154860	155582	144838	168505	177000	160635	161266	128133	166046	140489
O43402	O43402		EMC8		15775.5	9980.01	13398.7	12252.8	14384.1	13968.3	13251.5	13261.3	11731.8	13215.2	12948.6	14635.4	13297.5	14377.5	13198.4	11531	12988.2	14930	13835.3	14003.2	12004.5	10823	11770.8	14812.2	12783.2	13547.9	13771.7	13140.4	13174.3	12822.3	12696.3	13762.1	15198.5	14232.6	14510.3	13836.4	15792	13988.7
O43414	O43414		ERI3		8491.28	8402.91	9402.71	9376.01	10218.6	8555.45	8644.92	8926.43	10456	8338.85	8070.81	10397.1	8886.5	9627.73	9786.31	8900.39	10035.4	9652.65	9655.12	9497.87	8928.88	7784.36	7430.3	10412.5	9673.47	9917.38	9215.06	9784.09	9792.57	9294.89	9025.79	9626.88	12355	7681.7	11690.3	9902.24	10441.1	9350.28
O43422	O43422		THAP12		6829.46	6109.85	6108.95	6794.65	7113.92	7103.13	5975.48	7391.83	6079.87	5421.87	5383.76	6364.78	6974.15	7168.79	7295.18	6990.57	6478.32	7375.12	6223.9	6192.74	5943.65	5912.96	7471.41	5978.86	6166.82	6484.13	5951.72	6126.52	5388.24	5509.93	6662.52	7201.21	4484.46	5411.72	5703.41	5410.63	5021.23	7890.77
O43426	O43426		SYNJ1		5038.65	3745.1	4839.36	4395.85	3783.8		3699.93	1958.41	42895.9		3128.5				3505.72					4967.34	3622.96				5201.02		4487.8	3908.62					2219.75	3551.48	4017.31		2346.39
O43427	O43427		FIBP		8390.08	6813.25	6074.51	5141.07		6272	6404.89	4993.42	5724.81	6875.61	5519.71	5686.64	5926.66	6240.41	6346.19	5156.93	6047.09	5665.92	5731.32	4509.49	5924.65	4989.24	4364.66	6384.41	5392.72	6547.14	6252.77	6598.22	7590.35	6525.83	5352.48	5103.52	5315.13	5125.98	5921.69	5150.61	4415.66	4329.73
O43447	O43447		PPIH		53738	63370.7	48184.4	57804.3	54333.8	59585	58721.5	51199.7	60542.6	65467.5	51184.8	60387.7	47860.2	56898.5	45946.9	59523.4	58128.3	60506.8	51329.6	58884	64212	58223	63720.7	59777.5	55082.6	57747.9	56492.7	54687.3	52514.5	58247.8	57740.9	58458.4	58228.4	55338.2	56816.8	58255.1	60181.4	55586.5
O43488	O43488		AKR7A2		41833.2	42301.2	40442.8	42786.3	45131.8	39752.2	38670.7	43113.4	40704	41138.8	36368.3	43620.9	37369.2	41344.3	37707	40551.7	41381	41166.2	40529.5	42232.2	37809.1	39010.6	41184.9	43383.5	41274	42959.7	43905.1	38639.1	42449.6	41173.5	42331.4	39951.2	44130.5	43240.5	43053.5	37245.8	41726.4	37209
O43491	O43491		EPB41L2		34269.8	33411.5	30603.9	34228.6	34170.3	31971.1	32446.8	34274.5	32505.5	30978.6	28713.2	35418.1	31802.2	32267.7	29674.1	31046.4	33719.8	35975.6	29682	33566.2	33743.8	30146.3	33036.1	34858.5	32123.5	34073.4	33367.6	32138.3	38363	34014.6	31984.3	32664.8	40376.5	35459.2	34394.9	32526.9	36285.6	35311.1
O43493	O43493		TGOLN2		10191.2	7455.77	8548.25	6600.8	12291	6063.33	9391.2	11746.7	6886.05	9221.23	9301.23	10300.3	7474.94	9480.82	9101.54	7836.2	9061.84	9860.72	10775.6	8223.48	7451.61	7039.85	8263.65	9427.82	8891.93	8260.21	9251.17	9230.87	10928.6	8369.07	8438.5	12810.4	7656.21	12141.1	11439.6	7706.25	10128.6	10807
O43504	O43504		LAMTOR5		13050.8	16364.4	15585.5	13239.9	10413.2	12139	12278.4	10834.6	17416.1	15516.2	13426.8	11688.7	15822.5	15194.3	18992.7	15985.9	12587.5	12749.1	11932.4	13900.4	18108.1	13599.2	14307.4	12030.3	15251.4	14699.8	12715.3	13427.2	11605.7	15003.7	11010.5	12399.9	11552.4	11580.6	8926.97	22643.8	14241.2	11554.5
O43505	O43505		B4GAT1		13822.9	12525.1	12686.8	10650.5	11318.3	5408.17	13436.1	14979.6	11086.9		12937.7	12178.5	11406.1	13057.6	11334.7	9317.05	15595.6	14804.6	13801.4	10884.9			10635	13418.5	14166	13557	12429.7	12474.2	13236.5	9603.62	11161.4	12180.2	14871.5	12697.9	12512.9		10909.4	12406.2
O43520	O43520		ATP8B1			9982.35	11176.1	11687.6			9934.95		11626.8	12143.4	8451.86		8317.77	12129.8	9996.48	8576.1	13645.2	13359.8	9779.52	12480.3	10945.3	13261.9	7181.6				10042.8	14217.3			8033.61			9681.83		11688.5
O43542	O43542		XRCC3		13050.1	17421.2	6893.31	14786.6	12375	17687.8	20103.4	8472.11	18053.5	16910.8	6378.13	12931	8080.22	15279	7393.94	18577.8	15627	15437.2	8042.03	13779.1	21573.3	19273.8	16663.8	14720.1	13622.9	14499.6	12960.5	13011.1	14468.9	9911.28	12084.6	10455.8	9267.1	11704.7	9992.56	16173.3	7631.58	13533.6
O43570	O43570		CA12		356779	381102	349775	387454	390104	349850	330071	383751	350995	419447	332916	366226	322677	384958	324514	369317	390664	361130	337338	386969	363345	350237	379082	363778	388224	384766	362707	361273	316668	360842	357649	341407	329024	390716	361398	299005	302875	357230
O43572	O43572		AKAP10		8684.96	9462.98	8890.63	9786.32	9044.58	8767.7	9356.67	8590.02	10150	8834.81	8329.83	9728.64	8994.64	8965.03	8330.42	9220.49	9329.8	9702.68	9305.78	9968.12	8241.58	8630.23	8129.82	9351.35	9638.42	9683.38	9511.11	8734.76	9245.42	8964.72	9023.51	9897.25	9545.54	8068.8	9381.93	10321.9	8822.23	9846.48
O43583	O43583		DENR		36267.7	41928.1	37385.3	46884.6	40873.2	41369.6	40935.4	34260	48475.3	42547.8	38216.4	41912.9	44015.9	43406.1	40261.6	46924.4	45847.5	47407.9	36968.1	41574.6	42636.9	47121.5	40137.5	43898.4	46445.9	45414.7	41586.4	42979.4	41622	48177	45534	44407.7	47881.4	34251.3	39051.6	47215.6	43128.9	45540.4
O43592	O43592		XPOT		107908	66690.2	73116.4	93203.5	95718.8	74762.1	73322	121906	70362.9	71592.3	64035.8	92347.9	69424.5	88384.6	64918.4	75894.1	88045.1	92762.3	69920.5	91405.7	75736.7	71626.2	69899.6	90973.1	88811.4	89385.7	88756.3	81863	100122	85582	84160.7	115852	119020	93011.8	112403	72052.8	107394	100936
O43598	O43598		DNPH1		58502.9	71063.7	62887	70629.5	63446.7	69948.6	77280.4	73016	77786	87315.1	65747.4	68082.1	60246.1	71900	59081.3	72079.1	71241.9	67400.1	61290.1	70863.2	71664.1	82962.8	74699.6	69792.5	71587.3	67799.9	63878.7	71546.4	54126.2	67644.9	68159.7	66636.1	61390.3	56470	58152.9	61404.8	53310.5	49713.9
O43615	O43615		TIMM44		35434.8	19822.1	20645.8	26909.4	31595.4	23031	21911.7	32905.2	20077	19353.4	18984.3	26975.5	21608	26112.2	23354.2	23314.3	27207.2	28249.1	21530.4	25661.7	22726.4	23248.6	22097.6	27980.1	26550.5	25145.8	26435.5	27851.7	31860.2	29897.1	28066.2	33462.4	34128.4	34901.7	33295.4	21323.9	31965.3	28424.4
O43617	O43617		TRAPPC3		50809.4	59509.6	53808	54121.4	51961.1	54723.3	59912.2	42419.8	51777.1	54495.9	58759	53884.3	43658.2	55542.9	51237.3	58002.2	56890.5	54338.6	54072.3	54219.9	62942.8	54889.5	65234.2	52610.3	57262.4	56918.4	52342.6	50909.2	40717.6	54259.8	52751.6	47936.6	47665.1	52164	48896.3	52623.6	46778	51142.3
O43633	O43633		CHMP2A		135811	133055	141800	141428	124938	145755	152342	133877	160122	159765	160612	143663	133532	146238	144026	152486	144573	147449	152002	139443	157262	153792	157135	142198	141622	143528	141659	143086	124590	145615	145774	130987	129036	130512	131500	143544	127397	131037
O43657	O43657		TSPAN6		3123.01	6027.36	12436.1	6386.19	4078.78	6381.69	6749.94	3074.75	5484.69	6445.26	10972.7	7047.37	13172.5	6803.34	10681.2	6312.38	6567.16	6256.52	12860.8	6379.35	5800.37	5780.04	5519.7	6388.92	6090.6	6780.88	6621.31	6325.34	3517.59	6361	7045.32	3232.62	2889.22	3471.18	4002.76	6578.02	2986.06	3609.32
O43660	O43660		PLRG1		6793.63	6703.7	5729.38	6484.72	6704.8	6768.67	6634.74	7060.92	6093.55	5534.67	6115.56	6836.07	5371.88	8029.71	6955.71	7101.03	5799.79	6557.99	5929.09	6579.49	5657.68	5341.1	5933.13	7153.09	6494.68	6691.24	7219.55	6712.64	6298.17	5859.08	5728.71	7200.56	6596.41	6413.32	6535.97	7148.32	6164.23	5668.75
O43663	O43663		PRC1		4140.6	5577.64		4116.55	4903.58	4723.4	4433.84	2496.28		4979.33		4317.35				4374.78	5503.66	3896.88		4202.39	4520.47	4612.22		3509.34	4602.04	3885.63	4210.96	3736.89	6107.38	4456.25	4018.91		3350.7	3754.71		5357.71		5477.62
O43665	O43665		RGS10		11542.3	13698.7	10609.2	11276.4	10469.8	13624	10877.1	11070.1	12954.6	13517	8523.34	13638.5	12142.3	9590.38	12249.9	12855.7	11585	11835.6	11550.1	10696.8	12606.7	11793.4	10348.6	11882.9	10459.6	11195.5	12909.3	10233.6	11520.8	11589.5	12229.8	9608.48	10789.2	8743.31	12384.6	12352.6	10991.7	10282.7
O43670	O43670		ZNF207		45294.8	59871.4	57862.2	58797.8	41577.9	53856.8	56306.6	51943.8	52293.3	64753.4	56412.7	54729.8	54764.8	52557.6	57075.6	55589	55439.8	52861.8	55897.4	56719.1	56098.5	49315.6	59137.2	57658.1	53305.1	52802.5	51738.7	51551.5	51818.1	47542.7	52208.3	48359.9	51794.5	53233.7	51904.5	52911.1	48901.6	48691.3
O43674	O43674		NDUFB5		16852.6	27336	25668.8	22156.5	15893.3	26977.2	28549.9	15692.1	28037.4	32542.6	27325.1	20804.6	25916.3	20704.8	28888.3	24952.3	20765.9	22025.1	21246.9	22349.6	27602.3	28715.2	29162.9	22802.3	20883.4	19915.4	20996.6	22493.6	14943.9	22454.8	22017.1	15752.8	12029.8	14927.2	10194	23662.2	15695	12741.9
O43676	O43676		NDUFB3		19734.8	29112.9	35086	29453.9	21484.3	35475	34336.4	19862.1	27988	30261.3	36735	27469.6	32973.7	29688.4	36424.4	33234.8	29871.9	28804	33469.7	26726.4	34002.5	34663.5	37160.3	28394.2	29342.1	26204.6	28066.1	27100.8	19329.1	27503.9	29315	18743.2	19037.6	18679.7	21477.1	32765.6	18455.3	21464.9
O43678	O43678		NDUFA2		17374.4	35659.9	36544	30675.3	27155.6	28815	30722	22078.5	34835	37138.8	32268	24491.9	29540.5	28627.7	36128	34104.3	29584	30857.6	29790.3	30413.3	33161.2	34522.5	37843.6	26092.5	28016.3	29885.1	31493.7	32122.7	22924.9	29436	26197.4	22411.9	19055.7	23798.4	22074	36888.8	20414.9	21791.3
O43681	O43681		GET3		113809	111704	131088	118073	113846	115970	109585	118455	107317	117221	123806	115211	126187	118616	124503	109328	117357	125377	131377	121475	110604	101093	106765	119279	118811	117988	117091	113785	120331	119910	108290	116941	111129	110682	109814	103620	103403	103603
O43683	O43683		BUB1		3173.51	4906.95	1935.05	2729.3	2958.02	4448	4413.23	1879.69	4694.63	4149.45	1949.13	3128.71	2031.01	3645.83	1723.62	4207.48	2290.9	3707.17	2177.66	3151.97	4747.43	4168	3597.87	2994.71	3245.77	3088.14	4046.56	3304	4468.54	3531.27	1976.75			2849.03	2409.6	3591.17	1331.68	4394.56
O43684	O43684		BUB3		89926.2	95025.7	92181.9	95355.9	85764	104307	103024	86683.4	95149.3	101814	95886.2	97394.2	94541.1	93370.8	90497.8	100749	95366.2	97336.6	94138.4	97287	99407.6	92212.1	106483	95901.7	94954.4	97792	94327.1	92581.1	89880.7	92826.5	95357.2	88143.6	93373.6	89690.6	88203.7	98489.5	84531.9	84527.2
O43688	O43688		PLPP2		15965.1	19292.9	16528.7	17553.8	15126.5	22989.1	19225.9	13721.2	18768.5	22649.1	14840	17600.5	16078.4	15909	16893.3	21566.4	16662.7	17920.6	15887.5	18703.7	19806.5	19812.9	21773.6	17482.5	14692.3	17677.3	17006.1	17908.8	14990.4	17871	15621	13778	10876.4	13626.4	12919.9	17514.1	10663.1	13250.8
O43707	O43707		ACTN4		1.28E+06	1.25E+06	1.41E+06	1.33E+06	1.13E+06	1.25E+06	1.20E+06	1.38E+06	1.25E+06	1.41E+06	1.44E+06	1.35E+06	1.64E+06	1.35E+06	1.45E+06	1.17E+06	1.36E+06	1.35E+06	1.52E+06	1.35E+06	1.23E+06	1.23E+06	1.21E+06	1.34E+06	1.35E+06	1.33E+06	1.37E+06	1.32E+06	1.27E+06	1.35E+06	1.31E+06	1.35E+06	1.35E+06	1.27E+06	1.22E+06	1.15E+06	1.31E+06	1.13E+06
O43708	O43708		GSTZ1		60366.6	52894.6	64825.6	58956.5	54142.3	58401.8	51258.9	64070.8	58787.4	65456.9	65807.5	60461.1	60204.6	58795	60817	53709.7	55895.9	57611.3	65205.4	56727.1	52876.3	47248.1	49672.5	53360.6	58373.3	56332.4	54087	55286.9	54633	49452.1	52577.2	53188.8	50063.9	49945.3	50128.5	51296.7	50107.4	50416
O43709	O43709		BUD23		6111.98			7493.9		6895.16										5990.86		5961.55		6358.97			6270.86	4441.01									5829.63	8194.53		9799.79		4038.37
O43715	O43715		TRIAP1		23755.2	21093.4	28082.7	22669.4	20390.2	23495.9	21848.4	18470	22697.3	25232.2	28010.3	22606.8	29163.2	21659.9	29921.4	21720.4	23301.1	21872	30545.8	22153	23885.5	23125	21459	22668.1	22409	22203.7	23073.5	20047.7	17669.8	23751.5	20641.1	20558.9	18226	19509	19341.2	21330.4	18079.4	16333.2
O43716	O43716		GATC		13680.5	13387.8	17707.6	18122.1	17917.6	15600.7	15159.6	12262.2	15446	12229.1	15402.2	14173.9	14809.7	15843.9	16944.5	17272.3	16500.4	16841.3	17319.2	17609.5	16125.4	14341.7	12704.8	16517	15946.9	18581.3	19177.4	14100.1	23498.3	16788.4	13312.9	18536.7	17491.2	15770.1	16292.2	16699.9	15736.6	19135.8
O43719	O43719		HTATSF1		61946.6	82823	81361.7	75677	72285.9	90600.1	84983.9	63003.9	83974.8	83377.2	80315.7	76094.6	72258.7	76029.4	75375.9	87889.4	78108.8	76550.6	68891.5	74898.3	85464.5	82798.2	90309.1	79268.9	79207.1	79393	75849.3	76284.1	65636.5	75818	69597.8	60668.3	61228.2	59124.5	61555.8	75448.7	58274	66265.3
O43739	O43739		CYTH3		10996.4	11165.5	10965.7	12194.9	10309.9	12744.8	12320.5	11058.4	13231.8	15930.5	11292.3	13158.7	14158	12357.6	12846.5	13641.1	11296.2	12699.1	11449.2	11631.9	10663.1	9742.49	11839.1	10812.6	12533.2	12577	11896.1	11228.6		11712.6	9769.5	12553.4	9931.64	9934.71	10852.7	7564.76	9536.81	8882.06
O43741	O43741		PRKAB2												1841.85									1586.12
O43747	O43747		AP1G1		63375.1	74888.2	74222	71132.8	62123.1	70801.5	74893.3	68868.1	67978.9	70517.2	74319.9	71687.5	78084.7	70505.1	72706	68144.3	72077.9	73624.9	72908.6	71192.8	69749.8	69385.6	70690.3	71827.2	68495.5	70312.3	70321.1	69038	64376.9	68220.6	68513.1	69422.9	63806.5	63035.5	63881	71380.9	57842	63672.3
O43752	O43752		STX6		12670.6	8556.63	12297.9	11528.9	14239.6	11214.5		13165	10317.7	9967.49	9728.22	12772.1	12527.7	11379.4	13175.6	12333.5	10622	12818.7		9498.7		10788	8841.21	10275.7	9098.17	11252.8	12145.8	10019	13189.5	11922.6	9041.32	10746.2	13405.4		11476.2		10572.1	13540.9
O43760	O43760		SYNGR2		106052	66211.2	100263	105287	131549	70435.2	85008.7	99827.4	67326	64651.9	113753	101280	97449.6	107260	106600	88553.2	102902	99907.8	116944	108401	74700.4	70476.3	87245.9	101985	103901	108735	103364	110327	120321	108313	111043	120448	102176	147560	126689	97609.6	130196	130786
O43761	O43761		SYNGR3		4151.44	1638.04	4021.02			3048.79									4804.31	2110.05	3371.22		4181.88				1072.14		3026.35												2961.37	3002.83
O43765	O43765		SGTA		21248.1	26403	23169.3	22843.8	21819.2	25864.6	27438.9	23523.8	26732.8	28442.6	22491.6	24418	23678	22637.3	23825.8	26340.4	23872.4	24632.1	22922.7	23182.7	26863.5	26576.7	25811	23731.2	21927.9	23840.7	24200.2	23253.2	21069.4	23732.5	22990.4	21568	20414.2	20695.3	20704.7	25632.3	20436.7	20436.9
O43766	O43766		LIAS			4008.78	3261.45	3904.23			3006.32		4291.04	3040.58		4081.95	2668.55	3867.37	2641.74	4339.02	3955.26			3471.12	3291.91	2852.08	3031.42	3279.33		3835.41	3824.85		3450.61		2650.88		2795.98	2114.37		3644.23	4105.53	3253.78
O43768	O43768		ENSA		2702.25	4394.48	4116.41	3597.45	4509.49	3723.75	3943.78	4756.44	3364.35	3467.16	3155.62	4311.89	5410.06	4272.33	4069.36	3797.67	4177.04	4910.03	4225.65	3671.94	5278.89	4679.19	4136.89	3503.09	3498.59	4138.68	4252.52	3387.36	5020.05	4775.26	4599.98	3301.21	4047.81	2274.9	4054.83	5056.68	5184.24	5324.31
O43772	O43772		SLC25A20		5678.71	4045.48	3767.09	5143.73	7011.13		3389.16	4459.62	4166.48	5225.27	6620.92		4860.65	4009.17	6060.48			5298.69	8373.5	6149.04	7098.6		4088.16	2728.05	3406.44	5352.21	4852.47		7925.06	3934.13	5521.88	5668.52	7279.29	4275.2	4688.1	6366.03	5854.97	6821.66
O43776	O43776		NARS1		446292	357470	359031	414500	436867	334041	361497	443994	362067	351466	385508	410204	368815	409087	329907	366612	405588	420331	378749	424363	363538	367246	373764	406703	418288	413177	398562	399623	424612	416929	412270	492182	509676	457365	496302	327213	489007	445194
O43790	O43790		KRT86																					9010.13			11727									16338.4		12168.1
O43795	O43795		MYO1B		299285	284046	337323	324294	294242	291576	290401	317545	272476	284040	357665	316625	391059	326256	348058	286126	319097	321449	359424	322056	280559	285126	288184	323671	313832	318769	321901	322833	296754	318726	318142	340033	342699	308446	303067	285774	336466	278976
O43805	O43805		SSNA1			6012.52	3748.27	4419.68	3114.12	6528	5433.55		6955.93	6901.43	2784.16	4880.37	3060.37	3651.43	3663.08	7472.35	3774.27	3950.37	2727.88	3686.05	5919.42	5557.58	5620.6	4070.89	2715.07	4076.63	4621.9	2827.52	3653.42	4260.16	3050.02	1258.55		2515.38		5530.62	1366.84	2671.74
O43808	O43808		SLC25A17		2350.34	1408.78	2589.57	2395.7	2305.54		1315.52	3267.09	1714.2		2317.09	2594.71	2782.51	2737.69	2731.32		1639.56	2106.22	2338.06	2153.29	1304.73		895.624	2502.37	2566.27	2261.84	2965.19	2472.29	2483.72	2551.45	2873.37	3127.69	2784.74	2882.7	3290.39	2496.88	3953.31	2062.11
O43809	O43809		NUDT21		66264.9	76211.3	69243.2	74775.3	70535.8	80622.9	82489.6	67715.7	81871.5	88258.7	66213.9	74948.8	68250.7	74773.4	66051.6	83922	71022.8	76452.2	72311.4	76195.7	80903.8	80752.8	80706.5	71599.3	77353	74356.2	70867.4	69943.1	67446.8	74639.4	73715.6	68832.1	70282.4	67882.2	69830.7	77928.5	65496	69991
O43813	O43813		LANCL1		41138.8	53432.2	37817.4	45045.1	41214.2	48670.4	52081.8	40023.4	53866.6	54959.2	40436.1	45053.6	32197.1	45250.2	37595.1	53693.3	44446.3	44427.1	35036.9	44669.1	54637.8	54983.6	52473.6	45736.1	46282.2	44891.6	48319.6	45769	41549	44245.6	46840.2	42047	39905.6	38387.2	42745.6	55999.2	41376.1	42661.5
O43815	O43815		STRN		13396.6	15172.4	14354.7	13923.5	14275.2	14997.6	15527.7	14003.2	15376	14234.1	13262.6	15126.3	13136.4	14219.9	12390	14288.2	14670.6	14359.6	13031.3	13686.1	14440.6	15137.1	12782.3	15122.7	14067.8	14602.1	14508.5	13833.1	15286.4	15053.2	14692.6	13588.8	14671.1	13969.9	13855.9	14639.5	14114.2	13235.9
O43818	O43818		RRP9		43902.1	41206.9	41114.8	42301.9	46001.9	41662.8	43367.6	46563.7	42701.1	41980.8	41197.1	44288.7	39621.6	43486.1	39411.7	43182.4	41845.9	42548.3	39197.6	44311.3	40305.9	40882.2	44763.1	42705.9	43096.6	42968.1	40853	42493.7	39434.9	42395.4	44144.1	44010.9	49771.7	50053.7	46298.2	37650.4	47103.3	43862.8
O43823	O43823		AKAP8		7547.63	8044.25	8770.62	8240.13	8144.41	8395.32	8529.53	10072.5	6658.48	6108.33	6550.65	7670.31	7785.69	7513.34	12308	6852.55	9257.1	7494.24	8027.31	7873.62	5923.55	6837.35	7058.79	8235.85	8136.27	9344.36	8397.82	7122.13	7684.91	9876.05	7058.88	6723.21	7592	9125.13	6782.55	5239.43	8140.69	7500.02
O43824	O43824		GTPBP6		3540.28	1576.57	2495.39	2165.49	2227.35	2716.73	1568.15	2436.12	2065.65	1781.55	2209.71	2644.56	2635.43	2091.76	3024.31	2661.15	2056.77	2012.89	2677.72	2188.38	2117.22		2572.27	2768.68	2689.99	2132.29	2863.8	2685.63	2765.65	2656.34	2481.91	2459.48	1474.33	1844.89	1579.55	2544.75	1713.02	2471.06
O43837	O43837		IDH3B		50749.7	41566.3	42946.6	47425.6	54495.7	40422.3	42688.3	45921	43842.9	39461.8	46855.9	49846	41969.4	45715.5	43362.9	42287.7	46571.8	47051.3	44137.6	48130.8	45135.1	39582.7	43663.4	49279.5	46740.2	45483.8	46659.1	47912.1	53736.6	48592.2	47714	44995.2	47995	61191.6	50538.9	46187.5	45181.1	56679.3
O43847	O43847		NRDC		18854.6	23417.9	22701.6	20927.7	17663	24461.5	23530.8	16289.7	23329.3	24055.9	23006.1	21719.7	23609.1	20597.7	21875.1	22815.9	21671.5	21791.7	23348.6	20777.5	21935.8	23518.8	24131.3	21454.1	20442.8	20442.8	20766.4	20245.2	19018.7	20499.9	21095.4	17522.7	14842.3	16337.9	17688.9	22692.8	16181.3	19053.3
O43852	O43852		CALU		193299	148416	164883	178640	182918	159062	161873	202784	146629	172652	160123	173525	157931	163430	161648	145638	168047	180697	163724	170830	153358	150537	152260	173984	169620	167746	169883	172256	180538	171846	165150	189228	193063	192984	172324	151881	181642	175225
O43865	O43865		AHCYL1		6756.16	5773.17	6119.84	6975.44	6276.49	6650.57	7690.83	5120.19	7724.14	6818.61	5590.02	6733.51	6890.86	6028.31	6597.45	6797.37	6219.78	7375.3	6086.37	5993.4	5605.09	5389.08	5522.61	6011.77	6454.16	6300.54	5655.4	5152.9	6207.82	6239.11	4191.94	4855.79	6491.39	4228.04	6099.93	7206.03	5652.46	6921.41
O43896	O43896		KIF1C		3967.07	3883.95	4757.44	4137.61	3879.44	4167.08	4771.79	4778.01	4938.52	3895.7	4446.01	4385.43	5108.2	4787.87	5929.92	5040.09	3939.66	5296.92	5450.65	5008.74	3673.63	4655.64	2624.7	4896.73	4473.5	4662.41	4637.13	4115.56	4902.69	4088.64	3922.02	3846.68	4458.32	4153.08	4313.84	3723.58	3942.48	4241.3
O43913	O43913		ORC5		5516.99	5466.96	5303.93	5912.2	5616.98	6151.16	5448.95	4793.29	5120.4	5092.39	3695.98	5749.01	4354.26	5773.15	5470.91	5901.59	6806.81	5551.36	4981.35	6245.21	6825.52	5541.38	4515.32	6171.17	4804.14	5052.64		4740.68	7820.77	5192.96	4684.81	4890.37	5101.31	6334.44	4125.37	5483.83	7723.56	5409.28
O43920	O43920		NDUFS5		10969.1	33801.6	45989.8	29097.4	14141.9	35925.5	39665.6	13976.3	32048.1	34610.8	44388.9	30570.3	43290.7	29188	37687.9	39043.7	29251.1	26654.6	42326.5	29036	35316.6	36741.6	42955.6	27358.2	27528.9	28290.2	28485.1	24758.9	10078	26076.2	25586.6	12969.4	15991.5	11842.2	14663.6	31379.6	13604.7	12293
O43924	O43924		PDE6D		12554.3	14229.8	15047.9	14701.7	13861.6	14506.2	15473.2	13563.9	14405.6	14490.7	14922.8	14689.1	13168.7	15319.5	13977.4	14838	15189.2	15015.5	14475.8	14667.3	14812.5	14108.7	14396.2	15267.9	14481.1	15077.4	12802.1	13317.7	13952.2	12405.9	13768.1	13245.3	14168.8	12125.1	14361.3	13733	14060.1	13057
O43929	O43929		ORC4		29324	33628.5	27582.5	31501.6	32274.6	34280.3	36686.7	28876	32856.1	32513.8	24883.9	34855.4	26204.7	30678.4	27650.7	31760.2	30704.8	30223.1	31072	30993.7	31479.8	29507.2	30683.9	29341	30444.5	32809.9	33215.5	25213.6	30296.6	32030.1	28295.5	28886.6	26648.9	24997.3	25276	32396.9	25533.7	31356
O43933	O43933		PEX1		10861.4	10390.3	10644.3	11544	9518.1	10530.3	9234.65	10684.6	8443.41	8559.74	11831.6	10764.2	12593.3	11282.7	12047	8188.71	10060.5	10401.2	14057.2	10844.4	10384.4	8483.75	9247.3	11089.5	11047.5	10485.2	10381.8	10774.2	10543.3	10195.1	10515.5	11095.5	9226.73	11561.3	11217.5	7411.13	9336.41	7518.49
O60216	O60216		RAD21		17074.4	18929.1	14643.5	18096.4	18197.2	21026.9	19587	16387.1	21682.3	20961.7	14668.8	18289.3	11423	17907.2	12365.9	20354.2	18085.4	19529.7	12563	17658	19338	19568.5	18576.5	18745.4	16945.2	19367.1	17971.3	16547.9	18495.1	18409.3	17570.2	16240.6	16221.8	16613.3	15453.7	20368.7	15203.2	17096.8
O60218	O60218		AKR1B10		3.37E+06	3.95E+06	3.65E+06	3.73E+06	3.55E+06	3.57E+06	3.83E+06	4.04E+06	3.74E+06	4.54E+06	3.99E+06	3.75E+06	3.61E+06	3.68E+06	3.57E+06	3.58E+06	3.77E+06	3.81E+06	3.65E+06	3.82E+06	3.81E+06	3.87E+06	3.93E+06	3.80E+06	3.83E+06	3.82E+06	3.87E+06	3.85E+06	3.35E+06	3.75E+06	3.81E+06	3.84E+06	3.41E+06	3.74E+06	3.68E+06	3.64E+06	3.43E+06	3.26E+06
O60220	O60220		TIMM8A		44872.2	40879.7	43461.9	42364.3	46776.4	42582.9	40788.9	46059.7	41286.2	43444.8	37756.2	46951.4	41262.9	46733.9	41745.6	41936.2	44603.2	43943.3	41763.9	44633.7	44725.6	38064.3	41065.5	44557	44269.2	43920.2	45643.2	43999	41908.2	45358.7	45467.9	48979.9	46710.9	52467.6	48223.5	44470.9	50356.6	45602.3
O60231	O60231		DHX16		10350.1	12351.6	11538.3	12737.1	10966.2	12618.4	12783.5	9561.04	12393.3	12179.2	11070.7	11329.1	11285.4	12020.7	12200.2	13414.7	11697.2	12075.2	10592.6	11975.8	13361.5	11153.7	12808.2	11892.6	11964.7	12173	12307.2	11535.8	11810.7	11864.6	11302.6	10730.3	11508.1	9938.91	11907	12632.7	10925.9	10051.5
O60232	O60232		ZNRD2		79669.3	69401.4	55247.6	74158.8	79506.2	71646.7	68623.2	82252.2	68796.2	73779.5	53071.6	71514	57015.1	74522	53013.5	68419.7	71609.8	75537.9	56952.5	71085.4	64573.2	61361.9	69004.7	73987.6	74041.8	77853.6	71444.5	68267.9	75915.4	66299.5	67890.9	81808.8	90337.4	84230.6	78870.4	59213.5	86308.9	74801
O60244	O60244		MED14		10888.2	12066.4	12174.1	12085.5	12001	13786.4	12211.7	10187.7	12434.6	12237	11307.7	13306.1	11662.3	11599.5	12289.1	13164.8	11905.2	12522.1	9910.06	12467.1	11800.8	12616.1	12484.6	11517.6	11113.4	12650.9	12277.5	12261.8	12065.6	10568.9	11669.6	11005.7	10348.8	9973.06	11136.9	11880.2	10653.1	12201.1
O60256	O60256		PRPSAP2		39531.4	38077.9	41869.2	39941.7	40173.5	39481.5	38275.9	39713.4	38370.6	38390	43913.6	42815.3	42449	41700.1	41802.5	40699.6	40612.3	40474.9	41013.9	41224.3	39697.2	38699.4	37379	41586.2	41327.7	43677.8	43829.1	42546.3	44901.1	43043.3	43357.2	43874.9	42022	42416.4	42413.5	41314.2	44689.5	41002.2
O60264	O60264		SMARCA5		44973.5	50599.1	43548.7	47984.6	49106.6	53295.9	50492	40790.3	53888.4	55438	40668.2	47504.2	40662.5	46935.2	43064.7	54565.6	47730.2	46972.1	39644.6	48465.1	49578.7	49356.7	51609.7	48177.5	46763	48038.7	46557.1	47094.1	46382.5	45631.8	45911.3	42458.7	43033.4	46189.7	42117.2	51572.5	44317	46940.2
O60271	O60271		SPAG9		79656.8	77537.9	72621	78559.4	79643.3	78423.9	77201.5	84955.3	79697.9	79192.1	72602.9	81994.2	76637.8	81661.4	73779.6	79181	78832.3	80951	73591.4	81277.2	74898.4	72011.9	72146.9	84668.2	78491.3	78619.4	81235	76197.4	86975.8	76929.3	78208.8	88824.9	86331.9	74480.7	84680.7	75288.5	80138	75429.1
O60287	O60287		URB1		12872.2	12020.7	11980	12916.5	12452.4	11733.1	12302.3	12705.9	12195.4	9707.5	12710.4	13656.2	11130.9	12481.1	12178.7	11495.8	12363.8	12242	11894.9	12483	10837.9	10519.6	10866	12666.5	12620.5	13107.4	11069.1	11090.2	12437.3	11456.6	10644.6	11953.4	13961.4	11912.3	12887.3	11621.4	11349.5	11788.5
O60291	O60291		MGRN1		5590.67	5412.5	8543.07	5980.34	6977.69	6118.13	7655.37	5772.46	7454.43	6644.68	8250.92	7055.99	7446.39	6523.8	7901.77	6782.71	7685.32	7383.59	7111.53	5926.05	7112.26	6041.1	6031.55	6635.64	6449.82	6927.56	6228.35	6407.48	5662.94	5467.41	5820.39	4986.95	5326.68	5491.79	5918.47	5436.2	3435.59	5731.43
O60292	O60292		SIPA1L3		16275.8	14978.3	18361.9	17753.5	17342.1	15356.4	15023.5	17952.9	15463.9	14169	18649.8	16932.4	18701.5	17606.9	18280.2	15554.5	18668.6	17277	17667.1	16692.9	13492.2	13834	13937.7	17491.6	17401.3	17735.3	18148.1	17135.7	20184.9	17915.7	16104.9	17746.4	18072.1	17056.1	18634.6	15996.3	17320.1	18200
O60293	O60293		ZFC3H1		11261.3	10172.9	9755.18	11627	13013.1	11195.5	10836.7	11898.3	11845.7	10218.7	9675.53	13119	9824.38	11123.8	10509.4	10818.1	12024.6	11717.2	9187.33	11409.4	11132.7	10810.3	9821.49	11636	11081.9	10354	12567.5	12504.4	10509.5	11702.2	10650.7	11970.5	12325.5	12191.4	11319.5	12151.2	10882	10704.8
O60294	O60294		LCMT2			2259.09		2422.25		1817.4						1862.26	2173.44		2582.16				1641.36		1533.76			1927.35	1655.57		1982.8		1991.87					1393.83		2666.26	2157.33
O60306	O60306		AQR		11729.7	16064.1	14545.3	14757.7	14040.8	16431.7	17496.2	13239.8	18758.3	19670.6	13236.7	15517.8	14265.3	14749	15296	17578.7	14576.4	15117.1	12849.6	14673.1	16287.1	16164.4	17983.7	16044.8	14105.7	14980.3	15634	13789.3	15125.6	14226.2	14259.1	12394.2	11629.7	12434.8	12745.8	17036.7	11891.6	12491.1
O60313	O60313		OPA1		38512	29587.6	27641.3	31542.4	39318.5	33000.5	30883.9	37113.4	34642.5	33442	25998.6	35765.5	27192	33808.7	31528.9	31923.6	34576.2	36488.9	28431.5	31452.3	31202.6	30054.4	30130.3	35482.9	32983.7	34431.9	35435.6	33253.2	35625	34499.4	33098.7	36497.5	39891.2	34938	36455	34631.1	38637.5	37009.9
O60318	O60318		MCM3AP		8568.58	8702.08	8400.64	8309.19	8473.51	8645.5	7737.76	9058.69	9976.53	8458.28	6962.24	9050.65	8364.96	7983.42	8228.13	8601.83	8546.8	9041.21	7787.86	9751.64	8991.87	8247.77	8220.03	8908.7	8505.86	8244.09	7047.61	7884.68	10367.6	8635.35	8281.62	7862	8407.99	9904.12	8034.27	8809.16	8066.85	8707.06
O60337	O60337		MARCHF6		11098.9	9310.82	7254.36	9452.23	8518.56	9408.77		3775.99		9433.02	8544.62	7694.16					11576.8			8764.07					9897.28	10519.5			12835.2	12304	8573.47			9077.85	9133.54		5055.89	8808.07
O60341	O60341		KDM1A		32872.4	40449.6	31791	39185.8	41352.7	41946.5	40592.2	35462	37741.2	38002.5	30029.7	37557.9	29370.3	35768.2	32163.8	40320.1	37782.8	37777.6	30819.4	37122.2	39785	36442.7	38554.7	35926.4	35577.6	37741.7	36234.2	38789.8	37602.4	36036.2	37008.6	31657.4	34699.9	36284.2	34636.9	38320.1	31904.7	37336.4
O60343	O60343		TBC1D4		5878.13	7829.28	8049.86	7762.65	5892.18	6931.08	8085.95	6005.19	8548.14	7650.44	7677.32	7269.41	8102.46	6815.94	7173	7565.1	6928.72	7432.99	7850.13	7122.08	8909.37	7683.67	7514.91	7057.24	6564.68	6513.59	7427.08	5863.13	8316.49	6695.25	5689.4	6628.21	6017.91	5562.41	5356.84	7172.21	6280.22	5898.77
O60353	O60353		FZD6		1444.97		1294.87	2599.89	1769.67			1245.7				1097.43			1302.72		1623.22	1124.49			2006.53	750.616		998.946			1173.72		1319.96		1098.22			1024.08
O60427	O60427		FADS1		20224.7	31378.6	25458.3	22879.9	18418.6	29844.1	30355.3	12454.2	28479.5	28128.7	25110.3	22584.9	26141.2	22875.5	28089.3	26901.3	22592.6	23492.4	25625.4	22990.6	30072.3	29976.5	29039.7	23932.5	22390.6	22729.7	22048.4	21120.3	20345.6	23874.1	22220.6	13037.3	8000.44	18783.6	11273.7	26763.6	9394.06	19079.8
O60437	O60437		PPL		22256.2	16711	21301.9	19556.9	23609.1	13711.6	15397	21259	16080.2	14540.6	23648.6	20537.8	23492.9	18632.7	23249.6	16810.8	19858	19895.3	20652.6	20406.4	15843.2	16180.6	15684.4	18593.7	19985.1	18837.4	20403.2	16515.9	18703.6	17348.9	17127.9	24483.9	20870.2	19820.1	20706.1	8658.6	18237	24005.1
O60443	O60443		GSDME		45748.8	43127.3	57943.3	48075.3	46587.3	41546.7	42071.2	44768.1	41332.9	40449.3	54455.2	50734.1	59006.4	48550.2	52467.7	43385.6	48189.7	47485.3	57264.2	45647.5	40907.8	37845.9	40308.7	47366.8	48352.4	47822.7	45249.2	43975.8	45122.9	43193.1	43142.5	47263.6	46209	41631.9	43832.1	37649.3	43988.8	44915.6
O60462	O60462		NRP2		18687.9	15773.3	20666.3	15723.7	15514.9	16950.7	12869.2	13219.3	14916.6	13769	21691.6	23842.5	22329.7	14037.7	24024.6	14713.5	19908.7	19671.4	18025.3	18253.6	15484.4	13595.8	11874.5	14819.5	18270.5	17340.2	20224.4	17836.9	22403.3	17891.8	15088.3	15855.1	17346.6	17466.6	14328.5	16508.3	16659	17956.4
O60476	O60476		MAN1A2		14507.3	11146.4	13994.9	16969.9	17088.9	11243.1	10163.4	9540.36	10833.5	10648.6	16728.7	15223.7	14080.7	14800.7	18104.7	12244.8	16053.6	17370.5	17574.8	13831.4	14527.4	12587.1	10586.5	15851.5	17268.7	13652.1	16405.4	14579.9	15615.7	16042.3	15733.6	11682.7	11794.6	15401.2	14565.7	16377	11306.5	16806.1
O60488	O60488		ACSL4		19896.9	24290.7	28608	23559	24169.2	24432.8	25635.4	18740	22222.2	22921.3	25396.7	24395.4	29530.1	25802.9	27551.9	25774.7	24503.9	26095.8	27485.5	24357.3	23937.1	21398.2	24739.6	24690.8	23807.4	24668.6	22751.7	22294.7	21244.8	22856.6	20775.1	18699.6	17903.3	19904.2	19313.8	24194.6	17651	21430.2
O60493	O60493		SNX3		36646.3	40436.5	46774.2	42851.7	38791.8	43247.5	43978.8	33906.1	42271.3	43924.2	49306.9	41608.5	47919	42264.6	45642.7	40793.1	41642.5	41420.7	47921.3	42381.6	40354.9	42042.3	46552.9	41632.7	41487	39717	40047.9	39362.4	35560.9	39002.7	40654.1	34403.8	32818.9	33900.3	34526.2	39025.8	32704.6	36792.2
O60502	O60502		OGA		33362	24702.3	30110.6	32996.1	32096	26709.2	21435.7	34252	20558.8	17961.8	29474.1	32444.1	31053	33678.5	27577.5	21436.6	31275.9	31435.8	30887.9	33132.4	25693.3	24236.8	21987.1	34104.5	30775	34411.7	33282.2	29291.4	37669.8	34409.1	29330.4	44126.1	39338.4	34232.3	36667.5	28725.1	41777.9	32837.8
O60504	O60504		SORBS3		11740.5	10100.8	8627.43	11406	11431.1	11101.4	10770.3	12021.6	11691.6	10473.5	9019.78	11763.4	9756.42	10045.5	8078.99	11060.2	11456.5	11385.3	8340.86	10664.8	10584.2	9122.68	9308.03	10524.2	11718.1	11229.5	10597.9	11453	12235.8	10859.7	10133.5	10372.6	9803.31	9374.83	10744	11146.3	9809.23	11500.5
O60506	O60506		SYNCRIP		358072	333527	303038	348692	329568	346123	334459	378682	338539	336780	292625	353233	289408	346209	283534	328212	351596	354235	305682	350971	337659	340972	341805	351587	354933	343599	347483	327825	338029	340174	332455	357945	377279	334053	358076	330678	379822	336502
O60507	O60507		TPST1		7849.17	9158.12	7858.11	9034.13	8474.12	8781.19	7591.72	5558.97	9527.33	8115.48	8554.05	9640.26	7786.05	8691.54	7494.64	8832.12	10047.8	8275.35	8205.57	9171.22	9087.44	8252.85	7723.29	9850.2	10565.1	9529.81	9117.32	7183.14	9342.57	9365.74	9372.29	6177.83	5554.18	9390.88	6433.35	8372.93	6402.06	8956.32
O60513	O60513		B4GALT4		9491.11	6275.87	4372.48	6256.95	7222.99	4937.54	5210.35	5311.32	6429.62	7392.47	2748.15	5704.7	4446.91	5865.79	4567.71	5570.39	6149.37	6087.38	4605.85	6638.97	6537.73	5294.3	5238.55	6503.69	5871.71	6044.09	5696.05	4101.47	5616.53	5304.29	4974.9	5326.16	4150.96	6736.54	5408.98	5741.18	4932	6498.15
O60518	O60518		RANBP6		11648.4	10834.2	13956.1	10343.6	9305.17	9482.52	11831	8069.36	12520.6	9490.87	14834.2	10702	13459.7	11713.5	14940	10926	10383.6	11208.7	14529.8	10888.7	11709.8	11655.7	9630.66	12207.9	10562.3	10812.7	12419.4	11692.3	10734.5	10290.4	10626.4	8343.92	8400.61	7983.41	9663.89	9552.01	8450.93	10821.7
O60524	O60524		NEMF		7813.18	8609.77	10620.3	9458.03	8584.2	9103.21	8822.66	8206.77	8417.09	9638.61	10841.1	9606.88	10371.7	9357.26	10573.6	9431.01	9373.76	9884.05	9868.71	9107.65	9040.58	9014.95	8849.73	8542.08	9499.6	9120.29	9556.32	9222.49	9880.86	9395.2	9200.05	9250.77	9113.65	8179.64	9538.66	9991.38	9481.11	8841.46
O60547	O60547		GMDS		5499.31	7082.5	6750.57	6739.65	5586.92	6508.29	7160.14	5325.79	7826.97	8927.15	6251.25	6902.35	6186.49	6773	6725.79	7217.68	6856.32	6226.1	5509	5787.24	6921.94	6739.05	6768.33	6250.35	6229.75	6620.76	6777.12	6090.05	5855.37	5981.22	6089.13	5154.89	4110.18	4716.24	6047.81	7695.17	4923.6	5417.25
O60551	O60551		NMT2		10365.9	10031.2	11593.8	8992.96	9700.48	9840.42	7702.63	10408	9399.22	10129.7	7944.62	10111.2	10041.8	8885.44	11390.7	9427.68	9414.21	10232.8	10907.7	10868.8	8768.71	9047.15	8376.13	11320.8	10188.1	9489.11	9379.81	9083.47	9715.93	9971.39	7932.04	8546.74	9453.61	7260.04	9516.65	8098.3	8781.25	8524.35
O60563	O60563		CCNT1			1557.07					780.78	1440.43	678.424			620.06														1104.38	599.055		2150.03		1308.22				1794.49
O60566	O60566		BUB1B		3308.55	4028.38	3130.79	3152.54	3671.88	4576.08			3995.58	3601.86		4330.48	3001.16	3622.17		4898.67	4018.6		2397.6	3353.93	4139.78	4360.81	5152.19	3450.72	3621.4	3958	4018.87	2464.73	4226.97	3670.6	2639.52		2353.28	2771.03	2570.96	3996.15		4592.99
O60568	O60568		PLOD3		23092.6	20397	24665.4	23654.5	25952.6	20423.7	20962.7	19310.9	21294.5	19440.9	22672.1	24302.8	22877.2	22355.4	23757.5	20304.8	22859.2	25117	21780.7	22002.7	20055.1	20258.2	21503.4	24085	22336.6	23435.8	23010.8	20975.2	24307.4	21752.1	20989.9	19976.4	24184.7	22298.3	22944.2	21106.9	24305.8	24984.2
O60573	O60573		EIF4E2		33711.6	50202.1	39478.5	42144.3	34989.6	47470	49081.8	39072	44823.3	47128.4	39609.3	37649.5	39022.3	38903.6	42305.6	46834.8	38628.7	39733.8	40975.4	43403.5	43642.1	41112.5	47541.4	40532.9	40268.1	41908.9	41823.6	43327.6	35553.3	42890.4	39953	35304.3	35515.6	37458.5	32319.9	36849.2	30185.2	28587.3
O60610	O60610		DIAPH1		36269.3	38745.1	35831.6	39130.9	39080.9	38626.8	39894.1	36072.6	38539.7	36595.2	35297.1	38880.7	36204.1	38002.9	36215.4	38239.5	37125.1	38497.1	35037.2	39092	40629.3	39007.6	40230.1	38790.7	39062.1	38330.1	40350	39589	40505.2	40591.4	37862.9	35327.3	33970.2	35787.9	39276.2	42148	40521.5	42734.3
O60613	O60613		SELENOF		6301.47		11094.5	6525.94	7013.75	8606.9	7205.7	5336.36	9858.78	9869.66	6296.45	8850.57	8340.95	7135.29			7738.8	8697.88	7680.95		4099.75	8005.68	5670.53		7281.55	8418.45	8823.08	6376.73		7931.94	7919.9	5546.1	5059.98	6455.06	5681.67	10843.9	3761.12
O60637	O60637		TSPAN3		4646.42	5540.77	8581.48	5722.2	6074.41	4550.45	5300.54	3917.83	5698.65	4656.52	8205.08	5895.03	6539.9	5911.76	6631.59	4992.77	5623.22	6861.42	6461.49	6517.26	4341.7	4842.51	5029.62	5940.71	5589.74	6276.69	5179.09	5247.35	5419.07	5386.48	5376.74	5463.2	3542.57	3909.98	4606.41	5123.92	4484.7	5156.5
O60645	O60645		EXOC3		17766.5	17942.2	23748	21912.1	22192.3	20571.6	16738.5	20608.5	19500.6	17678	21585	22878.2	19197.1	20159.2	23662.2	19683.5	20584.2	22216.7	21825.5	21085.8	19727.6	15069.6	15647.2	22232.9	21239.1	20395.3	23200.1	17414.1	22666.5	18895.1	18865.7	20284.3	20364.1	18592.5	21269.8	22321.1	19536	21696
O60656	O60656		UGT1A9		28040.5	29198.7	41049.6	29437.4	32402.2	27842.9	25231.2	27364.7	25859.2	31425.1	36919.4	30639.4	33607.3	30712.4	39413.5	28983.7	30003.3	28725.1	34700.2	29144.8	29969.4	29874.1	27674.3	28764.3	30272.5	29628.4	32541.5	29325.7	28945.3	30618.7	30141.9	25761.8	19542.8	28031.8	25150.3	24258	17579.3	29433.9
O60658	O60658		PDE8A		4634.28	6238.17	4427.18	5134.36	4520.17	5900.11	5443.49	3558.12	5707.73	5506.78	3530.36	5423.22	4552.02	4760.7	3927.56	6329.14	6250.29	4848.53	3930.86	4056.14	5888.45	5588.68	4620.82	4488.45	4839.96	4404.36	4787.27	4862.1	5106.61	3777.24	4221.07	3258.23	3860.33	3779.12	3698.01	5946.89	3958.39	4715.73
O60664	O60664		PLIN3		53076.3	53531.1	58669.7	55502.5	51173.9	49686.8	47210.6	55400.7	49462	51183.4	62548.6	57118.4	64292.4	53871.3	61098.4	49140.6	55126.5	56075.6	64642.2	55542.5	53732.1	51186.5	48722	54105.4	53754	52182.1	54637.2	53575.9	50335.9	54756.5	52721.7	54977.2	56743.2	52909.6	52553.3	52003.2	56176.4	48201.7
O60678	O60678		PRMT3		30633.6	27829.5	24446.4	27644.3	29405.7	27890	28699.8	31717.9	27315.5	25132.1	24121.5	27347.8	23853.4	29232.5	23859.1	28302.9	29617.1	28668.8	23904	28501.5	26937	23919.5	26369.3	29235.3	28673.4	29408.8	29361.3	27679.8	32736	29425	29942.2	31577.1	30670.1	30163.7	33025.2	30555.9	32769.1	30279.6
O60684	O60684		KPNA6		38329.6	42188.2	41777.7	40474.4	36545.1	40957.6	40180.2	38240.4	41811	42169.3	41242.5	41214.5	41856.4	39978.9	41477	40648.7	38527	37194.9	41605.1	37444.4	40579	41062.6	43508.5	39393.5	39127	40469.1	41210	40697.9	39594.9	39831.4	39078.1	39046.3	36427	34566.6	35764.5	36084.6	36406.7	36306.7
O60701	O60701		UGDH		797547	924568	741920	832981	801806	888622	911153	849224	921749	1.02E+06	764915	824426	739058	826953	679379	899192	833310	840855	762846	824906	915106	941594	911528	818378	825882	840229	807344	791451	733810	813935	825852	779230	757010	790357	771571	800824	686319	717458
O60716	O60716		CTNND1		44347.2	54940.2	51200	52043.3	49521.4	55345	54014.4	46478.6	58267.4	62298.7	51343.9	51456.3	53082	52535	51008.2	55538.2	51039.2	52928.1	50446	53029.4	56951.2	57782.9	58542.9	53278.8	52253.5	53408.2	53318.6	54266.3	47249.7	52387.3	52370.8	49027.2	45020	47553	46317.8	55513.2	45209.7	47280.6
O60725	O60725		ICMT		11746.7	11985.3	10255.3	10284.6	11316.5	12527.8	9298.26	11077.5	11895.5	10200.7	8139.44	11610.3	9096.34	11399.2	9603.93	12068	10435.6	10779.9	10510.8	10772.5	11443.1	10354.7	9726.56	11550.8	8791.24	9591.62	8735.54	10056.3	12173.8	10070.1	8082.31	10169.7	9367.4	8362.23	5945.52	9308.6	8344.18	11763.3
O60749	O60749		SNX2		28521	29926.2	35308.6	33157.6	31195.3	30995.8	30999.6	33916	31165.9	31186.7	34977.6	32243.4	34019	31714.4	35443	31554.2	33387	34091.6	35600.8	31007.5	31335.8	31102.3	28233.8	33440.5	31037.7	32876.8	32481	32587.6	30999.8	33037.3	32649.8	33822.7	33459.1	28913.3	31989	30992.2	34098.1	29978.5
O60762	O60762		DPM1		29325.1	23125.7	26794.6	27523.1	31798.6	26326.6	24277.8	23717.1	21875	24501.2	25877.8	25378.5	24967.9	25116.8	27304.3	24289.5	25423.4	24838.9	27045.3	25597.6	23026.1	23661.9	26727.5	27246.1	26214	26180.1	26798.9	31720.6	26221.3	29529.6	26496.9	29586.7	27285.7	31142.5	28973.2	25121.7	28794.7	31195.3
O60763	O60763		USO1		39547.4	37944.8	44585.7	40939.8	40789.1	35013.9	36300.4	43295.1	36010.1	34395.8	42753.5	39673.3	42006.4	40636.2	43322.6	35244.3	40834.7	41292.3	42800.5	39624.2	36400.7	38172.1	35223.5	41182.8	40263.4	41073.7	41801.1	41323.8	41559.9	42701.5	40619.9	43776.6	42748.1	39128.9	43419.5	38158.6	43909.4	39399.2
O60783	O60783		MRPS14		1910.13	18106.6	16678.3	13134.4	3135.46	19346.1	17670.9	2832.19	16555.8	20420.4	14216.1	11489.7	16284.1	12279.3	18020.4	19700	11836.9	13319.3	17260.8	10838.2	19008.6	16922.8	15801.1	12666.7	11651.5	11565.1	11137.5	12074.4	2826.88	11635.8	10291.1	2106.82	2223.04	1786.07	3331.45	17001	1970.36	2536.29
O60784	O60784		TOM1		287766	239764	407935	309468	298728	246082	231501	260042	235084	244992	403378	327233	408430	310704	352187	252651	313053	303896	410043	296732	293320	259791	253736	313275	313520	305961	317149	305271	268490	325643	302542	276274	261078	284526	270928	254880	253930	276033
O60814	O60814		H2BC12		4.06E+06	4.58E+06	3.12E+06	4.24E+06	4.44E+06	4.34E+06	5.00E+06	3.57E+06	4.73E+06	5.36E+06	3.66E+06	4.34E+06	3.22E+06	4.30E+06	3.10E+06	4.68E+06	4.32E+06	4.11E+06	3.32E+06	4.32E+06	4.63E+06	5.27E+06	4.95E+06	4.05E+06	4.20E+06	4.26E+06	4.26E+06	4.41E+06	3.68E+06	4.23E+06	4.26E+06	4.10E+06	3.70E+06	4.49E+06	3.53E+06	4.18E+06	3.64E+06	3.88E+06
O60826	O60826		CCDC22		13696.5	11657.7	12047.2	12279.1	12488.2	11974.4	11499.7	12457.4	12529.3	12616.4	12076.6	12693.2	13686.9	12276.8	11883.5	12375.4	12767.2	12922.2	12808.9	12633.7	10658	11303.1	10999.9	12674.7	12716.1	13566.5	13793.2	11462.8	14660	12716.4	11898.3	11772.9	13201	10098.6	12927.3	12568.8	15364.6	12221.4
O60828	O60828		PQBP1		36849.4	37395.5	34404.1	36764.3	31785.2	41127.9	38505.3	41233	38951.6	39644.7	30465.7	37240	27710.4	34963.7	33158	38249.5	36550.1	36274.3	33444.9	37543	35677.1	35735.2	34313.1	36701.1	37058.4	35525.3	33745	31867.2	30586.9	34028.8	31230.8	31586.4	33188.5	31722.2	31974	37299	27962.5	32655.3
O60830	O60830		TIMM17B		39246.4	30728.7	24469.1	30542.3	32323	28896.7	25750.8	49833.3	24060.5	31773.2	25183.8	29590.2	23696.1	33358.8	25870.5	23288.8	30420.7	30691.4	21893.3	29888.4	26705.5	24177.1	24369.5	30815.3	30888.9	32589.6	24361.6	26613.4	30178.4	26425.3	29689.5	43496.9	36192.6	36939.1	24714.5	18976.2	19547.6	20436.2
O60831	O60831		PRAF2		107385	69985	103817	94491	102878	70557.9	60842.6	102825	62191	59517.1	111235	91258.9	98963.9	87986	90601.5	66760.8	89590.3	93235	101592	94217	74685.3	66635.4	72208.4	91515.1	90826.4	90304.5	86537.7	88276	94023.7	89014.9	93903.5	103318	117867	112480	115524	66144.8	105669	108886
O60832	O60832		DKC1		27583.6	20713.9	23279.8	25210.4	24819.2	20863.4	21084.2	25730.6	21594.2	20254.5	23222.3	25738.8	24303.2	24949.5	25025.8	21556.4	22908.9	25581.2	23950.6	22792.9	21264.4	19454	18561.5	25185	25325.7	24315	25392.2	25010.3	26189.7	24120.2	24220.8	27761.6	28988.3	25978.8	29111.8	21911.8	26218.3	25345
O60841	O60841		EIF5B		70747.7	69147.6	65262.8	75368.2	73668.6	73134.7	66099.9	84147.7	70221.5	75087	64633.1	73747.1	65761.5	73924.1	65899.5	70611.3	72458.3	76480.6	69050	71398.2	67455.1	68993.9	64745.1	72920.7	73311.7	74513.7	67522.4	68138.8	74441.6	69860.7	70016.8	81538.9	79914.7	66716.2	74472.8	70151.2	70977.5	70004.4
O60858	O60858		TRIM13		4917.09	3566.4	7446.47	4803.6	7724.99	3675.43	4610.58	3770.73		3913.1	3235.64	5251.06	5575.74		4536.56	3842.09	4778.18	6002.77	5108.3	4585.54	3282.29		3776.21	5842.93	3855.26		4573.39	4761.88		4016.59	3828.78		5004.52	3682.15	5482.86		4708.32	6691.51
O60869	O60869		EDF1		22648.6	23921.9	21724.1	24957.5	22602.5	24226.6	26993.7	21375.4	26100.4	27659.9	20534.7	24768.5	19305.3	24165.5	20164.3	25886.1	24681.7	23812.5	22684	22164.5	26902.6	26028.6	25439	24214.6	22092.9	25352.3	24411.7	25395.6	24199.2	25387.3	24193.9	23854.8	23358.8	24272.4	24261.3	30786.1	22284.9	22665.8
O60870	O60870		KIN		1830.98	4161.58	3062.65	3256.34	4099.22	4150.15	4027.23		3782.24	3122.77	2724.35	2214.8	2889.12	3825.01	2095.55	4900.17	4161.62	3406.8	2514.63	3721.81	5027.84	3856.18	4531.29	3264.68	4596.04	2600.16	3152.29	3152.28	3436.14	3169.01	3223.38	2591.66	3517.08	2913.69	4020.7	3524.99	3264.46	3919.37
O60879	O60879		DIAPH2		17350.2	14181.4	12556.1	15610.7	15523	14422.7	15071.7	16063.6	15973.3	13902.6	12327.2	14565.2	12904.2	14782.2	12827.5	14563.5	17144	17139.9	11777.6	14131.7	13293.3	12393.1	14595.3	15297.2	15963.1	15475.6	16423.5	15544.2	18014.3	12878.4	14315.7	16811.9	17311.9	13320.7	19447.8	15796.9	16281.5	16527.2
O60884	O60884		DNAJA2		90387.9	70783.7	82737.7	85014	86354.1	83449.2	78820.9	81893	70269	67983.3	84219.7	84531.9	86190.9	90857.7	84779.4	78042.3	83518.5	82879.3	83694.2	85584.8	68334	73934.2	77696.8	89204	86533.8	88739.2	86038.6	84481.1	92655	88285.6	86672.6	93480	87479.2	85773.5	92273	76254.2	91365	81431.7
O60885	O60885		BRD4		7216.82	6413.15	4858.92	5512.32	5942.83	7735.26	5672.13	5419.69	6877.44	8299.07	4444.29	6068.75	3750.41	4708.5	4476.62	6408.6	6430.8	6278.04	4945.68	5781.99	6545.67	5317.71	6338.72	4858.74	5129.63	5888.04	6183.72	4075.66	6803.63	4847.41	5388.29	4444.56	5088.8	4687.36	3509.86	6272.44	4364.32	4795.58
O60888	O60888		CUTA		40490.2	39654.5	55965.7	50779.9	48676.7	40941	45513.7	37644	41999.1	35692	54959.5	50798.3	63419.3	47671.2	51415	47983.6	48022.8	50255.6	53510	53689.3	50650.6	51201.6	49446.9	52764.2	51861.1	54603.1	53810	60870.8	48399.1	52071.5	54171.2	44239.9	40893.2	47117.2	42657.5	64932.2	47295.7	44092.4
O60906	O60906		SMPD2		7103.89	3409.07	6311.11	5195.11	6093.72		4475.28	5370.79	4486.58	2549.83	6745.58	5487.37	6109.63	4837.46	6399.2	5172.26	4572.17	4718.05	5997.74	5824.25	4146.18		4606.11	5690.84	5485.67	5553.12	4819.31	4960.87	5955.62	4807.18	4713.73	6331.81	5475.64	5004.02	6013.49	4991.03	5066.85	7515.18
O60907	O60907		TBL1X		2273.3	2409.87	2035.21		2787.21	2321.25	2146.7	2736.53	2738.16	3201.84	1749.8	2029.82					2271.78	2629.58		2654.6	2283.84		2338.15	2174.05			2210.36	2193.18			2122.25	2271.47			2469.99	2319.92		2841.99
O60921	O60921		HUS1		2784.69	3425.68	2759.53	3348.2	3197.49	3559.65	3312.94	2816.16	3379.08	3053.25	2891.64	2949.82	2812.26	2936.99	2649.24	2534.59	3535.69	2782.06	3261.49	2955.83	3446.27	2644.02	2297.06	2895.63	2997.38	2733.75	2832.79		3354.19	3557.1	3237.45	2509.91	2515.64	2923.76	2580.53	3779.57	3727.81	3142.66
O60925	O60925		PFDN1		29088	38108.8	30227.6	32744	31293.5	35702.2	32545.9	28862.5	35343.4	40512.8	31124.4	34494.7	30216.4	34039.5	27858.8	33465.5	34828.1	33473.9	29649.3	34604.2	32949	34258.8	37449.3	33208.4	34511.5	33555.6	35293.1	35149	29510.5	34857.9	31071.8	30954.5	27422.4	27547.5	31728.1	35525.4	30081.3	26555.1
O60927	O60927		PPP1R11		2603.4	2224.26	1702.25	2527.27	1536.59	2908.18	3317.3	3300.3			1601.18	2627.44				2893.65	3193.72	2671.57		2920.25	1808.31		2749.54	1857.92	2696.1	2741.75	1563.17	2001.37		1850.97	2308.7	1491.4		1477.96	2241.48	2115.81	2180.02
O60934	O60934		NBN		43267.5	47132.8	43679.6	47936.3	49525.6	46265.1	47626	42307.4	47673.4	45496.3	40372.3	44708	40377.8	44108.4	42676.5	50038.5	44462	47831.3	41847.2	43955.8	46841.5	45458.3	47392.6	47088.3	44442.5	47237.9	45382.9	40532.9	44390	45672.3	43501.5	43967.6	46706.2	41592.6	45031.5	49731.6	42568.2	46894.3
O60936	O60936		NOL3		19195.9	24918.8	27172.3	21678.1	25121.8	21265.2	22368.1	19557.5	24301.2	25968.7	24490.5	19781.5	26559.2	21360.4	26529.5	24824.7	19967.5	21353.3	26686.7	22148.3	24164.9	22599.9	24541.8	20951.3	21115	21643.6	21847.3	21137.6	20270.3	22703.1	21201.2	16808.4	21123	19977	19922.4	22097.6	17492.2	20127.3
O60941	O60941		DTNB		63490.4	24022.2	71481.7		71504.1			69836.9	49200.2	52078.2	63765.5	62858.5	66520.4	53342.3	64131.8			62108.6		65245.8	51799.3	45591	32911.9		62893.4	59751.8		59695.4		52690.4	51350.8	58041.7	57275.4	55642.7	59993.8	51171.7	64118
O60942	O60942		RNGTT		5361.72	5655.17	5543.98	4937.34	5179.5	5843.78	5882.03	5675.14	7320.88	5058.86	4116.3	6297.44	6529.88	5537.83	5829.08	6103.01	5909.86	6000.31	5704.82	5145.12	6318.98	4601.76	5115.14	5554.37	5082.09	6044.29	5280.62	5080.6	6238.24	5261.38	3701.7	5122	5077.3	4376.32	4346.4	5407.6	3873.53	5301.16
O75027	O75027		ABCB7		6209.73	6622.94	7212.08	6485.85	8306.35	6146.56	5789.21	6449.27	7169.81	7700.27	4995.66	6957.15	5825.48	6262.67	7201.95	7179.97	5817.46	6488.84	5691.55	6115.82	6732.95	6586.54	6359.48	6313.23	6637.52	6637.73	7139.36	5571.19	6694.81	5472.07	6356.99	6179.62	6276.04	6247.12	7321.85	6254.43	7216.83	7406.46
O75044	O75044		SRGAP2		17844.6	19310.9	17221.5	18349.8	17794.6	20497.4	20363.2	15209	18600.9	17104.1	16186.2	18903.9	18380.3	19294.6	16825.1	19491.5	18593.5	17853.2	16968.6	17455.7	18931.2	17883	18488.5	18670.2	16395.5	17561.5	17635.5	16762.9	19652.4	19439.3	16092.8	15472.8	18825.7	13261.8	16155.4	18835.3	15685.2	14848.4
O75054	O75054		IGSF3		8888.68	5897.72	5354.72	8303.66	10428	6654.69	6790.24	7386.89	6544.79	5573.14	5431.53	7328.8	4758.85	6986.23	5801.44	7102.06	6772.71	7593.51	4946.57	5767.58	5908.06	4733.23	5958.83	6834.27	6875.62	7026	7583.55	6234.53	10219.7	6910	6579.84	7445.76	7175.8	9961.73	7122.39	6153	7901.95	9833.45
O75063	O75063		FAM20B		1849.85	2299.88	2483.72	2385.54	2361.33	2518.16	2093.08	1589	3214.36	2938.23		2837.52	1646.5	2209.43	2562.61	3379.69	2612.83	2303.89	2107.25	2586.31	3093.25	2375.6	1391.1	2755.32	2964.9	2309.19	3014	2162.82	1938.2	3132.01	2313.81	2058.72	1846.22	1487.17	1375.82	4383.04	1341.22	2219.53
O75064	O75064		DENND4B		1186.72	1482.75	1935.79	1684.21	1840.92	1603.75	1263.26	1479.85		1439.88	1726.2	1781.34	1646.64		1508.78	1543.35	1519.03	1583.32	2340.88	1351.56	1588.24	1155.98	1884.28		1660.25	1749.85			1481.33	1815.54		1821.07		943.951	1356.54			1566.76
O75083	O75083		WDR1		152052	155130	160520	154660	141724	155152	157489	173866	156437	179892	163568	157732	171562	158443	169382	155405	155312	159851	167359	163418	148995	148886	145107	161681	159958	156046	161175	158449	150563	162485	154593	161041	151761	139797	150483	168507	142337	128249
O75110	O75110		ATP9A		25086.8	27181.2	31049.3	25940.6	26547.9	28276.8	25007.7	19137.2	26885.3	28183	29893.3	24772.6	26645.5	25379	28355.2	28061.7	25345.9	26433.9	28846.5	25623.8	28436.6	25812.2	25424.7	26815.4	26383.7	25869.6	26965	24817.9	24025.6	24412.2	24021	19701.8	17641.5	28603.4	20979.3	20454.2	16635.2	25039.7
O75113	O75113		N4BP1		12298.3	8990	11017.9	12791.2	11164.5	11050.1	8599.8	11148	9786.08	9434.58	11182.3	13664.5	10845.7	12029.3	9332.6	10841.4	12559.9	13718.9	12250.2	11324.4	11923.8	9792.48	10714.4	12398.6	13493.4	12216.6	11947.8	11709.7	13081.8	10909.1	12077.6	11521.9	11612.1	12875.4	13402.3	11582.9	12937.1	12700.4
O75116	O75116		ROCK2		25847.8	28726.1	29192	28188.8	26750.5	28504.5	27883.3	22339.8	28539.6	26451.8	27899.1	28402.7	30929.8	27722.1	28992.7	28864.3	27553.2	29435.7	30080.6	27538.8	26910.4	27377.7	25701.5	27966.2	27043	28621	27389.8	26999.6	28452.8	27361.8	26241.7	26034.1	24308.8	24608.6	24494.3	28430.3	24363.4	27926.1
O75131	O75131		CPNE3		206178	218244	219013	212281	203875	225736	225575	196623	221274	224079	225707	217434	227909	213375	220354	217709	209162	215055	231579	211479	217486	221441	225728	216974	213235	212784	208912	198499	192515	216163	210792	188461	187356	210565	189587	203805	186090	199360
O75140	O75140		DEPDC5		5949.57	5279.78	6761.04	6759.41	7130.32	5341.66	5637.18	7278.15	6244.51	5767.98	6493.02	7448.45	5350.13	6275.63	8259.88	4454.23	6924.57	6602.74	8477.5	5529.6	6625.01	5253.73	5662.32	4294.04	7814.41	7075.24	7210.94	7639.06	8569.38	4823.46	6135				5706.02	8681.39	6702.37	6185.23
O75146	O75146		HIP1R		3431.88	2912.14	2325.49	3200.63	2792.63	2984.61	1797.47	4012.13	2964.42	3254.93	3056.32	3039.84	2473.52	2691.33	3589.37	3372.83	3083.93	2945.65	2901.18	2555.69	3281.82	2383.47	1982.96	2813.88	2812.82	3054.62	2784.69	2015.62	2557.27	2097.99	2251.09	2616.7	2402.34	1913.07	1653.05	2453.93	1443.63	1752.33
O75147	O75147		OBSL1		911.99	1319.66	1313.85	1015.74	865.316	1455.31			1521.57	2453.43	1157.77	1354.03	1187.4	1208.78	1127.33	1629.71			1268.11	1034.16	1147.34	1453.75		1208.22			894.597	1018.55	1198.63	1153.44	785.61			588.417		1638.24		1084.47
O75150	O75150		RNF40		8270.85	10264.4	7568.68	8938.26	7999.95	9250.1	8686.77	6436.39	9105.83	7761.91	6718.55	8823.88	7519.62	8712.56	7383.4	9083.72	8493.13	8694.63	7501.75	8085.09	8997.68	8281.49	8959.02	8639.13	8206.12	8683.42	8782.77	7661.69	8540.95	8598.84	7935.71	6876.04	7467.81	6949.64	7680.5	8906.44	7843.87	8919.24
O75151	O75151		PHF2		2935.44	5291.25	3158.08	4140.36	3955.45	3490.65	4302.81	2878.72	5447.02	4193.27	2847.17	4440.42		2374.67	2542.97	4431.63	3571.05	3643.27	2998.91	3280.49	4744.4	3771.54	5325.79	3375.83	3429.85	3920.34	3534.02	2724.13	5501.3	3598.98	3717.41	2858.03	3165.77	2841.2	1896.57	4928.89	2784.95	4174.84
O75152	O75152		ZC3H11A		5379.88	7295.97	6405.42	7295.65	7302.62	6932.54	8113.98	5841.94	6784.69	8002.41	5900.91	7439.98	5262.1	7252.41	6237.72	8107.5	6899.49	7155.54	5744.29	7125.57	6594.69	5998.32	7970.37	7384.3	7218.22	7246.36	6626.6	6726.78	6997.96	6159.99	5978.77	5389.49	6189.21	6136.16	6652.65	8072.75	6099.12	6750.25
O75165	O75165		DNAJC13		34786.7	32781.4	37243.1	35784.2	35156	35541.2	33080.1	29582.2	33370.2	31680.9	34457.1	35685.4	38304.7	32594	36255.6	35317.8	33443	35498.5	36057.5	34952.2	34068.1	35921.8	33039.1	34783.9	33325	36693.3	35948.3	34412.1	34555.5	35563.8	34741.6	32894.7	28949.3	32309.6	28823.3	34260.2	31440.2	33934.4
O75175	O75175		CNOT3		13158.9	12815.1	11097.6	11698.8	11953.7	12130.1	12855.4	11778.7	12861.3	13054.4	9876.87	11666.3	11406.2	12652.5	11417.8	12158.5	13266	12320.4	10448.1	11737	11818.9	11407.6	12021	12778.6	12942.8	11496.7	11860.1	12641.3	12435.5	12749.1	12408.2	12887.9	11545.2	11580.6	11868.1	11931.3	12113.5	11330.2
O75179	O75179		ANKRD17		7130.21	9190.77	7599.17	8041.01	7611.23	8430.98	7608.5	6289.73	8075.44	7468.05	7316.73	7122.86	7913.11	7188.9	7624.21	8424.9	6524.46	7488.4	7716.41	6749.47	8530.67	8154.62	7803.71	6153.13	7256.4	7462.68	7948.94	7401.74	7527.24	8047.31	7495.5	6268.85	7599.9	6295.16	7698.06	7469.8	7271.33	6777.96
O75182	O75182		SIN3B		4467.53	5100	5311.99	4967.65	4660.79	5505.25	6510.34	3542	5885.13	5212.2	4509.78	5200.51	5621.71	4277.27	5144.27	6361.03	4898.01	4872.07	4924.7	4374.36	4911.06	5122.76	5394.78	4713.25	4388.64	4909.92	4943.18	4005.82	3861.74	4866.45	4018.16	3343.97	2960.24	3469.52	3030.64	5064.76	3192.12	3869.38
O75190	O75190		DNAJB6		7434.82	11125.6	12364.1	11230.6	11257.5	9038.21	11780.3	6688.48	10819.7	10212.2	9585.46	10199.5	10832.8	9583.8	10640.6	11706.4	9825.22	10247	9676.14	10490.8	10912.6	9866.15	11787.1	9792.07	9922.75	11354.5	10871.5	9720.5	8931.55	10056.8	9696.65	8157.85	8775.09	8866.79	8516.6	11286.8	9407.43	10650.5
O75191	O75191		XYLB		6750.48	7828.9	10944.6	8467.43	8914.4	10190.8	8167.35	6007.48	16638.1	9113.25		16568.6	8076.66	9631.57	9740.73	11339.2	8702.54		8731.75	7995.71	12801.6	8614.95	7649.77	8962.02	8158.21	9375.18	9133.62	8394.13	14444.8	7950.37	6424.98		9700.33	5812.16	9211.13		8762.25	11081.9
O75192	O75192		PEX11A		3020.07	4285.46	3922.19	3665.24	3389.4	3326.61	3185.99	2152.12	4661.15	3382.07	2877.27	3480.22	3203.08	3246.5	4111.79	3273.75	4184.48	3372.42	3090.96	3754.96	4593.57	3969.45	3388.38	3619.2	3872.69	3325.05	3589.69	2618.2	3427.62	3210.31	3590.16	2170.42	2356.27	2329.28	2699.68	3859.25	1588.39	3103.31
O75197	O75197		LRP5		913.768	1653.75	1041.14	1033.17	1590.75	1081.05	956.383		1138.23	1099.14	1166.56	1189.96	1226.76	1176.6	1177.43	1060.77	1171.41	1372.88	1230.98	1189.06	1263.39	1030.53	833.532	1256.79	1056.9	1481.69	1139.96	929.627	1505.79	1244.66	867.396	795.226	844.142	1060.74	1023.39	1690.13	841.94	1568.34
O75208	O75208		COQ9		36574.3	32920.8	31771.3	36717.5	40324.4	32462.1	32992.8	43673.8	33323.5	39642.4	34457.7	34914.8	31726.4	33709.6	30793.5	33348.7	33456.7	38011.2	30685.9	38022.9	34296.5	30054.8	35101.2	36352.9	34602.6	34307.4	32237.5	35190.8	33598.9	35545.7	36550.3	38297.6	35815.1	35644.9	34672.4	33116.9	31165.8	30342.7
O75223	O75223		GGCT		28863.4	24710.5	26811.5	26113.3	24331.1	24963.3	23734.4	26058.6	24686.6	24801.8	26000.4	25552.6	27121.7	25244.9	26374.4	25195.2	25594.1	25186.6	28127.1	22535.8	24324.2	23455	22369.3	24889.6	24942.6	25443.3	25789.8	25026.5	24865.5	25297.4	25164.2	24820	23351.1	22443.9	24108.9	24118.2	23487	21434.2
O75251	O75251		NDUFS7		37672.7	60726.5	63430.3	50717.1	46757.1	68689.5	68668.2	39400	66345.6	64337.3	69382.3	56979.9	65246.8	56956.2	69745.3	71302.9	57711.3	53625.8	66861.3	58131.5	70838.9	67475.8	64190.8	54174.6	54948.5	52378.1	55437.7	53408.7	36079.9	59623.8	56637.4	36275.8	39431.5	34786.6	41878.8	62522.6	36392.5	41277.3
O75306	O75306		NDUFS2		53261.8	98295	100335	87463.9	65535.1	101159	99458.1	57651.1	101421	110500	105294	81527.4	101639	85237.9	103586	103920	81214.6	84728.9	98982.4	83980.1	103679	101619	101465	87252.2	82961.1	83063.8	87461.5	88569.3	54400.2	85512.8	83736.1	64545.1	60774.6	57580.4	72471.7	112282	61912.1	58789.9
O75312	O75312		ZPR1		6255.82	6398.47	6282.11	7185.37	5852.28	7421.21	7119.05	6412.98	6855.76	6326.66	5858.19	7026.5	6141.08	6543.02	6565.05	6644.46	6740.26	6632.8	6379.41	6242.77	6639.26	7047.15	5729.5	6365.06	5969.04	6975.18	5908.52	6162.92	6419.04	6484.87	5685.38	6180.09	6138.7	5005.06	5967.24	6137.38	6492.94	6789.85
O75319	O75319		DUSP11		6126.39	11209.7	9194.75	8885.83	6072.25	11868.7	10632.8	8155	11858.2	11751.6	9673.03	8032.81	8428.06	9230.27	8897.88	11827.2	9374.77	9158.31	9795.32	10088.9	11722.1	14065.1	14121.8	9020.43	8437.36	10095.9	8783.31	8342.91	8544.9	8500.71	9650.85	9726.66	6117.84	9083.2	6662.22	9061.24	4729.14	6951.45
O75323	O75323		NIPSNAP2		28746.6	30232.1	23377.5	26884.9	32403.7	28220.8	30674.5	32095	29305.2	28121.3	22109.3	25895.1	22972.7	27736.1	22906.5	29498.6	26613.8	28533.3	22944.6	29884.4	31537.2	28832.1	30482	28612.1	29469.4	27535.8	28865.2	26558.3	25764.6	29410.1	29876.4	28907.9	28410.1	32548.5	25309.5	25363.8	26974.5	29814
O75340	O75340		PDCD6		46019.1	42052.2	52596.1	52502.2	53622.3	42660.3	36938.2	52429.8	41543.3	42764.1	49153.3	48748.5	54303.7	50351.4	48937	45577.2	48689.6	47719.7	51839.1	50113.3	47266.5	42403.9	42688.5	47915.4	47656.3	54424.7	43868.6	46851.1	43471.8	46323	46544.4	51740.8	57363.9	51711.4	55549.5	46648.2	52485.2	55440.8
O75347	O75347		TBCA		107476	124148	104436	116424	108459	132432	131907	110391	126001	137202	110629	117786	103351	121644	108288	126438	121350	113860	110875	114566	127898	132942	126814	123939	116220	121135	120453	120050	107756	120248	112841	105702	104723	108228	102536	138305	102813	101166
O75348	O75348		ATP6V1G1		34740.3	39216.7	39196.3	35633.3	32768.6	35931.2	39020.1	34263.7	37110.4	44171.3	35564.8	34403.8	40097	38122.5	37048.2	37348.5	35629.4	36510.1	39274.4	36606.5	37731.3	40097.9	37105.8	37584.9	34406.1	35551.8	38227.8	37323	30420.6	36517.3	35924.8	32721.5	29410.8	32576.4	31326.9	34905.4	27897	27383.6
O75351	O75351		VPS4B		33527.6	42070	48052.9	43601.9	41589.1	45586	42667.5	36400.8	40578.8	38015.1	44674.7	42344.5	50335.6	41797.1	52234.1	42641.2	40339.2	40128.5	44959.4	44955.5	43098.2	48650.7	44774.4	46407.3	44105.4	43012.6	49012.8	52499.9	47706.7	47758.6	47893.3	45131	38990.2	49967.9	45019.9	56192	40162.7	42068.1
O75352	O75352		MPDU1		38507.4	31881	47536.4	49134.3	57737.6	39019.8	37509.7	29947.1	35013.5	25563	51522.4	51203.1	54768.1	49816	52436.2	45555.3	46617.6	49578.6	53716.5	53767.1	47634	54765.6	51487	59012.2	52097.6	53732.9	66253.4	68121.6	65071.3	70461.9	66889.5	55591.7	57703.3	76581.6	63920.9	78240	79074	72036.6
O75354	O75354		ENTPD6			2545.6	3759.59	3189.65	4712.23		2428.96		3583.88	2793.62	3006.38	3073.95	2935.87	3137.77		3245.69					3543.72			3096.58	3160.6	3357.26	4207.67	3493.93	4857.23		3389.02		2562.84		4254.56	4338.4		4341.19
O75362	O75362		ZNF217		2648.57		1895.78	2382.09	1415.55	3493.93	2220.28	1388.98			1522.39		1972.6	2797.7	1737.73	2110.52	3278.52	2709.76			2108.56		2041.08	1983.42				3048.58		1977.89	1935.75	1797.53	1674.89	1527.14	1858.63		2247.85	2269.5
O75363	O75363		BCAS1		5618.51	6788.14	2997.87	4920.04	5720.76	5597.46	5826.09	2336.97	5927.9	6300.37	2923.49	5033.86	2901.73	4031.29	2462.93	6330.13	5120.71	5711.28	2702.87	5580.63	5310.9	5252.69	5491.6	4754.76	4692.42	4335.38	4245.59	4088.33	4063.16	4313.16	3566.85	2037.24	2404.01	4433.04	3714.06	4390.03	1971.15	4576.25
O75367	O75367		MACROH2A1		203119	173526	193844	187846	192411	169974	174018	208109	169664	208785	179512	179302	181421	187699	199408	171736	188996	185976	190026	182979	171370	162472	182066	187876	186669	185544	195132	191577	179134	186042	177612	185263	175917	199062	181685	177081	165946	171153
O75368	O75368		SH3BGRL		49931.7	51207.6	59845.2	49885.9	51899.2	46907.6	46720	42747.1	47901.4	51807.8	60509	53155.3	59524.6	53447.2	57825.7	46631.8	53548.1	53534.1	51775	50009.9	49415.3	43609.6	46980.9	49885.3	47823.4	54130.7	51186.2	49546.7	43666.3	52595.2	44291.6	45093.5	44318.8	39208	49919.5	52003.1	44155.9	43725.8
O75369	O75369		FLNB		586464	507807	510484	557417	532673	507158	496645	583565	487653	520994	536870	553386	578835	561395	524114	499897	554873	556506	569557	561292	505343	505250	509019	554394	563268	559023	551690	548817	592434	553994	554713	599627	635472	584713	546047	484237	608904	545081
O75376	O75376		NCOR1		19536.8	21967.3	20454	22506.7	21448.2	22884	20669.2	19279.3	22343.8	25848.9	17424.5	22744.3	16479.3	19253.5	17413.9	21303.1	22134	22217.5	16193.1	19533.1	20529.5	20704.7	18322.8	20344.3	20925.2	21807.5	20606.8	22205.7	23499.9	19634	18235.7	18343.6	20058.3	19982.7	18875.3	19918.2	18735.4	20587.5
O75380	O75380		NDUFS6		2672.16	6708.99	6888.98	5167.49	3198.74	4785.96	5857.9	4068.08	4581.52	6094.41	6657.58	5563.8	6813.22	5055.04	6420.12	5887.31	5291.49	6438.22	6502.74	5482.21	5620.51	5127.27	4961.53	5251.52	4904.67	4798.65	5566.74	4880.91	2714.28	4745.61	4868.41	3702.54	3976.09	2785.93	3992.51	6076.38	4140.18	3078.06
O75381	O75381		PEX14		21062.2	17845.2	25286.1	19692	21638.9	14489.8	9811.71	21424.3	9222.18	10711.2	23637.7	18912.5	25282.9	19766.5	26092.5	12848.1	20725.7	18226.7	23744.8	21824.3	15355.4	16325.6	21817.7	22017.4	19429.4	19517.7	23385.3	22919.9	28230.4	23321.5	20290	19578	19750.6	23451	20525.3	17556.6	21055.4	22146.5
O75382	O75382		TRIM3			2918.41	4805.51		3320.19	1785.11	3020.39	1937.73	2245.29	3628.97	3960.38	2800.28	3856.35		4561.13	2285.32	2876.7		4143.63	2166.71	1461.37	2066.78	3030.46	2336	1670.71		2368.68						822.651		2904.94	1673.12		1419.24
O75385	O75385		ULK1		4242.63	4711.49	5653.06	5520.4	4715.93	6105.19	4097.6	3464.47			5041.33	5241.85	4794.98	5003.44	5761.11	4951.21	5249.76	4984.8	4784.35	3610.36		5627	3681.44	5258.46	4532.7	5146.87	4266.3	4348.31	5696.79	4880.67	4613.81	4501.41	4321.62	3511.15	4833.7	5650.22	5189.32	6021.07
O75390	O75390		CS		320792	326816	300949	335081	387514	339781	334254	288302	313678	337052	317103	337301	324043	329110	310072	346496	316840	325887	295186	332951	338666	336981	361321	325357	336357	335079	336532	348845	311878	329663	342960	301384	298388	396429	315629	343875	294549	345796
O75391	O75391		SPAG7		201677	208395	151009	222455	211209	204443	237112	199166	235551	226327	171324	226810	181738	201317	177633	196150	229908	227599	181094	221809	235875	232691	203159	223341	238614	223515	221326	191277	203339	216732	207698	218026	207715	193891	220464	223085	234920	235144
O75396	O75396		SEC22B		34604.9	29768	34301.3	32604.4	31897.8	30054.6	29641.6	33827.5	30942.4	31477.6	33995.1	30883	34544.6	32446.8	35761.1	30620.7	32676.1	33040.9	33719.3	32101.4	30341.8	29219.3	28691.7	33328	30969.8	30775.8	32275.4	30551.3	27967.8	30194.8	32517	28075.4	27883	32152.2	30871.2	26138.2	25720.7	26627.1
O75400	O75400		PRPF40A		48161.8	46028.6	44221.6	48056	46412.8	47812.1	45979.3	48120.2	45427.6	48308.4	44671.3	48414.4	44768.1	47064.3	43664.7	48057.8	49772	47528.6	45396.7	48091.2	45769	46146.7	47559.6	49503.2	46885.7	48431.1	47001.5	47940.6	44552.3	47185.4	46435.4	48423.1	49819.2	49199.4	47243.7	41137.1	45700.9	46089.1
O75410	O75410		TACC1		34970.5	37678.5	35082.9	38899.1	38789.5	37560.3	36012.6	31579.3	38511	35387	34712.4	38896.8	33248.6	38448.3	36332.5	39294.2	37540.9	38259.3	34475.7	35596.5	40889.4	37065.6	36717.6	37585.1	36713.4	37705.2	38190.1	35703.6	34554.6	36061.9	33947.7	31765.3	31207.5	35907.4	37062.6	38626.4	29059.1	35128.8
O75414	O75414		NME6			3957.31	3911.02	4448.51	5587.48	4217.49	4854.38		5185.25	5168.81	4881.69		5571.59		6000.86	4734.22	4034.32	4268.77			3830.12	5217.41	3669.39	5000.86	4712.75	4658.58		4305.62	4256.07	3733.94	4647.01					5450.96		3858.09
O75420	O75420		GIGYF1		3799.14	6180.26	2617.3	3999.99	2927.78	4468.57	3366.34	4023.64	4536.14	5617.37	4504.78	3903.42	3220.55	3252.94	4461.42	4143.04	3778.12	4048.81	4228.91	3373.82	4189.65	5618.42	4201.09	3545.57	3984.52	3969.38	4127.09	3740.52	4821.42	4628.08	3415.74	4480.43	3621.21	2949.44	3592.01	5276.74	2485.56	3439.9
O75427	O75427		LRCH4		2540.39	2148.49	2866.26	2311.57	2651.02		2500.98	2816.33	2446.35	1491.98	2629.31	2335.44	2712.27	3753.2	2518.78	2779.21		2465.01	2092.01	3500.96	2749.11	2483.71	2331.31	2172.4	1696.92	2728.18	2802.14	2513.84	2806.64	2827.22	2493.53	1762.8	2660.05	2204.1	1809.8	2996.91	2612.52	3619.05
O75431	O75431		MTX2		25280.3	32711.2	30653.8	30418.8	31204.9	28597.3	39000.9	30323.2	39746.1	43472.3	26077.9	33074.7	28028.2	32125.9	35498.7	35394.1	32624.6	28252.2	24925.8	27740.5	36480.2	44441.3	37756.6	30085	31613.5	29257.5	32605.5	31410	26624	30872.9	31427	32198.8	25119.8	20363.1	26215.7	32807.5	24739.7	31562.7
O75436	O75436		VPS26A		158592	180562	209710	182742	178073	170126	179958	175652	167002	179700	207621	190610	207603	188809	207583	178732	183518	189119	209106	183568	166894	166448	169246	192338	185142	192663	184774	183353	185894	177402	178414	190976	185735	181561	191609	169674	182122	179646
O75438	O75438		NDUFB1		97546.8	145419	123742	110717	82099.7	120425	138164	94009.3	117529	140060	128755	116350	113915	115492	125622	142116	117357	110693	126563	108364	130428	133371	124600	109284	106529	122834	114706	115008	85817.9	110604	110985	102664	89331.3	81925.2	83706.6	126828	90438.2	74273.4
O75439	O75439		PMPCB		35803.4	25123.6	23286	26946.7	32657	24707.7	24474.4	26763.7	24882.5	27259.7	20086.4	28812.3	24941.5	26961.3	22103.5	23257.5	27570.3	25939.9	22219.9	27823.4	25702.6	24097.2	23652.8	26985.4	27380.2	26129.4	26532.9	28206.7	34824.7	27640.2	25687.4	26452.2	24632.4	33580.7	27578.7	23982.3	25609.5	31355.8
O75449	O75449		KATNA1		3417.5	3851.57	3466.23	5646.36		5791.04	3373.99	4729.31	2842.03	5329.55	4442.74	6748.94	4196.14	4393.31			5982.55	6831.13	3552.87	4591.33	5845.66		5166.33	4873.36		5690.36	4947.86			5323.68	5036.8				2793.67		2872.66	4398.85
O75475	O75475		PSIP1		91698.1	82295.1	53897.5	80974	96020.4	79595.8	84419.5	89724.9	75981.9	88583.6	51590	80775.9	51778	79356.8	56324.7	84239.5	83841.3	77193.8	50242.1	80791.9	82756.3	75477.7	84295.5	81596.4	80270.9	79039.5	77027.5	81081.4	81650.3	73024.1	79532.4	83429.5	83632.2	97228.9	81184.5	81033.8	80333.7	83353.6
O75477	O75477		ERLIN1		48347.2	45605.5	45965.1	51776.6	58066.7	49557.2	48144.7	50297.7	46362.1	48247.9	44802.4	49838.1	44249	48821	46424.2	51893.1	49927.1	51122.2	41134.5	49901.6	47063	47080.2	45763.7	49807.3	50968	51991.7	49265.3	52080.7	51606.1	51040	49913.7	54160.9	51507.2	57824.2	47352	46961.1	48207.9	51709
O75486	O75486		SUPT3H		24326.2	24992.3	20228.5	32696.3	29121.9	28035	22414.4	30319.5	26778.9	29000.1	21181.9	29047.4	20508.6	31350.6	16499.1	27937.7	30542.7	26232.5	21675.6	31756.4	31488.8	26806.8	27754.9	33007.1	30472.5	31905.6	26198.4	29775.9	26039.6	29260	32433.1	31072.8	26860	28576.3	27669	30318.4	32893.8	25952
O75489	O75489		NDUFS3		84422.1	140250	156779	132489	105376	139379	152876	86729.3	142589	129613	163688	135152	156395	132182	142777	153630	126601	128150	155106	131306	156956	161985	169637	134052	131781	134429	130784	137508	86860.3	135477	138377	97287.9	94089.1	97887	102784	156112	99851.6	95440.7
O75494	O75494		SRSF10		28467.6	28575.9	31343.6	30512.8	33868.2	28784.6	31073.1	31618.5	27329.1	33100.4	31584.1	28775.4	31353.3	31627.7	29907.9	30661.9	30848.8	28633.1	26136.3	32523.8	30536.2	29119.3	30990.7	29820.9	31258.5	32185.8	27982.9	28752.4	27825.3	29424.8	29324.8	29532.6	30949.4	30761.5	31110.9	29317.4	32194.7	33592.5
O75503	O75503		CLN5			3252.1			2865.15	3958.31				4398.87		2674.05	3328.54		3038.18		3639.21	3310.64		2787.55	3152.88	2934.58	3206.86	3095.38	2756.41		3334.64				2595.58							3489.19
O75506	O75506		HSBP1		24313.4	19807.5	24181.2	20850.7	22094.7	20505.1	18225.5	19904.3	18708.8	14326.8	24256.7	22831.6	19773.2	21818.2	19378.6	16031.1	19511.8	22091.1	24572.6	22438.3	17658.2	17008.1	16793.2	22264.2	19164.5	22801.7	16914.4	13618.6	20991	16535.6	16957.8	18850.3	19760.7	23657.7	20877.9	15291.9	15420.5	20214.6
O75509	O75509		TNFRSF21		3720.11		3922.68	3779.38			2475.09		3027.34		4196.43				4609.5			3148.07	4454.69		2914.36		2195.18		2750.45	3917.26											5889.55
O75521	O75521		ECI2		24751.6	19894.7	22396.1	22443.9	26358.8	19528.7	18947.9	19842.2	23829.9	20691.2	20853.8	22369	22996	22388.4	21172.7	20751.4	21127.2	22252.4	21694.3	20867.8	21235	17150.6	19202	21142.2	21323.4	21914.5	21065.2	19848.6	22091.2	21019.5	21567.8	21111.1	21707.2	26371.8	20062.3	19208	22204.5	24203.8
O75528	O75528		TADA3		4425.44	3341.45		2979.74	4812.35	4332.23	4353.61	5274.93	5423.33		3408.7		5125.55	4614.1	4697.15	5532.28	6275.04	3912.72	4095.2	5145.78		3803.38	4315.15	4053.52	3384.69	4241.47	4053	3919.99	3194.33	4990.61			5064.66	4431.74	4071.72	3556.04	3803.45	4426.28
O75529	O75529		TAF5L		6313.74	4189.47	2909.89	3580.73	4665.17	2587.36	3574.64	4336.8	3265.66	3123.48	2809.2	3482.97	2899.79	4000.76	2054.34	3187.93	3014.89	5077.29	2657.4	3884.77	3308.23	2255.4	2098.48	3244.36	3349.4	3550.93	3120.64	3083.04	2756.25	3175.76	2436.31	3430.46	4655.48	3545.24	3259.64	2499.39	3719.56	5236.74
O75530	O75530		EED		13725.8	15063.5	12708.2	14153.1	13723	14629.7	16107.8	12339.7	16684.8	17907	12081	15034.2	12372.8	14473.3	12604.1	16400.4	14173.1	14426.7	13951.2	13069.3	13858.7	13962.6	12877.8	14704.8	12677.9	13799.9	14056.1	11299.3	15451.5	13556.4	12801.1	11858.8	13539.4	12976.8	14045	15081.4	13378.4	13344.4
O75531	O75531		BANF1		213265	237227	204686	233647	194300	240140	230273	288037	205024	268227	197870	218009	194687	206009	174519	199528	231312	226543	209473	223743	226373	253668	232907	194878	220379	215152	193544	187285	187859	223660	212780	192876	214065	217267	182297	196629	181107	165381
O75533	O75533		SF3B1		167762	180303	161613	175574	159251	184079	174164	166436	180981	189956	160756	175462	158695	177703	160496	172548	175580	172123	161025	171947	175695	169284	179426	171073	177655	175470	167386	163744	156765	169022	163448	157001	169043	163213	153027	167802	150135	155248
O75534	O75534		CSDE1		23677.3	34066.8	29108.7	28766.1	22902.2	35016.9	32640.5	21959.1	33147.6	36179.3	28465.7	28368.1	29221.7	30062.1	28667	31729	28304.1	28843.1	27473.1	28773	31529.7	32595.1	32569.5	28804	27878.2	28595.8	30035.8	28363.1	25279.9	27841	27026.8	22348.4	19406.3	22278.1	23350.2	32214.9	20517.2	23440.4
O75554	O75554		WBP4			6928.65			6548.14	7945.82		5805.25	7610.28	7885.88	7636.23	7762.46		6046.85	6038.74		8042.23	6814.16		6840.12	6869.34	7178.14	5908.46	7456.91			7003.06	7288.91		7151.61	6783.69	8946.72	5631.2				7272.8
O75569	O75569		PRKRA		99037.9	95374.6	92099.1	95319.1	86416.4	92726.6	101695	100925	110005	119060	87333.1	96132.4	96595.7	95800.8	94082.7	93024	100550	95410	96040.9	95235.1	95968.3	90763	90793.4	92606.5	94431.6	93766.8	96990.5	89634.7	88091.2	87815.6	89581	98758.6	84922.1	83691.1	93774.3	87470.6	83746.2	80568.3
O75570	O75570		MTRF1		1667.25	1935.97	1306.1		1273.9				1804.17		1276.86	1461.26	1443.13				1684.97							1282.58				1536.47		1473.17				969.45				1991.83
O75575	O75575		CRCP		5181.2	6883.64	6199.61	5398.12	6863.27	4825.86	7080.03	9424.94	6434.68	3986.48	6017.38	6143.89	7426.41	7444.11	6494.38	4342.91	4964.91	5526.11	5315.54	5071.86	5863.83	5498.39	4561.35	5506.15	3137.38	5334.94	4708.69	4570.88	5501.55	4096.45	5725.84	4616.74	2587.54	6521.25	4641.67	5662.68	4294.56	8515.5
O75581	O75581		LRP6		6204.8	7473.44	6977.73	7310.24	8125.48	7997.21	6667.79	5129.92	7264.62	6909.56	4616.52	6766.07	5681.57	6422.24	6336.75	7226.92	7954.8	7113.5	5823.11	6938.7	7567.06	7197	6548.88	7122.54	6421.36	6756.8	6848.81	7184.77	8196.62	7179.59	6988.45	6300.59	6301.57	5939.96	6672.08	8474.38	7321.57	7542.6
O75582	O75582		RPS6KA5		1010.3		2267.94	2058.24	2153.38	2291.19	1489.16	1783.83	2116.51	1397.41	1412.41	2253.31		2363.92	1119.08	1613.11	2412.76	2099.07	1048.58	2098.14	1920.89	1269.54	1234.51	1670.57	2167.29	2237.76	1635.48	1017.5	1404.68	1853.33	1585.7	1755.51	1667.19	1449.48	1761.87	3204.68	2043.83	2091.85
O75586	O75586		MED6			3580.84		2856.9	1770.9	3312.27	3441.53		2778.48	3153.11	1901.47	2381.99		2292.56	2521.87	2122.25	2409.08	2224.94	1522.97				2005.45	2647.7		2152.52	1386.42	1553.43				2116.98	1760.94			2133.24
O75592	O75592		MYCBP2		7720.82	7712.1	8286.84	8430.63	9044.47	9588.17	8620.87	7776.03	9016.47	7252.26	6285.19	8960.39	7182.65	9029.49	9142.63	8123.89	8378.22	8893.17	8697.62	7923.75	9543.13	6874.79	5874.62	8197.75	7141.33	7390.7	8975.68	8145.44	8892.67	7781.91	6968.74	7131.25	8200.18	6800.73	8606.59	8386.65	8246.62	8509.32
O75607	O75607		NPM3		505296	475610	429719	501889	459303	410028	437834	503606	413990	413464	450305	486276	431050	537328	423698	404832	488045	523157	431416	540586	440629	373804	493162	500161	491351	515821	468968	473468	475876	484960	485499	453354	482833	500284	486960	471599	528818	489938
O75616	O75616		ERAL1		9912.33	12482.4	12267	10919	10438.3	14576.9	13814.5	6883.81	12645.9	12595.2	11908.1	11444.6	12366.3	10266.3	12440.5	13606.6	12266.8	11598.7	12103.8	11144.7	14330.1	11962.2	12073.1	11131.9	10291.9	11477	10860.2	10764.4	11035.1	10028.8	10626.1	4354.21	4692.97	8403.62	5418.74	14125.6	6085.89	10448.2
O75643	O75643		SNRNP200		82355	91312.1	78958.8	89362.8	85418.6	94505.4	95057.5	82675.5	92819.9	93696.8	79058	88565.3	77241.2	87997.8	79559.4	95067.3	86079.3	87784.8	78449.5	87681.9	93794.9	91786.1	97191.1	88908.8	88050.2	87252.6	90597.5	86441	84797.4	87473.2	87209.9	81491.4	81150.9	83503.8	82996.6	93907.8	80080.1	83591.5
O75663	O75663		TIPRL		90526.6	120966	108324	115259	94309	122005	116729	102888	124941	149243	115843	112232	116412	116942	116807	117034	117567	117965	115116	109340	119871	134191	116222	111501	109640	107239	122852	117182	88054.5	112525	115430	106322	97069.3	89905.4	87850.8	112010	86787.1	88468.3
O75665	O75665		OFD1		1199.56	2608.93	2164.13	2284.41	2104.26	2762.33	1551.55	1163.99	1904.21	3251.13	2597.74	1406.32	3336.01	2111.66	2733.05	1493.2	2242.46	2603.68	3597.41	2279.03	2244.27	2932.37	2157.25	3009.36	1901.55	2288.34	1708.88		1566.38	2221.1	2084.2	1831.59	1093.91	2461.06	433.757	2350.71		2230.16
O75674	O75674		TOM1L1		19259.4	19748.8	20828.7	18485	17876	19070.1	18497.3	21912.5	19709.7	20195.1	19926	21144.2	20259.8	19721.1	21123.1	18814.4	20718.4	19721.7	21836.7	19140	18160.2	18206.1	18618.1	19958.7	20057.6	19344	21215.8	19913.3	19143.9	19450.9	18378	21447.2	18716.2	17062.6	19313.6	18052.9	18494	17652.9
O75688	O75688		PPM1B		16270.5	17796.1	18686.2	18794.9	17736.9	16768.1	17563.6	20006.2	17672.8	16991.4	17893	18538.3	18573	17314.1	17504.8	16952.4	18110.8	17680.6	18375.7	18341.7	16673.1	18019.1	18032.7	18677.7	17696.2	18581.1	18292.3	18550.9	16419.6	17069.9	18196	20436.8	19220	16461.6	19013.4	17833.4	19123.9	16882.9
O75691	O75691		UTP20		42407.8	40371.6	39652	42468.7	44712.3	45475.2	41938.1	39260.1	43848.1	41475.7	37182.3	43562.6	39557.8	40188.4	39698.6	43227.3	42108.8	42902.5	38529.2	41917.3	41198	38961.9	42996.9	43272.7	41764.3	42667.6	43754.4	40234.1	40638.2	40460.3	41418.2	40360.1	42050.8	41126.9	40123.1	42693.8	41299.3	42306.4
O75694	O75694		NUP155		73823.5	63438.7	59046.2	66963	66657.2	68068.1	67019.4	70125.5	61317	62776	57737.9	68412.4	59523.8	67626.4	60374.6	65021.3	68238.8	67235	61695.8	66350.9	61258.1	59096.1	63236.3	67834.7	68476.3	65703.3	66777	62649.1	66420.9	65496.1	62378.1	68381.2	71786.7	71132.7	64105.6	58252	66691.1	63004.6
O75695	O75695		RP2		11022.2	10762.8	12375.1	11095.6	10210.3	10866.4	11271.8	13113.2	10333.6	11053.1	11091.1	10899.1	13583.4	11914.5	12833	10149.5	11467.1	11842.5	14149.6	10632.8	11259.3	9519.45	10060.5	11978.5	10651.1	12153.9	10421.4	10667.5	10314.8	10082.6	11951.4	10322	10005.7	9614.3	10006.2	7458.56	9534.9	8690.8
O75717	O75717		WDHD1		11774.5	17685.3	7094.57	13607.1	11914.5	18990.6	17791.2	8422.08	18093.1	15806.8	6787.21	11728.4	5858.35	12272.9	5769.18	18029.2	11372.1	13325.7	5343.81	11844.3	16131.8	19004.3	15885.7	13119	12058.9	13051.7	12787.1	12079.4	12546.5	11992.8	11746.6	8445.18	7357.17	9859.96	7417.77	17487.2	7206.9	11927.1
O75718	O75718		CRTAP		53235	55448.3	69773	60348.7	62323.2	57662.2	63007.8	42217.2	54237.8	51585.6	69546.3	58501.8	80191.4	61055.4	74177	57361.4	59757.6	63484.3	71373.3	61716.1	55112.1	53583.2	55844.9	63405	59603.4	59592.1	56095.1	60337.4	60667.9	62438	60417.2	46587.9	43707.5	62834.8	55224.9	67488.7	53494.4	63223.1
O75746	O75746		SLC25A12		19137.3	17186.9	18709.4	19427.3	23347.3	17171.2	16072.4	19348.7	15937.6	15721	17393	19055.9	17129.5	18469.6	19322.3	17011.6	19651.5	18954.4	17805.2	18137.9	18114.8	14632.8	16745.7	19742.4	18548.1	19266.2	19594.1	19213.4	19934.6	19435.3	18699.3	20957.9	20057.1	20142	20877.4	18221.6	20187.2	21987.8
O75751	O75751		SLC22A3		12150.9	11791	7177.41	9048.78	10862.7	11358.7	10025	8890.73	10344.4	11727.3	7914.12	11033.2	8261.28	9749.04	7691.92	9020.96	9665.76	10771.1	7712.61	9061.1	9966.07	7477.81	10827.4	10441.2	10804.9	8691.04	9177.89	8503.3	9870.02		7859.86	9163.91	8930.89	10417	9967.57	8785.13	8876.98	10752.9
O75781	O75781		PALM		20161.7	20162.7	20605.8	20722.9	20547.1	19973	21127.6	17415.9	19246.6	21490.2	18517.9	19074.6	18461	19547.5	22342.3	20973.7	19562.6	20167	19066.6	20825.7	21172.2	19665	18332.3	21708.6	19053.9	20474.2	20680.9	18774.4	22616.4	18885.8	20409.9	18646.1	16646.7	17289.7	20950.6	18551.3	16920.3	20251.3
O75787	O75787		ATP6AP2		11326.6	10000.5	11354.3	10881.8	10423.2	10995.9	10059.3	8532.22	11416.6	9322.43	12883.6	10901	12504.3	10146.6	14409	11122	11580.4	10371.1	12948.6	9761.32	9167.48	9778.39	9586.39	11059.8	10332.3	10862.8	11104.3	11842.8	10304.2	10173.8	10765.2	10177.5	8873.13	9798.26	9405.72	9113.08	8583.55	8169.87
O75792	O75792		RNASEH2A		5950.84	10803.4	5511.35	9190.28	10419.9	12475.6	11056.1	7529.69	13452.6	10235.8	6060.65	10138.3	6930.58	11519.9	6988.8	12247.5	8927.03	10470.9	6798.29	12309.7	14119.3	11769.1	11671.6	9992.9	10822.1	10823.5	10677.8	11195.1	11414.1	11093.2	10819.8	10890.9	8283.34	7254.03	7797.75	13497.6	10132.8	10504.9
O75794	O75794		CDC123		15823.6	23168.8	20269.7	20209.7	12232.8	25116.2	21936.9	17570.5	19987.8	21056	19402.4	18497.1	22126.7	16260.9	20500.9	21820.1	19960.5	17650.9	18683.9	18707.4	19763.9	19385.5	20448.4	17668	18240.1	17101.9	17371.6	17596.2	16195.6	16531.7	15352.3	14370.7	11653.4	10708.9	12661.2	18869	9571.4	12120.6
O75808	O75808		CAPN15		3113.27	3914.38	3546.9	2779.87	2400.24	3666.29	3436.26	3375.74	3534.87	3694.14	2723.09	2404.03	3677.17	3051.7	2861.4	3473.71	4095.36	3345.63	2713.58	3453.26	3659.12	3041.62	3427.38	3115.48	2671.94	3150.14	3814.33	3564.24	3276.78	3146.78	3165.54	2205.53	2189.14	2641.31	1782.6	2967.92	932.514	2507.26
O75815	O75815		BCAR3		7589.19	4424.01	5664.46	6861.74	5879.65	6601.45	5062.13	5994.37	6286.08	4903.19	6843.22	7266.12	7831.18	6604.45	8064.35	6130.79	6935.98	7552.59	7044.12	6683.35	5690.93	5890.95	5509.36	6889.66	6696.16	7379.69	8384.93	5611.63	6470.4	7353.77	7662.85	8315.44	7251.03	6967.06	5750.63	6450.8	7657.66	5813.71
O75817	O75817		POP7		18654	21471.2	18762.2	20490.2	19403.7	21827.6	22743.5	19492.3	19483.5	15761.3	19578.8	21670.3	18549.2	20200.9	16500.9	20852.4	19527.7	19212.1	18288	21086.6	20176.5	19719.1	20447.5	20040.2	18902.1	20568.9	19020.5	20104.7	20049.6	16697	17228.3	19271.7	21843.1	21020.5	22038.8	18468.4	23207.9	19244.7
O75818	O75818		RPP40		17806.7	28740.9	27963.2	24765	23262.8	28443.7	22356.7	20952	24393.3	25971.5	26192.5	26763.9	27517.9	25947.1	32231.7	27709.8	26620.3	26383.7	25431	26313.1	25165.3	27315	25495.8	24243.5	23970	25202.8	23529.8	24199.7	16756.9	22974.8	23487.9	20077.7	19566.2	19446.7	15231.3	27847.1	24958.3	25970.7
O75821	O75821		EIF3G		162936	175789	167310	173002	138925	184811	181155	172852	182160	177941	160842	175596	166884	177710	165412	172177	177687	172383	183057	173201	180831	174465	175374	173022	174096	179406	165425	174576	162264	170586	162780	163161	172278	145863	158727	156784	154881	142680
O75822	O75822		EIF3J		75421.3	74158.3	59851.8	71221.4	71401.7	68262.5	67117.8	82674.5	76113	71160.7	62614.2	75605.5	60311.6	71575.2	58840.4	72685.3	73121.4	72257.5	66141.9	70235.3	71597.6	75821	67447.8	75562.1	73277.1	71647.5	69847.2	71126.3	78575.8	73698.6	72267.4	79523.2	83649.6	68015.3	79460.9	78225.8	85413.5	79659.8
O75828	O75828		CBR3		22832.7	23844	25061.9	22756		23339.4	22901.7	21446.6	22738	20849	26919.9	25012.7	23236.6		21617.4	21854.2	23700	24064.5	27562.4	22789.7	23355		20781.6	22573.6	23710.8	25370.2	24041.7	27028.5	22035.5		24419.9	26341.7	23090.7		22570	28140.2	28922.8	23112.6
O75832	O75832		PSMD10		20334.2	19088.4	20219.1	21935.2	20256.2	19809.7	18916	18596	16722.2	18511.3	19098.4	18548.5	20501.2	22041.1	20070.8	18832.1	22381.4	20559.6	19889.8	21004.5	18093.5	15067	18291.4	20616.4	21120.1	23152.4	19903.8	19927.3	21592.7	20491.9	18969.3	19049.2	21958.8	21412.8	22098.4	22235.5	22462.7	18712.8
O75843	O75843		AP1G2		14001	18314.8	23494.7	21093.8	16635.7	21243.7	18325.4	10741.8	18495.1	16859.7	24754.9	19855.5	25424.1	20087.6	24078.9	19723.3	20453.2	20884	26330.4	20338.1	21461.5	20260.6	19955.6	21260.7	21006.9	20835.2	21392.1	19843.8	21611.8	20197.3	20295	13719.5	11836.4	17243.3	14536.1	26369.3	12579.7	18531.6
O75844	O75844		ZMPSTE24		25147.8	20572.8	23845.9	19552.5	21146.5	20290.4	18247.1	23717.5	18506.8	18353.6	19042.9	20341.9	20939	19044.9	25634.8	19265	21891.1	20621.9	17540.8	19394.9	17567.6	18126.8	17177.3	20614.7	18979.9	19418.3	21379.2	20468.7	20709.7	19039.2	19687.1	15885.8	18012.2	20225	17107.6	15511.5	16898.7	20418.4
O75865	O75865		TRAPPC6A		9713.31	15088.9	18932.7	14206.6	14672.1	16115.5	18517.5		18132.9	15585.3	20891.8	14752.8	19150.7	16649.3	18876.2	19731.3		15576.4	18556.4	15824	18231.9	17988	21621.9	17665.2	15506	15878.7	19464.4	17101.9	15905.7	18901.6	16009.3	12845.4	9945.29	12272.8	13214.8	20891.8	12691.3	15240.3
O75874	O75874		IDH1		171878	160568	169312	166862	156483	151597	150874	173169	144765	159299	175003	168918	168201	167882	162971	148274	166167	168480	166057	168673	147936	158564	147192	167522	170621	169403	169514	170171	153860	166861	171260	183470	165304	168447	178993	149786	166874	157996
O75879	O75879		GATB		6670.48	11174.7	7806.56	6770.67	7570.2	8834.11	9993.59	4812.65	11557.9	10103.9	8388.03	7627.88	7384.95	8537.54	6573.97	8079.64	8912.6	6515.86		6508.12	10885.2	8778.96	8804.74	6895.39	6977.36	7046.88	6352.15	4530.76			5393.91			6994.78
O75880	O75880		SCO1		8005.8	3806.32	3886.24	3978.21	4838.17	4461.86	5711.84	6120.04	5854.2	5343.28	3271.47	4737.38	3629.22	4806.37	4341.03	5005.61	5890.48	5172.9	3485.9	4806.14	3802.08	4166.11	4295.32	4606.33	4211.9	4944.46	4218.89	4300.49	5885.92	5447.45	4236.53	4738.74	5203.86	4796.22	3713.01	4233.89	3727.94	3473.85
O75881	O75881		CYP7B1				756.052		832.761						485.971	797.96	615.861		733.325										727.663
O75882	O75882		ATRN		12228.2	13391.7	14205.9	12713.4	14350.6	14719.9	12142.7	10064.6	12149.4	11647.5	13400	13534.8	12780.2	13175.8	15831.4	14510.2	14308	13721	14895.8	10901.2	14843.1	13282.6	12765.3	13547.6	14127.2	13946.2	13932.2	13284.6	10858	13783.2	13113.1	11114.8	8770.65	13397	11825.6	12603.6	10914.9	14352.2
O75884	O75884		RBBP9		74326.5	82229.4	98894.2	86773.8	70557.7	86527.3	83317.9	76794.4	87126.7	87900.6	99072.7	78278.9	103967	75880.3	84819.7	78791.3	80162.7	86225.3	96784.2	77815.2	83427.8	81672.3	89575.7	82131.5	81209.2	81780.2	84461.2	81117.4	61597.7	81958.6	76678	81377.2	68699.8	65942.2	77039.4	74083.6	66418.1	65971.4
O75886	O75886		STAM2		14730.8	16150.9	16141.2	16517.2	13323.5	15126.4	14749.2	14599.5	15434.4	16893.8	14750.9	15814.6	15533.6	15738.7	15388.6	16735	16033.3	16022.5	15292.1	14889	15645	15556.5	14885.2	15336	14682.8	15402.6	14728.5	14805.7	14648.8	14854.7	15167.5	13673.9	13383.3	11543.6	13959.8	13987.6	13831.8	13301.3
O75907	O75907		DGAT1		3518.27	2731.25	3575.21	4751.24	4405.27	3473.45	2904.7	3548.84	1671.45	2999.95	3168.39	3618.21	3861.28	3393.53	4677.81	2940.67	3379.47	4132.46	3816.06	3043.36	3055.22	2321.42	3303.8	3677.75	2931.99	3685.03	3668.9	3445.59	3674.58	3627.14	3441.17	3767.4	4263.68	4100.04	3608.56	2349.14	3071.04	3967.96
O75909	O75909		CCNK		40049.4	37200.9	34059.1	38943.9	31127.1	35923.4	35676.3	35634.7	33458.6	33888.9	36053.8	36312.7	36044	37398	34940.6	35029.5	35770	35745.4	34764.5	34143.4	37163.7	30747.6	33318	33136.8	35692.9	34235.1	35653.2	33348.8	34321	34901	32790	33528.2	37371.9	32756.5	33456.2	29971.8	29033.3	29713.6
O75911	O75911		DHRS3		21262.4	21713	25285.8	22678.4	25214.5	20395.1	20031.7	19749.9	20624.3	24248.6	22484.2	22971.5	18944.9	23323.6	22617.4	21115.1	21021.7	22291.4	22973.2	21664.6	22127.8	20083.5	21105.2	22202.8	21573	23427.1	20606.7	20678.8	20771.7	21899.6	21388.7	21259	20337.7	25557.5	23241.7	20994.7	19889.5	19481.5
O75915	O75915		ARL6IP5		216778	199885	272375	263074	271512	176595	178570	197685	165618	138849	273042	245491	275420	256620	271428	191560	243954	232208	256317	251053	200697	244590	214494	261954	261681	251988	292033	298612	263799	270479	276630	251801	249894	297060	280338	234022	274253	271953
O75925	O75925		PIAS1		6753.99	5942.54	4672.65	6050.05	5806.7	7807.09	7943.02	5077.12	6717.89	6248.88	4739.71	7077.27	4417.67	6460.69	4382.18	7243.79	6033.52	5862.43	4719.46	6131.43	7022.97	6237.23	7587.6	5591.04	6886.51	7390.89	5913.19	5088.54	7025.49	5200.06	5848.02	6162.99	6807.88	6421.24	7272.7	5801.78	6625.94	6199.04
O75934	O75934		BCAS2		31491.4	35621.7	32695.4	37806.6	37091.2	33426.3	35937.1	29466.5	36199.6	28187.8	31896.2	33326.2	30559.8	36161.6	37457.6	32662.5	34907.8	36144.3	31300.7	40890.8	38073.1	30454.5	31977.1	32881.1	32033.6	35880.5	32657.6	28933.7	35923.1	33649.1	30346	36959.4	33301.8	34153.3	39496.8	39457.3	30755	38342.9
O75935	O75935		DCTN3		35359.5	43531.5	44690.3	36869.3	39584.1	42692.2	42785.6	33928.1	46966.6	40589.8	45421.5	39733.6	43390.3	37703.9	39946.5	42625.8	36482.5	42165.4	46230.2	38487.3	40849.2	41326.1	38829.8	39241.8	35289.4	38632.3	40667.4	41680.4	37535.8	37497	34567.5	37459.8	31406.4	42112.1	31853.7	37330.1	41087.8	46384.7
O75937	O75937		DNAJC8		30616.6	30356.9	31240.3	33028.8	30214.9	35265.5	31750.8	30144	33557.9	38789.4	32597.4	37621	31878.6	31358.5	34471.7	34496.9	35723.3	35194	33568.2	28390	37023.8	36168.7	36429.6	31255.4	28430.3	32787.6	32111.5	29439.6	26733.8	33941.1	30188.1	28180.9	27595.1	25953	29242.7	38817.9	27713.7	34048.3
O75940	O75940		SMNDC1		4800.48	6978.57	5366	6515.79	4965.99	7031.91	6553.1	7745.36	6233.14	7817.08	3300.44	5830.59	6335.67	6250.94	5774.17	7065.29	6531.72	6660.41	5552.05	6655.39	6549.06	6774.74	6832.32	5856.41	5805.27	6145.45	6735.34	6050.37	5758.07	5438.46	5026.18	5925.69	7581.17	5100.51	6715.38	7390.26	6124.17	4882.43
O75947	O75947		ATP5PD		109321	89107.5	91510.5	103597	120253	91888	90614.9	113385	93382.7	94400.9	101110	106104	93887.2	106187	94386.1	94525.9	104507	102409	101264	104305	101234	81546.7	95072.4	107769	106491	102991	104129	103382	101177	103513	105374	102724	109789	125865	112547	99662.3	104301	101283
O75955	O75955		FLOT1		52825	43478.9	41509.9	50324.5	55211.8	41324.3	44004.5	51355.1	44193.3	46583.2	38920.4	48036.3	39700.7	49205.8	42296.2	44500.7	48255.7	49233.6	41231.3	49894.4	43816.7	39153.8	46434	49753.2	48021.3	48142.4	48924.5	47685.5	50979.6	47411.5	47229.1	53247	54749	54998.9	55098	44192	54563.6	50018.1
O75962	O75962		TRIO		13433.3	14425.7	14885.6	13445.2	14281.8	13882.5	14099.9	12467	14447.2	14505.9	12610	15000	15702.7	13576.4	15529	13454.2	13796.1	15451.1	14835.3	14339.7	14604.1	14185.3	12267.6	15021.8	14204.5	13361.7	13830.6	13944.6	13613.5	13062.2	12970.8	15117.8	13501.9	11592.9	12555.3	13819.3	13156.6	14496.4
O75964	O75964		ATP5MG		86118.1	65436.8	76879.8	79692.9	92724.5	68801.5	78907.5	82748.2	67993.7	70029.3	82473	84342.3	75653.8	81311.9	79576.9	77879.2	80008.8	81858.1	80743.9	81212.5	65719.7	71250.2	71000.6	77627.7	77173.6	83742.2	79736.4	85929.3	91256.8	81238.6	85369.5	82521.8	84297.4	99949.9	93816.1	74459.6	94650.8	92668.5
O75970	O75970		MPDZ		8082.04	12630.5	10504.2	9849.68	11076.2	12409.6	15639.6	8954.74	11138.9	10796.7	9954.18	10849.2	12685.3	9261.2	12947.8	11369.5	11296.2	10391.8	10187.8	9824.33	11187.8	11881.5	10709.8	10481.5	8055.21	9035.59	9852.88	9354.47	8236.36	9982.68	9903.55	9040.62	6983.42	8494.53	8809.71	13114.5	11581.5	8917.04
O75976	O75976		CPD		60801.7	63322.2	61294.8	60551.5	67327.6	65197.1	63190.5	50469.3	61220.6	65255.5	56434.7	60521.6	50140.3	57120.2	54976.3	62938.6	61380.5	58889.9	53631.2	57298.5	64086.6	66016.1	58249.2	58108.3	58300.9	61805.3	59288.7	56055.4	60937.6	60028.6	57132.2	46992.5	38270.8	63139.8	58626.6	63762.3	48585.5	63025.9
O76003	O76003		GLRX3		140758	148397	172902	154219	145251	150737	151112	122235	142371	134595	175370	150337	181226	151399	164693	154340	151746	153474	169698	157140	146480	152004	148521	154745	155495	156546	153375	160720	148263	160821	150944	140198	132676	144474	127157	154283	139026	147651
O76021	O76021		RSL1D1		88653.7	91727.3	83564.6	99456.7	95559.6	90179.6	90564	107296	89840.8	87717.5	86887.3	95958.8	92135.9	95643.9	86896.6	87878.4	98641.9	95337.5	88985.4	97382	89262.9	91033.2	97017.1	98461.7	96853.7	99170.8	98280.2	98479.4	91688	96295.1	98439.7	106413	116875	110885	104941	95041.7	107779	90162.8
O76024	O76024		WFS1		4725.28	4019.73	4608.43	4131.23	2753.53	3415	4375.56	2850.58	4129.32	3199.91	4652.61	4518.2	3997.34	4765.5	6796.73	4534.77	5039.28	4114.02	5053.8	3285.04	3507.69	2657.01	3500.21	4411.48		4343.55	4559.49	4299.16	4099.3	4082.79	3840.36	4238.94	3756.42		3382.58	3542.53	3772.5	4488.54
O76031	O76031		CLPX		61257.9	52620.8	50842.4	65098.9	71140.7	52919.4	53728.7	76019.2	54880.9	47371.9	48780.5	61828.4	49386.7	64195.4	49582.9	54226.7	63190.4	62356.3	47999.9	63774	56167.1	52443.2	54329.4	65337.2	61822.9	63480.2	65079.5	63941.3	70531.6	63970.3	62246.3	84139.4	81144.8	72271.9	86013.1	58455.7	83797.5	70306.4
O76054	O76054		SEC14L2		29291.8	18217.2	34624.3	41170.7	35783.3	19228.7	23467.2	26172	20144.7	43248.4	42084.4	31859.7	38032.6	41065.9	34152	31771.4	35879.4	32686.3	45005.2	37426.5	26846	20595.8	25746.9	44561.7	40237	39316.6	43318.6	38192.4	40357.2	41455.5	40517.7	44078.9	43481.6	38395.9	45035.8	32992.6	50916.5	39787
O76062	O76062		TM7SF2		37154.2	14751.1	73080.6	33330.9	36834.6	13601.3	12934.4	32766.5	7393.51	9606.46	64502.7	34369.7	59239.1	35609.5	69663.4	13221	36661.2	35677.6	65689	35638.4	14339.7	11444.7	13818.1	37685.2	34119.9	31315.8	33751.7	36172.9	29736.5	38187.8	31982.4	29126.3	32634.8	39280	36346.2	13254.6	30144	31390.2
O76071	O76071		CIAO1		71286.6	73348.2	83716.9	73292.8	66856.8	70273.6	69174.2	66239.5	70937.2	66865.8	92522.1	76302.8	83317	73919.8	81366.9	67892.2	78393.6	73236	77118.9	73593.3	73245.1	77784	77125.5	68840.3	71730.5	71990.5	75903.3	60534.9	71855.7	73828.2	69672.4	68467.5	68952.1	63641.6	66420.9	66974.4	74861.1	77551.3
O76075	O76075		DFFB		1267.82	2769.24	1954.54	2002.99	2086.3	2254.69	2179.91	2097.7	2551.9	3027.63	2573.61						2344.74	2260.18				2070.38	2371.04	1677.21	1571.56	2703.82	1808.85	2073.62		1625.47		1556.99	1019.96	1326.44		1897.94
O76081	O76081		RGS20		4069.54	2728.78	4521.1	4137	3668.11	2282.92	2823.31	4400.24	2540.17	2141.62	4912.57	4641.43	5115.65	4074.27	4494.66	2623.56	4081.09	3627.08	5364.78	4475.58	2614.18	2375.54	2612.92	4426.38	4813.29	4045.9	4653.17	3622.03	4965.34	5250.25	4295.98	3231.57	4362.94	3704.2	4040.1	4089.63	6451.98	4611.22
O76094	O76094		SRP72		62494.9	65186.2	60655.6	65983.8	63767.7	64554.4	64909.9	68822.3	62471.4	64833.9	62548.1	66372.2	63590.1	66277.1	64664.4	59268.7	68300.1	65466.6	58604.9	67295.5	60794	63758.5	59994.5	66734.3	65406.8	67863.3	69524.2	67677.2	63256.6	66044.4	63218.4	71663.6	67151.9	59678.8	63164.5	64599.5	69964.5	61703.9
O76095	O76095		JTB		13111.8	11963.4	14577.4	14073.3	11968	14756.5	13793.6	11563.3	13504.3	13950.3	15023.8	13863.8	16828.4	12077.6	15234	13238.5	12406.8	13750.5	16544.8	13758.5	13524.1	14486.6	13007.4	13001.7	14438.9	11346	13281.3	13195.8	13804.1	13718.1	15694.8	12055.9	11481.2	15719.3	14033.6	13353.9	12168.5	14300.6
O94760	O94760		DDAH1		30402.2	27751.4	34694.9	30013.1	28730.6	25431.2	23798.1	28875.5	26394.6	27486.5	29515.2	28503.4	35737.9	31227.1	33151.8	22940.6	29635.5	27431.2	35162.9	28504.1	25477.5	22920.8	24546.3	28955.4	31327.9	30995.3	30137.1	30134.5	28080.7	30244.8	27375.5	31625	27306.5	26185.5	30225.8	25143.3	30165.2	28175.5
O94762	O94762		RECQL5		3868.79	3348.29	5731.56	4007.08	4008.7	3062.58	3367.67	3335.2	4415.74	5282.21	3324.57	4562.06	5354.76	2979.14	3920.64	3957.71	3520.54	4021.69	3613.95	3546.44	3635.46	3417	3605.01	4152.68				4226.39	3990.7		3777.44	2807.79	3614.97	3107.62	4314.15	3790.64	4514.88	5214.47
O94763	O94763		URI1		10681.3	11229.1	12592.9	12848.8	14562.6	12962.7	12483.1	11567.3	12214.3	11592.9	10062.2	14969.6	11881.1	12906.2	11689.2	14576.1	12973.9	12520.2	10094.7	13591.1	11602.2	13446.3	11671.1	13253.9	12512.3	13772.4	13416.4	13916.9	14463.2	15745.6	10829.6	14081.7	12991.3	13231.6	15156.1	17823.4	17071.6	16690.5
O94766	O94766		B3GAT3		14769.3	10651.7	12633	13018	13297.2	9262.15	9212.57	13077.1	8121.54	8977.19	12389.8	13437.9	11899.3	12618.5	10861.1	11052.1	13077.3	12906.7	14241.5	12690.2	8131.18	10413.1	8660.4	13335.2	14145.1	13321.5	14554.8	15021.9	16256.9	15121.1	15706.4	14107.9	14746.3	17269.7	16053.8	12888.9	16135.9	13475.1
O94776	O94776		MTA2		45792.4	50194.7	43639.7	49235	49046.9	49788.5	51551.5	39623.7	51400.2	50212	41975	46995.9	42916	45680.8	42944.7	53564.2	47424.8	48588.1	41955.9	47971.4	54306.4	49715.7	53900.2	49720.3	47377.9	47849.5	48409	49822.7	52139.2	47583.9	48933.4	44753.1	46223.4	47633.2	48468.8	51707.1	46409.7	50977.1
O94804	O94804		STK10		6486.9	6273.94	8877.12	6882.41	6679.8	6672.36	6809.25	7152.83	6213.67	6244.38	8017.31	7254.94	8122.51	6630.12	7826.59	6142.51	6472.45	7503.05	8529.92	6887.13	6897.3	4962.36	5908.25	7035.76	6803.38	6275.01	6520.83	6454.9	7532.21	6667.15	5957.94	6078.93	6355.3	5755.91	6683.05	6389.53	6652.91	6075.57
O94806	O94806		PRKD3		8469.76	10947.1	7053.16	10696.9	10034.1	9936.57	12372.9	8604.21	10782.8	9938.12	7303.19	10178.9	8842.45	11114	7832.91	10919.9	9889.47	10874.9	8683.1	10837.4	9801.12	10601.3	10648.4	11233.4	9686.16	10925.7	8994.08	10415	11701.5	9690.15	9792.24	9851.33	11389.2	10671	11231.8	9723.9	10347.3	8840.31
O94808	O94808		GFPT2		10314.9	5637.42	10433.8	8642.26	8586.51	5147.29	5576.15	9507.4	5886.03	4785.72	9685.33	8808.93	11434	8628.28	9681.91	5747.62	9089.89	8935.29	9804.29	8092.39	4485.44	5110.69	5184.88	8497.74	7608.7	8180.85	8027.56	8010.78	9367.44	8351.67	8878.34	11633.8	10970.9	8514.21	10160.1	5648.98	11168.2	8863.09
O94811	O94811		TPPP		13410.8	12430.4	17090	13891.7	14089.1	10737.5	11745.4	15223.8	11345.1	12052.6	18266.7	14501.6	13399.9	13854.1	15818.5	11095.2	13802.4	13942.1	14215	14036.3	12441.3	13736.5	10636.4	14480.7	14057.2	13042.5	13418.1	15447.7	11856.8	12842	14546	14005.6	11050.4	11347.3	15758.5	10260.6	10232.9	12238.7
O94817	O94817		ATG12				4427.03	3470.5	5592.07						3691.8			4325.71					3106.78	4607.58	1941.69					5578.62	6505.81		8032.36		5674.24	8343.44		6045.72			10758.6	5750.81
O94819	O94819		KBTBD11		5200.78		5169.6	4077.52	5684.3	3962.8		5189.88				6710.77		5043.66				6660.99		4930.05		4029.07	4493.44	4681.13					5835.55			4384.26	6921.05	5794.13	6245.95			6198.95
O94822	O94822		LTN1		21501.6	28438.2	21848.6	23726.7	20763.6	27075.1	26833	23184.9	28618.6	26637	21109.1	24446.9	22824	23550.2	23024.7	27653.2	25831.3	25979.2	21223.1	23565.6	27845.5	26719	23552.3	23478.8	23340.3	23954.4	22780.8	21872.3	20426.5	22531.8	22163.3	21097.8	20051.7	16881.5	18468.9	25513.9	18781.3	21942.9
O94826	O94826		TOMM70		71675	59382.7	56717.4	67042.3	70727.6	60937	58638.6	76740.2	59313.5	60019	56080.3	64295.1	56199.4	65952	58223.9	59921	69440.9	66164.8	53920.4	67014.1	60089.4	53097.5	60038.3	64342.5	64919.1	68246.6	69781.4	66512.1	70504.2	67215.5	62284.8	75517.2	72826.8	74839.2	72837.1	62807.9	72982.1	68602.2
O94829	O94829		IPO13		4794.1	6277.64	7157.23	4746.08	5221.07	6535.11	8221.96	4651.64	8260.41	6341.38	5852.5	6808.86	6884.03	5297.82	6049.66	7585.07	6001.55	6961.11	6401.98	3645.9	5520.44	6947.5	6682.52	6376.1	5864.19	4705.19	6415.84	5776.35	7170.67	6313.73	5101.93	6747.26	4501.35	5555.01	5525.8	7697.46	5361.55	7107.78
O94830	O94830		DDHD2		2599.18	6571.04	5527.98	4384.16	4752.53	7086.73	7691.65	4591.77	7713.82	6683.95	4496.33	5304	4983.98	5039.91	4654.22	6283.51	4634.03	4687.12	4260.76	5358.58	6088.17	7049.02	8067.1	4688.9	5010.5	4413.6	5063.7	4087.3	4264.37	6328.32	5374.91	3624.37	1898.53	3519.15	2590.96	8125.59	2199.2	3851.29
O94832	O94832		MYO1D		31375.7	21670	23638.1	34580.1	26770.2	32545.9	30937.4	27229.8	23455.9	32708.8	29944.3	33579.2		25717.2	26044.2		31130	27892.7	27066.6	24539.5	28767.5	26399.2	26787.2	31737.2	27958.4	24093.1	33569.8	32885.7	32645.9	28543.2	23531.7	33631.1	28807.3	32890.4	26003.8	27509.5	35460.8	30269.4
O94842	O94842		TOX4		9379.55	14593.6	13871.6	13496.6	10253.1	14053	12955.4	10627.8	14718.5	13896	12392.4	13021.9	13213.3	14370.6	13631.1	14222.6	11985.2	13089.6	13232.6	13000.7	16891.1	13924.1	13343.2	14155.7	11997.7	12709.4	14931.6	13132.3	12686.9	12603.2	12745.2	10311.7	9541.67	8978.14	10545.7	15846.9	10107.5	10577
O94851	O94851		MICAL2		12858.5	13157.4	17878.3	12557.1	13653.4	12069.3	12793.1	12381.4	13084.9	13047.7	14727.7	16269.8	18756.7	13614.1	20228.1	16086.3	12144.6	15896.1	17726.1	12572.1	12040.3	13363.2	13133.7	14962.1	13541.9	14166	15365.1	13797.4	13002.8	13984	12968.1	13252.1	14395.7	11336.7	12851.8	13794.9	11598.3	15723.5
O94855	O94855		SEC24D		20830	21022	24012.7	18660	19485.1	20045.8	19030.9	20882.1	21742.5	21361.8	20431.9	22307.6	25154.5	20273.5	25182	19843.2	23625.8	20688.5	20847.6	20532.1	20882.3	18321.4	19329.7	21861.4	21418.3	21040.5	23300.1	22469.8	21606.5	21355.7	19554.3	19428.9	21742.2	17001.9	21603	19952.3	15565	18459.4
O94864	O94864		SUPT7L		4916.27	6340.8	7091.05	6715.18		6470.66	6041.22	5456.36	8086.23	6635.83	5910.24	6504.45	5594.76	5707.32	6729.52	6317.42	6252.72	8573.97	5727.72	6758.54	6228.74	5138.42	6201.82		6121.31	5631.87	7470.52	5801.73	6007.76		4940.67		5790.18	4043.93	5315.14	7524.63		5128.08
O94874	O94874		UFL1		28702.4	25696.8	29099.1	29496.6	29651.6	23409.2	26780.1	27629.8	27646.6	24270.6	28959.9	30303.4	26644.4	28339.6	28262.3	27426.6	29217.5	30353.5	27982.1	27949.2	24801.8	27612.1	26043.9	29160.3	28726.4	29069.8	30624.3	28321.7	29041.2	29337.2	28002.1	30881.5	31979.9	31255.3	32818.2	28107.2	34764.1	32186
O94880	O94880		PHF14		10068.8	8512.22	8583.09	8796.61	9974.04	9518.19	9520.06	8309.11	11812.1	8272.07	8084.78	10015.2	8444.18	9784.75	10053.4	9211.6	10288	10108.9	8937.14	8376.89	10240.1	10611.9	9292.91	10222.4	8941.97	10536.8	9391.98	10498.5	9945.74	9876.22	9308.8	8954.4	7802.15	8509.16	9113.32	11723.2	8320.23	9566.91
O94885	O94885		SASH1						2580.32		2971.61	2392.84			1495.78	3182.6		2526.03		3067.5	2377.91			2560.96	2168.61		1983.94	2524.94		2744.72									2071.63
O94886	O94886		TMEM63A		2920.9		3001.78	2302.3	1865.88		1576.67	2902.57		1726.78	2524.85	2709.16	2672.49	1992.04	2469.28		2084.27	1942.23	2380.91			1301.22		1748.02	1983.64			2132.41	2677.33	1975.96	2131.58			2559.06				2324.25
O94887	O94887		FARP2		21899.9	18196.6	19149.5	15916.2	20390.6	19885.9	16277.4	22320.5	18352	19099.4	15380.3	20058.2	18304	19275.9	20240.7	17184.9	20519.1	19488.5	18885.1	19418	17699.1	18917.6	15247.4	18442.2	20379.6	20025	20169	21706.8	21897	16727.6	17380.9	19106.3	19100	20779.5	17548.3	17017.7	16475	18566.1
O94888	O94888		UBXN7		16303.7	20033.4	18360.3	18461.3	18175	19268.9	16046.4	18347.6	21600.6	27021	14429.3	17577.1	12807.3	17049.9	14817.3	18550.2	18389.8	20072.2	15421.9	16961	18080.2	20723.6	18534.9	17427.4	18838.9	16403.4	18589.8	15966.8	16375.8	17016.3	18491.6	19253.7	16378.7	16443.8	19345.9	16878.8	18939.2	17233.4
O94901	O94901		SUN1		8208.36	15484	12733.5	8463.26	9024.59	12265.9	12714.5	8817.25	12831.5	15036	12741.6	9480.1	14181.3	9550.68	11279.4	11560.6	9523.02	10840.4	9793.21	9723.38	12211.7	10212.3	10485.4	9549.96	9544.21	8616.91	10372.9	8666.08	6298.19	8511.1	9772.98	7769.92	6387.53	7254.28	7989.6	9844.33	6737.7	9534.58
O94903	O94903		PLPBP		138390	122324	133173	125685	113997	123541	114943	128312	107005	109411	122196	125067	124705	130829	109916	116918	134452	137377	129880	120635	125563	120760	119696	125852	127256	130481	126797	124322	123459	124084	124742	132560	129746	119441	128904	102068	116241	113675
O94905	O94905		ERLIN2		72740.1	49010.5	67894.1	62935.2	76002.9	50937.6	48039.3	71284.2	47405.2	49817.7	67717.7	62349.4	66970.8	64771	67359.2	53640.1	65024.1	64938.1	68137.3	65036.2	47382.9	46898.2	55844.4	63806.9	64133.6	63468.4	62358.5	65511.9	70206.7	62516.2	64282.1	71100.8	67604.1	79231.2	76918.7	50804.4	72579.2	73941.8
O94906	O94906		PRPF6		34859.6	36589.7	33823.4	37992	36703.4	40025.5	39282.1	35087.6	37851.4	40492.6	31031.5	38348.4	32546.4	36978.8	32871.1	37614.7	36529.5	37150.8	31625.4	36016	36956.6	36608.2	37328.6	37983.1	38157.7	38405.9	36483.8	36606.1	37433.9	35400.6	35457.5	36091.4	34708.8	36493.4	34794.2	37816	35647.3	36896.6
O94907	O94907		DKK1			11590.1	16717.7	9853.68	9559.05	12749.3	11051.7		14038.1							13295.8				10505.9	12507.2	11546.5	12808		10286.2		10980.8	8543.46		11149.2	9192.04					14274.9
O94913	O94913		PCF11		12165	12815.5	14472.7	13237.5	13169.2	13147	15082.8	12951.4	14155.2	12179.3	13676.5	13761.5	11466.2	13616.2	13972.6	13794.3	14418.6	15446.6	12922.9	14683.3	13834.7	12279.2	14695.2	14192.9	14897.5	14629.3	15311.3	14373	16539.6	12051.8	13649.6	14473	13671.1	13757.4	12899.2	13621	11522.4	15113.1
O94916	O94916		NFAT5		13452	13301.4	12236.2	14417.8	12684.1	13052.2	11445.1	13287.5	13770.6	13682.4	11722.7	14153	9553.94	13640	13695.9	11848.7	15708.2	14624.4	12456.8	12532	14074.1	12315.4	10049	13723.8	16805.8	13280.9	13715.5	11582.6	13117.3	13372.1	13130.1	15802.6	16935.2	11635.6	12459.2	13262.5	13867.6	12500.2
O94919	O94919		ENDOD1		8892.05	7286.53	8637.34	8626.69	9731.35	6502.75	5962.95	8151.75	3707.68	7266.26	8175.43	9712.15	8543.87	9332.66	8736.01	6173.12	9004.48	8461.72	8614.43	8335.53	7842.94	6277	6626.69	9493.7	9578.4	9750.09	10210.1	9218.04	8879.61	9005.48	7145.27	9115.31	9001.74	9323.49	8311.48	8827.79	8598.07	10928.5
O94923	O94923		GLCE		10337.8	11621.8	12685	12190.5	15383.1	13645.4	14209.1	7387.62	13663.5	10714.5	10107.6	11456.4	9241.36	12744.3	9938.69	12774	12429.7	10722.1	10448.1	12062	14243.5	12039.3	13911.4	13195.2	13285.9	12431.8	13872.8	14992.9	11498.9	13242.3	12874.9	9721.63	7959.27	11858.8	10507.6	14917.8	11549.2	14021.4
O94927	O94927		HAUS5		2340.53	2590.61	2341.08	3234.39	3085.71	2493.32	2722.99	4426.29	3433.3	2699.78	2693.51	2574.8	2185.69	2781.82		3020.35	2358.92	4234.65	2422.97	2599.53		3100.79		2851.87	2557.7	2713.39	2966.57		3195.8	2468.39		3253.44	2513.46	2450.87	2687.97	3550.18	3913.63	3211.95
O94952	O94952		FBXO21		6733.64	10256.3	7487.2	8366.66	6741.96	9914.14	11745.2	6745.23	10532.4	10235.7	7023.55	8727.01	7800.22	6976.28	8202.59	10011.9	8817.68	8773.46	5057.79	8726.66	10134.6	11316.4	10916.2	7886.18	8013.12	7422.78	6963.47	7501.55	7016.86	7030.24	8047.23	5221.13	4073.34	6238.92	5227.12	8608.34	3054.08	5912.74
O94964	O94964		SOGA1		4141.64	5550.38			3245.56	9492.7	4397.34				5365.92	5775.54			8025.78		5531.67		5478.31				4382.27	5595.81	3740.91								2689.55	5711.12	3667.55
O94972	O94972		TRIM37				774.552		977.89		886.793				908.827		786.014		935.672					797.233					634.905		855.34		880.783	568.054		774.452
O94973	O94973		AP2A2		88456.3	87452	101009	92223.6	88052.5	87140.9	86270	96469.9	86978.3	91897	100718	92575.3	101769	92026.1	99490	91102.7	93135.5	93458.5	95938.1	91149.2	85450.7	90226.5	90005.3	93734.2	91497.4	91891.9	94360.5	94302	88155.7	96387.4	93313.2	96651.9	91742.9	85857.9	95635.9	82651.9	91687.4	86220.3
O94992	O94992		HEXIM1		12898	21321.4	17439.7	17087.5	12693	21690.9	18677.7	14057.6	18485.1	19538.7	14862.6	16972.7	15052.1	17356.2	16250.6	18720.7	16161	17435.7	16699.8	15714	18976.9	17150.1	18356.8	15863.4	16730.8	17424.9	15431.5	15145.3	13824.2	15899.7	15838.4	11467.8	13818.7	13014.7	13877.2	18266.3	11356.1	12737.5
O95049	O95049		TJP3			2834.62		1988.3	2162.74	2414.05	2523.41		3217.77		2175.52		1996.54				1760.01	2419.91			2297.47	2549.65	2948.09		2207.25		1844.07	2082.97	2105.87	2362.23	2022.84		1240.93	2386.33		2901.16		2996.08
O95059	O95059		RPP14		4696.99	2832.83	4817	3955.76	3914.86	3616.79	3239.33	3130.23	4142.37	3827.77	4790.94	3584.57	3877.34	3483.9	4229.8	3384.14	3246.55	3472.43	5071.72	3135.49	3800.96	3255.2	3602.34	4128.01	3568.45	3689.13	3858.7	3730.82	3264.95	4068.57	2901.08	3981.78	4093.25	3136.39	4828.07	3957.61	4971.56	4160.77
O95070	O95070		YIF1A		13294.3	5740.31	12056.6	8883.18	8744.79	5469.79	5493.14	12693.1	4172.59	4372.87	10738.8	9295.84	10802.6	8409.24	12242.3	5467.39	9640.16	9257.06	14120.1	8125.6	4012.24	4380.4	4118.33	7849.4	8583.39	8021.36	8793.67	7107.97	9410.33	7565.41	8712.94	9468.16	12631.1	13364.2	12344.9	4061.39	9866.86	8790.84
O95071	O95071		UBR5		23559.1	26240.1	26986.4	27997.3	24603.9	27858.5	25061.3	25315	28558.4	27022.2	24491.5	26684	22236.5	25978.5	27598.1	27394.3	27356.8	27135.5	23432	27377.2	28835.4	27394.2	26389.8	26444.2	26972.2	26858	28162.9	26200.4	23703.3	25909.4	25125.9	26331.6	21956.4	21673.5	22810.4	30085.9	22715.4	25967.2
O95081	O95081		AGFG2		13637.6	17056.3	20931.1	16047.7	16747.4	16542.1	16782.7	10852.7	16212.1	18581.2	22841.4	18591.5	19625.6	17406.3	22003.8	17888.2	17130.3	15823.6	21537.6	18611	16648.6	18045.4	18056.2	17622.9	17827.1	16431.2	18224.7	18437.7	16995.2	18726	16215.9	14877.5	16091.9	15850.4	15751.5	20933.7	14923.5	17020.4
O95104	O95104		SCAF4		86527.4	86305.3	72769.6	79563.8	72737.4	88466.7	77307.9	85170.4	87528.4	92756.3	76115.4	78572.4	77483.9	79809.2	75165.8	89489	86203.6	82705.1	80661.9	79076.6	85632.2	81380.8	83723.2	82139.1	76356.3	78582.4	82611.9	80102.5	82148.9	80596.4	79745.4	92390.7	83653.4	78514.4	72465.6	72891.1	71102.4	73772.2
O95139	O95139		NDUFB6		106186	111839	67971.4	83267.2	68396.7	87261.3	95627.5	73269.9	115008	90486.4	73989	82912.2	58887.7	85289.7	68475.1	116989	96431.3	86236.6	80057.8	95707.7	143620	117412	99243.7	88521	88950.2	91123.1	91389.5	85117.3	73941.5	96916.5	88175	58682.1	55598.2	67851.6	48125.3	140584	57132.3	72222.8
O95140	O95140		MFN2		8031.53	6750.87	8130.53	7390.85	7599.65	6923.68	6857.42	8098.88	9460.08	7279.16	5976.64	8382.61	7031.95	7851.18	7753.01	7310.24	6809.24	8045.86	6786.42	7896.79	7462.65	6924.96	7574.91	7649.86	6735.73	7885.38	7222.07	7624.02	7366.22	7121.53	6713.62	7602.84	6132.36	7968.1	6945.5	5972.41	6003.68	7683.42
O95147	O95147		DUSP14		3116.71	3868.89	7632.72	4424.71	3533.6	5482.77	4663.03	3513.29	4455.28	4194.24	7716.09	5467.87	8033.45	4574.58	8028.78	3960.46	4834.14	4845.58	7416.97	4156.92	4901.98	2684.14	4415.34	5441.58	5285.7	3959.91	4216.97	3160.26	3435.63	3699.52	2551.44	2307.37	2478.94	2950.61	3041.9	3556.3	2799.67	3061.06
O95149	O95149		SNUPN		20441.5	35019	16018.8	25978.2	21437.7	29519.8	36055.8	22123.4	31102.2	27399.6	21066.9	25109.1	17682.7	27879.9	19724.3	30870	24867.6	24493.2	18902.5	24075.3	35956.9	34605.7	30843.2	28695.8	25751.6	25341.4	24411.6	24863.2	20656.6	32508.5	27595.6	18388.2	16505.8	19058.2	23793.6	33929.7	22859.3	20188.7
O95155	O95155		UBE4B		19061.9	24369.5	23873.8	23407.2	20556	23285.9	22376	18599.9	23170.9	22559.9	19700.6	22093.9	22103.2	19192	24081.5	22624	20499.6	22437.3	22153.1	19227.5	23288.6	21512.4	21180.6	24290.5	22027.1	21053.1	22398.6	20108.3	22104.3	20724.5	22773.3	20126.4	18639.9	16652.3	17951.4	24518.2	18429.8	21598.1
O95159	O95159		ZFPL1		22188.7	21604.5	23500.8	21303	21867	20094.1	20298.4	22991	20512.5	20710.2	21807.5	20800.7	22933.5	22152.8	22410.7	21549.5	21773.1	23616.6	22912.1	20738	21283.7	19561.1	19019.3	22456	21724.1	22505.1	20998.9	21111.6	21110.8	20599.2	21006.3	20014.5	20765.4	23038.9	21051.9	19789.2	19078.5	21228.7
O95167	O95167		NDUFA3		17185.6	17047.2	24865.5	16768.2	14615.4	19147.2	16339.4	17106.3	15231.9	14564.5	25565.9	18663.3	23344.3	18424.7	26831.2	17108	18009.2	18612.8	28772.6	18281.1	16530	15319.1	17813.7	17572.1	17017.4	17238	18015.4	18558.1	13603.6	18535.9	16678.5	13066.6	10775	15580.9	15110.9	14986.2	13036.6	14096.5
O95168	O95168		NDUFB4		40241.4	76177.2	82270.6	64453.2	36875	75993	77339.7	42969.4	71292.2	69435.4	89771.1	63876.6	81645.5	66589.1	88359.3	74184.8	61489.3	64061.4	89717	62902.5	77073.6	77101.5	78698.4	66683.4	64389.9	62886	63687.5	65057.8	31545.9	65166.5	61595.6	37828.6	41482.5	37547.6	43278.6	63668.7	37671.7	34664.8
O95169	O95169		NDUFB8		12091	44379.7	41945.1	31140.7	16824.8	40801.6	40927.5	17053.1	43237.3	42600.4	37084.4	30124.4	38982.8	31095.6	43381.1	44136	30546.1	30756.9	37125.3	31694.4	42010	45503.9	40411.1	31474	30226.1	32283.4	32529.2	31138	13815.4	29611.7	29182.7	18944.3	17067.9	12836.1	17926.3	37787.8	18297.9	16958.6
O95182	O95182		NDUFA7		5388.81	21080.5	21343.2	13982.7	8988.18	17420.8	18932.6	7230.77	21346.4	20050.3	19437	16602.7	20935.5	14078	22940.7	18483	17293	16745.3	20448.4	17209.6	19997	19087.6	19969.8	13905.5	15586.9	16101.1	15203.2	14131.8	6830.72	14564	15579.6	9776.37	9159.04	6142.56	8421.13	21331.9	8410.88	7743.23
O95197	O95197		RTN3		14805.4	13506.8	14964.2	15811.4	13778.4	13506.9	11382.1	16152.6	12286.7	19276.6	14482.1	14320.8	16246.6	15639.1	14633.9	14014.6	14847	13310.9	14503.6	14900.4	11913.2	14250.9	14110.9	13955.1	16384.2	15793.4	14615.6	13901.2	12245.1	14084.9	12681.7	14163.3	10203.7	12039.9	13475.5	10062.4	10689	10573.3
O95202	O95202		LETM1		49888.2	37993.7	40987.6	45590.3	53020.4	40168.6	37639.4	52412.5	39962.2	34314.5	39989	44664.4	42465.7	45351.6	42322.5	37126.6	45435.7	46616.5	43412.3	44568.8	40368.2	36544.6	39067.9	44171.8	44366.7	46264.6	44882.8	44617.6	49039.1	48342.8	45761.9	53184.8	56130	55707.4	54004.4	39614.9	52303.4	50273.2
O95208	O95208		EPN2		19842.4	14418.4	18295.2	18040.7	19179	14342.2	9341.21	18984.2	10820.4	14242.1	14590.3	17526.7	16702.6	16198.4	20731.9	12288.3	17284.7	15914.4	19412.5	17244.8	14385.9	15716.9	11615.3	17242.6	16461.9	17877.2	20421.3	22132.1	19138.3	22304.7	17398.1	24310.5	20115.4	19692.8	19682.9	16085.1	22492.4	19418.1
O95214	O95214		LEPROTL1				6135.22	5731.19	5153.71	3570.13	4239.03	4647.01			5108.12		5410.72		6607.67		5156.78	5919.24	5771.1		4919.87			5728.83	4778.91	6353.8	6254.85		5889.3		4310.79	5853.57	5879.54		5647.28	5945.92	5095.69	5970.36
O95218	O95218		ZRANB2		9409.8	6458.08	8512.52	8516.27	8641.41	6967.7	7484.76	8515.5	8256.48	7273.63	6677.77	8311.88	9613.91	7640.06	8260.78	7140.64	8462.05	8056.75	8290.62	7652.54	6955	6709.1	7102.73	8636.44	8186.24	7500.83	7719.42	7747.83	7741.29	7471.64	6363.72	7674.45	8882.79	6894.71	8974.58	7656.19	7856.43	8331.04
O95219	O95219		SNX4		25731.6	23764.5	27292.8	27305.5	26874.7	29037	24780.6	27287	27732.8	28719	22706.1	26805.1	26355.9	26208.1	23536	24229.2	26851	26613.5	24995.2	23214.1	25072.8	24295.3	20824.5	26087.6	24133.8	25301.1	25693.3	24273.1	22313.7	24223.9	24157.6	25262.3	27173.4	21926.4	23332.9	23869.3	24011.6	22515.5
O95229	O95229		ZWINT		2120.25	2054.37		991.538		2270.32	2252.88		2162.13	1515.02						1203.94		1658.17		723.126	1261.18	1398.08	1274.14	1244.6												1115.15		2035.62
O95232	O95232		LUC7L3		12309.3	15079.8	14946.9	14816.8	14356.8	14547.2	13255.5	12569.8	14151.1	13982.8	13357.7	15401.6	15160.8	15362.9	15699.8	14798	14589	14901.1	14976.9	15693.7	15396.9	14523.8	14171	14677.3	15103.6	15504.5	15175	15633.8	13993.8	15135.8	14136.8	15141.1	13861	12307.2	14513.4	16480.7	15597.6	14642.9
O95235	O95235		KIF20A		4119.48	5025.65	5941.62		5160.05	6007.77	7087.25		7036.28	5023.72	2599.93			4491.4	3666.48	6474.22	5298.92	8120.62		4168.03	5436.22	6382.17	5208.51	6263.9	4785.52	5724.93	5478.48		8700.71	5858.26	4160.98		4712.94	5082.41				5431.1
O95239	O95239		KIF4A		4368.16	7802.1	3847.24	5897.73	6145.74	7501.66	6490.26	3512.71	8016.48	6918.54		5936.72	3794.37	4891.9		7650.13	5376.31	5914.01	3459.35	5565.24	7294.47	5361.71	6240.93	5166.41	5046.83	5049.05	5365.11	5613.82	6833.18	5717.75	4634.96		4191.99	3855.36		7856.67	4281.44	4591.13
O95243	O95243		MBD4		1337.5	2195.31	1251.72	1703.61	1377.03	2651.17	2543.18	1060.16	2672.97	4527.17	1126.15	1666.09	1535.23	1183.85	2363.66	2342.7	1509.81	1940.39	845.236	1247.71	1617.32	1936.25	2918.51	2332.06	1188.7	1537.5	1142.55	750.796		1346.16	1095.73	874.03		968.125		1616.39
O95248	O95248		SBF1		5139.1	4691.73	7300.62	6090.84	5447.66	6760.27	4702.91	4752	5797.44	5885.97	5694.37	6152.2	6403.23	5963.4	7269.06	5696.73	5813.87	5450.79	6013.14	5186.27	5788.76	5563.59	6054.46	5443.16	5275.11	5959.74	5938.1	6173.12	5049.53	5895.9	5718.53	5722.22	4852.68	5649.6	4985.25	5943.62	4984.14	4788.73
O95249	O95249		GOSR1		21558.2	22763.8	17057.8	20159.7	16743.6	19885.6	21363	19631	21294.4	21868.2	16682.7	19418.7	18557	18241	21061.3	20656.5	18414.9	19238.5	19479.4	16558.1	20374.2	22187.3	21838.8	18651.1	17619.1	18026.5	21573.7	19298.5	16588.1	19905.9	18709.6	19011.4	15699.5	16649.1	15989.4	22468.8	14387.2	17567.3
O95251	O95251		KAT7		25869.6	20796.8	19158.5	23198.7	21491	22816.4	16913.3	19394.5	20922.9	20822.2	19251.5	23873.2	20358	22594.1	19340.9	20932.4	23538.6	23143.6	21004.8	22657.2	23272.3	21083	22418.8	23958	22826.3	24500	24439.4	17757.8	26382.9	24791.3	25067.8	22312.2	23097.2	20482.9	21929.1	23232.5	22096.9	23353.4
O95263	O95263		PDE8B				10777.8		6635.25							10275.1					8748.98										9200.34	4388.39	10781.1			8623.2			5484.29	10192
O95273	O95273		CCNDBP1		1141.51	1243.63	1038.06	1100.08	1365.71	933.523	1264.28	955.101	1282.07	820.769	1105.2	1177.51	1380.76	1544.9	1238.49	1039.74	1803.62	1170.12	1457.34	1397.03	1504.55	1179.03	503.864	1152.75	1040.13	1448.1	929.632	1637.96	1629.94	1691.6	1383.82	1067.1	1178.8	827.462	1518.03	1902.84	1057.44	1327.8
O95292	O95292		VAPB		95102.6	70642.6	94710.5	91452	92357	76463.6	65356.7	100651	68326.6	74234.9	91132.1	89253.5	90473.4	91462.6	96180.8	76351.9	88792.1	86737.6	96392	91452.4	69259.9	68831.4	77770.9	88253.7	89173.6	91629.3	91749	87397.4	87099	80484.3	83843	90026.2	94328.1	101981	87864.7	68139.9	83681.4	80483
O95295	O95295		SNAPIN		36305.1	40285.1	45765.8	41415.1	41625.2	39856.3	37631.7	36466.7	41152.5	36904.7	46405.7	41078.8	44704.7	40223.7	46397.6	40001.9	42478.2	41481.9	46705.9	39985.7	39789.9	40631.6	39876.6	41040.6	40496.9	41855.7	44368.8	42794.3	44516.2	41772.3	38318.5	44472.4	38332.2	39615.3	38063.3	45859.9	43074.3	35906.7
O95297	O95297		MPZL1		25451.2	26145.6	22293.9	23330	24108.8	27629.1	25256	25245.7	26539.4	25485.6	22866.8	25491.7	23569.7	23321.2	21142.3	26282.3	21568	24458	24354.4	23620.7	25666.5	25438.8	24310	25033.4	22452.1	25685.9	23803.2	25619.4	26289.5	23848.1	23281.4	24191.8	20565.4	25406.8	22693.9	24699.3	21416.1	23537.3
O95302	O95302		FKBP9		35065.9	33943.5	36484.6	32808.7	39005.6	34020.3	35634.2	28865.3	35566.1	35024.5	40954.7	34435.7	37598.5	34393.1	37583.3	34381	34100.9	34859	36380.5	34205.1	36538.9	35942.2	36950	32741.3	32746.7	36110.2	34665.9	35307.3	33689.3	33737.9	34569.7	28778.9	23981.1	38324.9	28678.7	36936.1	26552.9	36814.3
O95336	O95336		PGLS		205280	194912	220738	206713	202228	170188	183271	230781	178961	178635	223388	207050	226252	208688	203036	188893	206395	205093	223084	209628	186966	199390	192340	207811	208591	216170	213582	207058	215210	215952	216955	234781	231956	223127	234830	181370	229260	202289
O95340	O95340		PAPSS2		26621	31780	42875.8	33769.3	31830	29500.5	29828.5	25935.8	31632.1	30160.7	43070.2	33480.6	37660.7	32719.2	39042.4	32451.3	32570.6	32891.3	39350.7	32307.4	30866.4	30404.3	31265	34220.5	32090.6	34651.9	31143.2	33111.7	27423.9	31694.9	31012.8	24625.6	25782.5	26401.6	32935.6	33269.7	27250.6	31131.9
O95347	O95347		SMC2		93306.1	144125	66395.7	108508	111655	138018	141551	79925.2	142357	129601	67181.3	109901	66247.8	105454	70325.9	138796	104241	113337	69878.6	111980	136440	148532	137548	110168	103372	108728	108676	105206	120754	106469	103583	86566.5	83909.4	96723.2	84273.4	152802	95040	116365
O95352	O95352		ATG7		14647.1	16941.5	16506.1	15122.6	17024.2	15596.2	16071.1	15451.3	16582.7	15542.9	16111.7	17132.7	17377.3	16567.5	16134.2	16645.1	16326	17067.2	15920.4	15880.4	16092.4	16062	15107	16343.2	16495	16217.6	15876	14510.3	16332.3	15739.7	15049.8	15235.5	15622.5	14095.8	16277.5	15747.6	14309	15331.1
O95361	O95361		TRIM16		30522	34873.8	32920.4	34121.7	31865.4	32719.1	35420.4	32418.4	34195.4	35075.5	30097	36289	37459.3	34168.5	31036.5	33465.3	35731.8	34935.8	33169.2	33993.5	32077.8	32563.7	32490.4	34679.3	32318.4	34580.5	33256.7	32838.3	35318.9	34598.1	32486.9	33699.3	35323.4	31887.7	30676.9	32870.6	32647.5	30795.5
O95372	O95372		LYPLA2		33376.6	66680.6	60314.1	60749.7	41415.2	63156.4	53556	32371	69664.9	62003.9	64995.7	58728.6	57236.8	59589.2	59855.7	66316.9	57835.8	60296.6	57264.2	60484	66141.7	65698.7	63823	60657.1	57347	59342.1	56269.7	53834.2	35574	53958.6	52497.3	42531.7	41143	36916.5	44936.8	57389	40663.1	37510.8
O95373	O95373		IPO7		221880	257531	221145	246199	220462	249653	255922	245880	255350	267862	224914	236160	230249	249802	215148	263821	235187	242251	220004	242223	241020	255923	251942	243330	241378	241454	237555	232552	244041	243678	236596	247226	227585	209363	217795	218125	222734	204766
O95376	O95376		ARIH2		12033.4	12291.9	11706.8	12644.5	12861.6	12007.8	12142.1	10573.6	13029.6	12757.7	10423.8	12398.6	11580.4	12430.8	9920.28	12771.8	11775.9	12268.8	11948.4	12624.3	12190.1	11267.2	12132.9	13139.5	12647.7	13771.2	11276.3	12213.4	9844.72	11676	11532.8	11986.5	13151.1	9439.42	11303.6	10822.3	13104.5	12226.3
O95379	O95379		TNFAIP8		16783.3	11147.4	23164.5	14740.2	16912.3	12844.9	12573.3	17928.5	14291.5	13710.2	22254.1	16572.5	23557.8	14860.9	19554.4	13354.1	16096.2	17137.3	22768.7	16370.4	12623.1	12882.4	13198.2	13900.2	14704.2	14812.7	15035.5	12793.2	14775.5	12645.7	14655.5	15353.2	14867.1	10641.6	13907.8	10835.3	16040.3	12637.8
O95382	O95382		MAP3K6		1606.72	2188.98	1594.06	2225.53	1378.17	2780.88	2137.5	1713.6	2059.2	1614.22		2135.95	1425.33	2494.13		1727.88	1678.53	2200.29	1751.2	1965.29	2710.03	2425.42	1651.01	1986.6	2165.62	1809.62	2509.13			1994.56	1678.02	1890.71				2529.79
O95391	O95391		SLU7		3757.44	4649.17	5297.67	5234.15	3813.91	5348	4633.13	3785.17	5535.9	5263.08	3791.98	5149.18	4684.76	4365.44	4086.87	5634.83	5114.52	4922.46	3867.38	4289.36	5170.45	4897.7	4476.9	4400.97	4858.46	5111.72	4145.25	4432.21	4897.24	4103.22	4549.55	3839.93	3727.9	3378.92	4473.65	4469.58	3406.82	3984.2
O95394	O95394		PGM3		25239.1	24519.2	24389.4	25852.2	29291	25881	24593.5	20415.5	25762	24705.1	25366.4	26255.9	23887.3	27681.5	25621.8	26525.1	24867	25269.4	26104.6	26333.2	24502	24073.6	29075.8	25018.5	24139	25925.2	27723.3	24278.9	25982	25108.8	23728.7	23775.2	24236.9	23941.2	25590.5	28607.3	28731.6	26048.7
O95395	O95395		GCNT3		9985.08	10697.4	16619	10456.2	9218.82	11780.6	9801.31	8476.3	10744.8	9807.25	16560.9	11033.6	17536.7	12814.4	17031.6	9978.5	12060.2	13002.1	18019.1	12350.4	10619.7	9392.43	9264.69	11393.2	10831.5	12040	12275.1	10030.7	10482.3	11646	9607.84	10152.5	9049.04	9499.45	10813.8	10513.3	8068.76	9253.11
O95396	O95396		MOCS3		12474.9	15942.2	17746.7	14922.5	15993.6	15157	14645.8	11582.6	15911.6	16352.1	14776.8	14348.1	15927.4	16847	15611.9	16787.4	13284.9	14362.2	16239.3	15993.9	18367.6	14464.7	14975.5	14250.7	15728.3	15581.6	14293.2	14115.3	15259.6	12431.6	13143.8	13569.3	10483.2	11622.8	11864.1	15310.2	12083	13155
O95400	O95400		CD2BP2		19013.1	21686.9	22621.1	23766	24352.6	22290.2	25421.8	18919.7	24089.1	21049.8	22481.9	22605.6	20654.3	20585.5	20756.7	22726	22320.2	21757.2	23484.4	22765.2	24048.3	23383.5	23331	24817.4	22957.5	24571.1	23943.6	21396.6	24249.6	24356.2	21431.1	19922.1	21817.4	23822.7	21776.3	28589.9	23691.9	28278.9
O95406	O95406		CNIH1		20330	5054.72	19313.4	15622.7	19781	7415.06	7401.99	16710.4	5188.81	4886.38	13607	17240.7	17901.3	18620.2	17000.7	7525.81	15658.4	17048.6	19337.2	15214.7	6200.38	4078.95	7793.21	16180.7	17021.7	16733.5	15296.1	15028	19004.9	17269.7	15008.3	20120.6	24854.7	24947.6	23959.7	6962.85	25534.3	21306
O95415	O95415		BRI3											855.007				1751.45		1926.68			1939.03						1257.63						1492			1070.72
O95425	O95425		SVIL		15890	16488.9	20052	16620.2	17741.6	15296.6	15346.8	15504.9	15268.9	14782.9	19447.1	18111.1	17775.3	16409.2	20425.7	16196.5	15823.9	16546.6	19363.9	16205.9	15792.6	16818.1	15027.7	18401.4	16085.9	16092.1	17793.7	15264.2	17193.2	16283.8	15886.1	16492.5	17262.8	16180.7	17661.3	16235.8	15013	16178
O95427	O95427		PIGN		3424.71	3144.9	5079.41	5727.67	6292.07	4964.52	3509.75	3833.94	4196.09	2931.51	4020.67	5782.72	4847.26	5415.9	5277.27	3995.86	6025.26	4629.33	4314.85	5980.42	4338.35	3002.02	3872.51	5338.57	6158.69	6831.3	5342.54	5741.62	6023.14	6725.08	4708.64	4229.1	4993.11	6734.34	5464.31	6579.16	4663.88	5447.69
O95429	O95429		BAG4		4234.51	5252.25	3942.51	4543.23		5198.58	3898.83	3916.43		3999.61	2800.36	3444.57	3517.52	2427.69	6065.49	3720.56	3879.14		3278.63	3531.01	5245.26	4114.2	3071.4	4308.08	3559.66	4573.6	4658.68	5101.15	4937.43	3747.16	3430.4		4506.93	2910.76	5104.24		4578.46	4572.68
O95433	O95433		AHSA1		112978	141535	139706	138470	136877	150556	154781	110677	139532	140660	155883	142022	140126	142154	138742	146905	137899	142170	143099	141162	137605	135019	144586	141554	142319	144098	139809	142681	134773	138464	136989	132792	130818	128183	133650	147587	137772	135581
O95453	O95453		PARN		48144.3	55559.1	43867	48636.3	45880	52281.4	50909.6	49992.8	52987.9	56357.2	44050.4	49892.5	44579.1	49478.1	47045.4	51180.8	49342.7	51693.7	44357.7	49049.5	53697.6	53621.9	50298	47608.2	49336.1	48003.4	49944.1	49185.6	44909.1	50036.3	46461.4	43797.2	45620.1	43763.9	44154.6	49686.4	42054.8	43747.2
O95456	O95456		PSMG1		5542.8	4667.81	5668.5	5102.14	5633.27	5476.2	3983.5	8773.3	5401.23	4082.82	3821.29	5539.27	4420.78	6293.94	5098.37	5392.14	5454.5	4434.38	4397.44	4049.84	3980.38	4999.22	3625.21	6365.76	4811.73	4678.02	5830.42	6127.19	8337.71	6173.75	5336.44	6361.17	4554.9	6049.28	5693.23	8147.01	6157.11	5060.63
O95466	O95466		FMNL1		17592.3	21057.1	20890.1	23734.6	25455.6	21843.2	19144.9	17527	20211.2	20307.3	17048.8	20677.5	21411.9	24770.9	19798.5	24577.6	20665.3	23785.2	18013.2	25883.8	20518.6	20573.5	23768.7	24028.1	24396.1	22041.9	22351.3	22810.9	17809.5	24933.6	19220.1	17790.4	20630.3	22199.1	16356.3	23662.5	16900	19436.5
O95470	O95470		SGPL1		96553.2	74347.9	76951.1	87915.8	93789.7	82407.3	73200.1	109710	82812.2	93106.9	68528	87864.4	75812.5	85984.6	81363.1	78416.8	86621.9	86839.1	72765.7	89894.7	74830.4	75081.8	77037.1	85666.3	85973.2	88710.2	86576.5	79191.2	93914.6	79297.5	81857.7	97580.8	92713.5	99831.4	90010.7	74683.8	90377.6	82661.7
O95478	O95478		NSA2		21173	21798.8	20535.2	22701.1	19617.2	20871.6	22307.4	22127.2	20477.2	18839.4	18587.6	22618.9	21206.2	22657.8	19381.5	22275.7	22189.5	20953	20089.1	21746.7	21714.4	21285.9	22059.3	22507.1	22351.6	22205.3	22602	21874.5	21918.6	20957.1	21906.8	21680.4	23586.4	22145.7	23241.1	22578.3	26248.7	20737
O95479	O95479		H6PD		16102.1	9312.7	12283.7	14073	17393.6	11039.8	9058.28	13428.6	10948.7	8853.6	10779.1	13026.6	11988.6	12107.8	12351.7	10363.5	12735.6	12002.8	11605.1	13300	10994.8	9846.05	10086.3	14311.2	13202.3	12925.6	13377.4	12917.7	15178.3	12784.4	13422.7	13648.1	14187	20357.3	15836.1	12474.4	17335.9	16807.7
O95486	O95486		SEC24A		14174.1	14487.3	17858.8	15212.1	14802.5	13214.5	15262.4	13495	14032.5	14521.5	15729.7	14792.3	16272.2	14992.1	17065.9	13687.7	15533.8	16402.5	17162.1	14327.5	14372.5	13825.5	13423.4	14620.5	14181.8	15220.1	14588.5	14381	14125.5	15411.9	14639.9	12728.5	13427.9	11328.2	14664	13698.5	12940.9	15537.6
O95487	O95487		SEC24B		20455	19330	21288.8	21215.8	21179	19747.6	21264.2	18910.6	20152	18563.1	19691.9	21508.1	19524.9	21662	22542.5	20926.5	22663.7	20910.6	21348.7	19372.8	20996.8	18717.5	18435	21347.9	20236.9	19750.1	23050.2	21447.5	23868	23604.7	21802.8	22899.6	20358.3	19069.9	23449.3	19290.9	21050	21675.8
O95490	O95490		ADGRL2		2917.47	4938.5	3880.49	3473.81	4405.85	3962.08	4121.69	3364.58	4654.5	5137.84	3101.8	3557.54	2988.2	3908.3	3086.65	4549.86	3732.04	3705.2	3403.91	3156.51	3950.48	4287.73	3749.25	3341.89	3040.99	4157.86	2981.85	3021.53	3839.71	3214.14	3676.62	3709.93	3597.43	3266.97	2951.05	3807.89	3470.17	4182.79
O95502	O95502		NPTXR		1593.48	1129.89	2459.16	1376.13	1464.89	1050.77	698.469	988.144			1643.02		2589.84	1503.93	1999.76		1149.23		2309.09	1556.6						1610.29	1441.59	1361.77	1579.35	1436.26	1252.51	1257.08					1452.08	1630.1
O95544	O95544		NADK		2593.04	2104.08	2220.84	2328.36	1744.89	2187.05	1500.39	1804.37	2531.44	1823.27	1591.73	1790.4	1508.14		2065.42	2287.12	1923.38	2211.47	2407.43	2247.92	1419.42	1368.31		1528.79	1875.14	1724.04	2020.81	1979.87	2282.22	2088.8	1791.06	1854.39	1719.4	1165.13	2022.13	1373.81	1583.3	2085.14
O95551	O95551		TDP2		1840.19	2601.19	2207.75	2999.03	2749.06	2511.58	2569	2818.17	2858.4	1988.21	1837.58	2845.14	2271.46	3020.28		3360.84	2066.96	2640.06	2006.8	2404.42	3425	2618.56	2198.15	2569.78	2282.1	2513.29	2401.06	2626.77	3570.78	3598.38	2848.55	2729.65	3183.31		3317.54	3105.68	3075.96	3224.23
O95562	O95562		SFT2D2		1776.08	1367					1523.08	1155		1485.01	1222.68			1357.11		1894.88	1638.81			1342.09					1435.8					1478.96			1021.8		1522.67
O95563	O95563		MPC2		5304.31	5499.35	4451.4	4939.63	5991.31	4857.12	8179.63	3809.88	6161.46	3360.75	4093.07	3391.25	4842.95	4629.96	4264.9	3597.44	4763.05	5390.6	4112.34	4622.36	6040.68	4831.42	4719.48	5372.07	4961.09	5608.53	7416.51	5333.88	5561.3	6012.19	4436.29	6443.65	5431.23	5471.46	6098.56	6399.19	5842.58	7013.7
O95571	O95571		ETHE1		98518.2	83562.4	99644.5	98482.4	113953	83178.3	85630.7	102430	85364.1	81428.1	107251	95358.9	97913.4	93059.5	100995	81209.1	96853.4	100113	104911	96007.8	89911.8	87525.2	87960.5	98115.9	97982.9	95936.2	96650.3	96340.9	103166	101951	93946.8	105726	94621.1	111698	118642	86054.4	105562	112308
O95573	O95573		ACSL3		111102	107007	107797	113571	124989	108715	110298	100486	101446	99243	107691	110771	104481	110268	106840	113072	111525	112423	109375	110379	109680	103486	115765	113210	105546	113871	112761	111534	109623	107936	104861	98803.6	103807	115015	106366	113938	94371.6	106636
O95602	O95602		POLR1A		21111	24037.7	24539.1	24492.1	19517.5	25662	23552	22467	24761.5	22805.5	24882.2	23798.2	24778.8	22946.6	25708.7	25426.9	24252.2	24427.8	23901	23190.1	24444.9	25581.8	23530.5	22458.8	23474.2	23470.1	23706.3	22638.1	23242.5	23689.7	23030.5	22073.4	20295.2	19783.2	22235.8	23561.7	20815.9	20417.5
O95619	O95619		YEATS4		4062.18	7471.07	5340.58	5310.4	5208.86	8422.38	6738.92	5632.78	6054.05	10194.9	5791.29	4650.87	5473.07	5351.8	5529.61	6934.03	5689	6434.6	4376.3	5717.12	5577.11	5749.32	6623.43	5470.98	4700.79	5408.45	5331.31	5088.34	3467.2	4749.59	5008.16	4601.35	3049.95	4061.4	3004.21	4767.63	1457.61	3032.05
O95628	O95628		CNOT4		9285.56	9942.14	11015.9	9270.92	8741.58	9722.18	11871.7	8497.96		10215.8	7074.32	11675.9		11787.9			9676.61	10039.5	9971.57	9671.78	9272.25		9226.43	11797	10467.9	10792.8	10897.2			10157.2	8756.83	12388.9	9107.94	7929.01	10149.2		10971.8	11419.5
O95630	O95630		STAMBP		19356	22519.5	24830.6	22661.3	19583.4	24389.9	23797.4	21747.2	23454.8	24423	21850.8	23191.3	24190.8	23596.2	25842.9	23707.5	22818.9	22212.3	23127.9	21247.6	21734.5	26470.3	22026.9	20800.5	20905.9	21894.4	22504	23255.8	18221.1	22288.7	20306.3	20116.3	18455.6	17320.8	19911.2	20720.8	17850.3	16159.3
O95639	O95639		CPSF4		57604.9	48835.9	55427.9	57546	55879.7	53499.5	53540.7	55492.6	59009.6	53821.5	48853.8	55490.6	55261.3	59593.8	47710.2	56106.5	59040.5	59683	54430.5	54816.4	48599.1	45291.1	57870.4	60387.9	52851.5	54227.7	53624.5	54282.7	56325	56967.1	47763	52898.9	55509	52541.5	53880.8	52199.6	51631.2	52953.2
O95671	O95671		ASMTL		17681.2	14476.2	14413.9	16887.3	16918.2	14281	14298.8	21016.6	15722.6	14620.2	14121.2	16459.5	12679.9	15900.7	14708.6	15095.1	17170.3	17213.8	13444.7	15403.9	14289.8	14745.1	13871.8	16149.3	14608.4	15079.9	15784.7	15503.8	16555.3	15780.5	15302.2	16907.8	17459.3	13201.9	17238	14892.5	18093.9	15966.4
O95674	O95674		CDS2		160107	188092	177756	154381	154476	144855	180369	170274	171806	144711	163270	164204	164590	158558	170457	150470	149119	166454	171571	163190	156437	150280	161959	162338	145686	138293	152256	140057	148873	146532	144351	151891	142401	164887	135855	133749	124745	146507
O95677	O95677		EYA4		2641.42	2379.98	3264.92	3542.85	3110.11	2356.47	2643.79	2125.86	2457.86	2757.11	2482.01	2871.05	3014.93	2671.82	2962.7	3062.44	3200.84	2706.4	3156.1	3049.2	2150.22	1739.98	1916.83	3088.56	2517.64	3178.2	3517.19	3209.2	3521.1	2973.69	2811.49	2395.01	3030.64	2692.45	2835.55	3396.81	3932.86	3568.36
O95707	O95707		POP4		5977.3	8998.84	9447.64	8422.18	6032.91	9700.18	7706.95	7766.37	9340.47	16436.2	7675.87	6590.23	9473.31	6772.41	10134.2	8423.51	8343.44	7435.65	7478.71	7028.02	9782.03	7726.71	8438.31	8861.54	8167.6	8925.49	8362.52	8054.95	6713.38	8203.83	6768.07	6466.35	6808.39	8625.39	9081.3	6503.91	7025.21	5238.63
O95714	O95714		HERC2		8619.88	9019.93	9560.06	10241.5	9623.02	10946.6	7551.83	8857.94	9761.18	8563.51	9563.34	10476.7	11632.2	9943.16	10837.2	9678.75	10447.4	11356	9810.49	10456.6	10977.6	10075.9	9684.83	11225.8	9540.38	10659.2	10825	10202.2	9183.51	9656.48	11051.6	8089.95	7453.29	9061.71	8098.76	12161.7	7876.09	9392.42
O95716	O95716		RAB3D		9831.06	10205.4	11457.6	9007.09	13016.9	12510.9	9345.26	7416.88	12410.5	10766.5	9276.32	12013.6	9721.63	9974.04	12237.6	12441.5	10153.4	14564.8	10229.2	9365.11	10501.1	6985.21	12063.3	9769.17	9327.86	10597.4	9913.68	9508.46	11057.7	10948.1	9590.21	7436.71	8078.31	9709.05	9517	11235.9	8633.74	11432.4
O95721	O95721		SNAP29		6650.39	9194.61	9592.74	8664.92	8944.73	9273.06	6835.04	7531.56	8717.83	8272.51	8729.43	8913.56	9799.13	9152.29	10083.5	8466.58	9136.06	8916.39	9610.13	8709.78	7490.6	8481.55	9005.29	9117.43	7319.63	9387.71	9903.62	8884.86	8890.8	8785.02	8024.01	7684.4	7167.44	6593.02	8806.3	9199.64	9345.22	9095.93
O95747	O95747		OXSR1		17012.7	16507.9	18642.8	18259.6	16529.3	16910.6	15988.3	15100.8	16228.7	14695.5	16796	17080.6	16770.5	17082.6	16956.3	15975.3	17535.8	17707.4	17125.1	16560.1	16129.3	17192.1	15023.5	18801.9	17324.6	18114.1	16528.3	16507.7	16947.3	17893.2	16469.3	18192.2	18158.1	16062.2	18049	16045.5	19189	17292.2
O95749	O95749		GGPS1		3265.14		3691.16	2260.03	3855.25										2978.76	2302.98									3073.9								3057.96		3821.58		4119.27
O95757	O95757		HSPA4L		41677.9	46919.7	87678.1	56549.9	46688.7	45649.2	47046.4	46024.9	46153	41228.7	86403.2	56681.5	90234	54345.9	80506.6	46654.3	55584.4	54062.3	85425.4	55747.4	44429.6	45488.2	44450.1	55085.6	55471.1	54321.4	52522.1	51658.5	43078.5	53636.4	51711.8	48883.3	52891.5	39578	47301	47159.9	49903.2	45764.6
O95758	O95758		PTBP3		15607.3	15928	18831	17578.9	15518.1	15952.3	16187.5	16646.7	16565.2	15298.7	18035	17547.5	17166.6	17826.5	18175	16563.1	17621.4	16571.4	17262.9	17073.8	16235.9	15210.2	15165.9	16694	17869.4	17232.4	18075.5	17383.7	14644.2	17009.2	15992.9	15401.8	14076.4	16225.3	16232.2	17647.6	14726.9	13421.3
O95759	O95759		TBC1D8		4252.88	4233.2	5425.38	4308.84	5322.48	5073.89	5658.03	2834.49	5657.87	4728.64	3944.2	4424.67	5318.77	4914.04	5429.44	4772.48	4386.93	4613.58	4546.23	4200.02	4491.18	4026.93	5125.53	4763.33	4313.43	4725.1	4582.67	4331.09	6587.05	3842.51	4189.89	3750.98	4244.29	3531.07	4104.13	4787.19	4789.5	5340.2
O95772	O95772		STARD3NL		6085.47	6846.68	6163.03	6445.9	6924.54	6569.7	6111.98	6967.7	6322.32	6568.15	4548.03	6155.92	6315.67	5505.56	7302.91	6802.1	6250.91	6200.59	6001.54	6708.99	6134.26	6729.37	5684.44	6751.58	6380.82	6824.18	6133.15	5297.88	6899.51	6981.42	5735.54	5720.96	5702.68	4928.47	5622.43	5240.01	5980.65	5194.73
O95777	O95777		LSM8		22010.3	17957.8	20056.7	22510.9	22655.6	19907.3	21675.5	23232.3	19401.9	20393.5	19575.1	21631	18560.1	20876	18894.2	20074.6	20352.4	21247.2	21158.6	20110.6	18259.9	19059.4	20312.9	21182.5	20926.6	21683.2	20501.9	21207.7	20695.2	20290.9	21214.8	24883.1	24162.4	21161.8	22290.2	21154	21444	18630.1
O95782	O95782		AP2A1		77672.5	83358.3	107311	90315	83943.2	83510.8	84640.3	76805.7	78191.1	81252.1	109326	88745.3	110829	89303.6	104495	82787.3	88515.5	88626.1	110353	89222.4	86748.2	83216.2	88174.8	91739.3	88010.2	93722.6	89778.4	89482.2	81503.2	90453.1	90014.7	81743.1	81294.4	81387.4	83846.5	83944.5	84935	84558
O95785	O95785		WIZ		4915.85	5132.03	4030.97	6876.63	5101.16	5135.36	4386.13	3561.47	5756.58	3838.36	4004.3	6049.37	4038.44	4903.19	4373.81	5402.85	5682.79	5733.7	4930.81	5588.42	5564.5	3751.24	4958.83	5674.64	6395.69	5235.44	5584.74	5201.04	5524.58	4760.23	5018.36	3961.59	5893.31	5608.36	4247.52	5913.1	6572.59	7285.1
O95786	O95786		RIGI				10986.3		11325.9							11685.5			13322.4	12988.1					10604.9	7144.45				9588.13
O95793	O95793		STAU1		25780.7	33018.8	31881.6	30443.7	27829.5	29833.7	30726.8	24999.5	30488.4	30387.6	32547.7	29300.8	30107.5	29889.1	32754.9	30347.4	29230.2	30842.4	32666.8	30764.7	32905.7	31762.6	31254	29955.7	29923.5	30216.4	29733	29701.5	30578.1	30698.5	30011.5	27421.2	26257	27728.3	27005.8	31510.8	26172.5	27655.5
O95801	O95801		TTC4		2076.87	3226.68	2431.51	3044.31	2690.65	2703.76	2852.14	2074.99	3027.42	2475.35	2057.71	2369.44	2816.02	2678.31	2615.04	2452.52	2199.39	2573.36	2365.22	2196.8	3194.17	2740.24	1867.35	2824.15	2213.84	2334.52	2314.64	2360.38	2867.99	1942.14	2167.44	2803.8	1888.63	1527.46	2074.59	3195.97	1864.53	1792.25
O95810	O95810		CAVIN2		28417.9	23501.3	32946.7	27719	23098.8	23674.6	21734.5	33813.8	23690.8	25961.9	31674.9	28567.1	37862.1	26456.4	32822.3	24764	27643.9	29638.6	33702.4	26371.5	23755.8	22021.7	23177.4	26488.1	25249.6	26729.6	26789.9	28912.8	25162.7	28788	27309.1	30764.1	32263.2	24525.1	26971.6	22217.3	26368.1	22676.8
O95816	O95816		BAG2		31869.2	34280.3	29499.7	34134.6	33383.3	36393.6	34548.5	30959.9	33282.6	32397.6	29106.2	31916.9	28460.7	32151.3	30467.5	33479.5	32816.3	32356	28828.8	34821.7	32272.2	32386.4	35070.9	32676.4	30219.4	32323.8	33093.2	31555.3	33244.6	32685.6	30426.6	31049.4	31167.7	32333.1	30852.7	32537.8	31598.8	30030.8
O95817	O95817		BAG3		33363.8	32553.6	45993.2	37630.3	29846.3	30539.8	26685.7	34947	30695.2	31748.9	42134.9	36445.4	50582.8	36550.3	45157.9	28409.8	36850.2	35776.2	52545.8	37836.8	29749.6	29098.6	27892.1	37150.6	37214.9	36596.3	35696.9	34243.6	35385.7	35230.7	34655.7	31429.9	33344.2	34817.2	34017.5	29941.6	31693.6	32520.7
O95822	O95822		MLYCD		5491.29	6341.65	6832.86	5756.09	5988.61	6258.74	5447.69	5355.5	5604.59	5807.85	6192.91	6864.14	5961.55	6521.67	8337.72	6605.96	6956.57	6512.29	5867.42	6031.24	5628.65	5962.26	5778.12	6258.11	6006.96	6264.65	7063.53	6948.04	5457.01	6129.49	5278.77	5529.26	5611.52	5536.84	4782.14	6400.12	4914.24	5569.33
O95825	O95825		CRYZL1		12437.5	10712.9	11146	11925.5	10100	9128.21	10029.8	11431.4	9471.09	9594.92	12932.2	12948.5	11623.5	12251.5	10222	7856.94	11938.4	13814.7	12608.1	11997.7	11638.3	8677.23	10193.7	13239.5	13727.2	12481.8	11367.7	11141.3	13254.2	13153.1	12700.7	11212.3	13059	11254.7	12272.2	12792	12086.5	12247.5
O95831	O95831		AIFM1		182884	162238	142754	168093	186054	151355	155360	191077	148239	163264	156322	173075	146010	165491	150437	150604	169220	168673	150800	164599	155716	148833	155965	162365	170912	168733	161006	164321	171069	169795	167269	173748	183600	196560	186734	147258	178222	170866
O95832	O95832		CLDN1		35583.6	21390.4	28817.9	33039.3	33571.8	28734.9	24488.7	33330.8	23027	22540.2	28578.2	29106.6	27831.2	31242.4	26670.4	24269.9	30537.6	33219.6	29217.6	31952.1	24971.2	21818.9	28407.1	29943.1	29618.2	30985.3	31770.2	31711.2	38202.2	32113	30566.7	35902	40609.1	38156.3	37798.6	23854.4	37992.6	32171.4
O95834	O95834		EML2		28636.8	27247.7	44352.2	34493.6	42630.1	24039.3	27843.4	34850.6	27387.1	24371.6	46042.8	34978.6	38608.1	33554.5	40014.5	25881.7	33384.6	35298.8	40837.7	34933.2	25531.7	25553.4	25575.7	33850.9	33578.1	34413.4	32097.5	34134.3	31878.5	35333	32986.5	39455.5	38011	32134.1	40367.1	29792.9	42717.1	40034.3
O95848	O95848		NUDT14		4276.21	5012.73	7073.59	5422.67	4018.1	4955.03	5149.62	5499.4	5091.12	4867.2	7896.39	5903.38	7025.91	5156.92	7289.85	4263.85	6426.11	5146.17	6981.61	4587.7	4945.08	4523.71	5067.26	5281.82	4243.18	6712.31	6525.71	3959.91	3314.22	4864.66	5237.35	6162.57	4338.16	4428.74	4910.12	6142.42	4371.67	3003.94
O95857	O95857		TSPAN13		9086.99	5106.25	3952.96	4984.75	5868.38	5325.08	4458.37	6566.55	4574.04	5063.2	3389.52	5559.98	3706.18	4563.39	5486.83	3952.89	5116.81	4568.6	3817.36	4167.46	3831.25	3668.98	4267.88	5091.69	4522.3	4643.87	5313.95	5080.11	4975.74	5488.63	3990.42	4484.14	3866.24	5974.13	5438.58	3660.19	3722.18	4323.08
O95858	O95858		TSPAN15		16738.2	17148.5	16121.1	14968.1	19181.6	17337.8	16318.3	15333.3	19706.1	14791.8	15985.9	17314.8	15433.7	17511.6	15765.1	17512.4	18687.1	17893.6	14535.2	16064.4	15488.8	15066.5	16674.3	18470.7	15048.9	17540.2	15768	15349.3	15717.6	16402.5	15800.6	14700.4	16653.6	16502.6	14838.5	16494.9	13721	18446.3
O95861	O95861		BPNT1		39998.1	36942.3	46291.3	41025.5	36459	34931.3	35778.1	37493.2	36979	40045.1	48041.7	40600.2	43199.1	39109.3	46335.7	37741.8	39091.4	41914.1	48338	38720.7	39041.9	33683.3	36095.9	40748.6	38709.8	38777.3	39466.4	35325.2	37230.7	39478.9	38253	34533.7	37912.5	34730.4	39532.6	34001.2	37334.5	34064.8
O95864	O95864		FADS2		18006	39293.1	29140.5	26405.8	15449.6	44046.7	35608.4	11525.6	35729.5	41423.2	25458.3	26870.2	33289.7	26010.1	31448.1	35399.9	28237	28668.1	31560.8	25408.8	39865.9	36612.3	33370.7	27401.8	26982.3	27314.4	28058.9	25312.9	21484.7	25598	25621.4	10045.7	7337.24	16379.3	10489.2	35484	8698.47	16024.6
O95865	O95865		DDAH2		37648.7	37304.7	34408.9	38284.8	40539.4	32116.9	35790.4	36150.4	34333.7	30311.1	33416.4	35976.4	33396.9	37532.9	33375.5	33452.4	33070.1	38021.1	35301.9	36695.5	34346.5	32999	34671	36032.5	35612.6	33401.1	34924.3	33739	36602.5	34482.2	33020.2	32555	40037.3	39252.5	36413.8	31178.4	34393.6	35849.5
O95870	O95870		ABHD16A		9410.61	10781.9	12548.5	13184.3	13913.1	10112.9	11568.6	9283.68	10563.7	10336.3	13837.5	11035.5	12756	12163.4	13339.5	10995.6	11251.7	12016.2	13449.5	13053.1	10546.9	9469.79	11247.8	11659.7	11812.1	12557.2	12094.3	11016.9	11926.6	11529.3	11265.3	11292.5	11912.7	11367.5	12334.4	10254	11958.1	11969.1
O95881	O95881		TXNDC12		91640.1	83841.7	77145.8	86573	92198.5	88873	101868	89630.5	89461.2	102962	76652	93474.5	69253	84930.7	74615.6	85423.5	87643.9	89293.2	81294.5	83303.2	95482.9	84211	94024.7	84548.9	86136.7	85336.3	86713.5	82867.6	86494.2	86310.5	74679	84753.1	90596.8	101771	85492.6	87655	78310.3	86467.6
O95900	O95900		TRUB2								7648.67			5468.4	5672.5	6886.1	6093.23				6740.94	7787.09			5728.19		6070.56		5282.04	6095.26	6254.57			5591.22	6517.63
O95905	O95905		ECD		10111.2	21807.8	17069.2	22139.2	12032	27371.5	24623.7	9632.92	27830	28592.4	17346.7	23196.1	16964.2	21175.8	18164.4	26611.6	20593.3	22963.5	16440.7	21730.2	30066.3	25641	28169.7	21267.9	18669.9	23378.8	21566.6	19539.8	12301	22444.7	22140.8	10306.1	7797.74	10785.9	8313.9	32652.5	10536.1	11959.3
O95926	O95926		SYF2		3209.03	3104.28	3337.63	3387.28	4427.31	4587.29	3097.66	2164.58	3375.37	2858.5	4250.33	3680.34	2995.41	3073.23	3870.56	4372.42	4541.91	4298.24	4070.54	3908	3568.32	3133.11	3948.76	3425.65	4383.09	3733.99	3745.44	3817.39	5002	4457.73	3272.84	3434.97	2924.61	4202.51	5911.22	3365.99	4582.71	4438.99
O95980	O95980		RECK		10307	9720.03	8802.35	7932.52	10957.2	7441.11	7683.48	7855.36	8526.17	7823.16	7485.24	6877.15	8664.68	8523.95	8141.55	7704.54	7460.7	9248.18	7028.43	9223.65	9509.43	8320.38	8873.34	8430.51	8463.77	8549.83	6980.87	8346.04	8809.36	6770.06	7992.52	8539.82	8216.12	7359.58	8037.67	6784.56	6269.62	9953.94
O95983	O95983		MBD3		12465.2	14235.7	13758	12718.1	13034.5	16040.6	15412.7	10365.5	16515.6	16159.6	11897.1	13687.6	12312	12669.1	11584.4	15199.8	12560.2	13978.3	10089.6	13334.8	15821	15293.1	14299.7	12204.5	13386.6	12147.2	12933.2	11818.6	11318.8	10493.9	11348.5	9453.61	8011.38	10354.4	7561.68	14718.9	6602.49	11677
O95989	O95989		NUDT3		4285.71	5512.98	4876.3	5200.37	6929.47	4340.17	4922.69	3746.23	9148.17	3652.19	5298.74	3915.5	4603.87	4887.01	4534.2	6357.5	4003.09	7109	4148.07	5456.16	5529.67	5135.66	6045.99	6393.43	5244.84	5786.53	6229.78	5932.29	4506.76	5282.82	5335.77	5998.45	6065.78	4779.69	6819.23	7445.67	6792.39	8971.3
O95994	O95994		AGR2		758064	990150	874576	916084	1.16E+06	874890	967829	749336	994946	1.01E+06	1.02E+06	858699	672580	888035	761010	927628	883185	939473	797108	946993	1.03E+06	1.09E+06	926758	959190	899448	985071	944147	894389	913036	967584	955975	770503	704667	1.12E+06	1.03E+06	923119	846860	1.18E+06
O95999	O95999		BCL10		6619.51	8467.12	11385.2	9296.86	9369.08	9328.76	10383.7	7193.22	9787.92	7893.87	9699.42	8926.17	10175.5	9588.7	10869.2	8412.46	8327.22	10130.5	9124.44	8824.77	8880.39	9378.36	9106.16	9725.03	9517.92	7854.4	10086.1	8365.86	9085.76	7486.18	8584.1	8498.85	7904.4	7209.23	8535.69	11348.9	8838.37	11077.8
O96000	O96000		NDUFB10		55574.1	49457.6	45304.1	48580.3	46318.1	51931.4	46486.8	41111.6	46080	50744.8	51507.1	50660.9	50073.2	46516.9	49107.8	48498.9	49119.3	46922.3	51703.5	45791.8	51435.5	46428.2	48879.9	47934.7	46451.8	46107.8	44596.7	47095.2	46648.7	47978	47244.3	39203.4	32977.4	57783.2	41134.2	45401.8	34381.6	43766.9
O96005	O96005		CLPTM1		206782	257030	262101	247659	210657	247140	232179	177916	245970	239467	266118	241219	258670	237612	259173	241075	238869	230345	287138	244402	240958	233011	253876	243745	239632	243866	239855	238631	226633	235072	232501	179216	160017	225515	194581	266075	158218	240245
O96006	O96006		ZBED1		5290.48	8985.17	5499.79	7727.79	5251.52	11417.7	9406.42	2960.69	9845.27	9437.98	5972.84	6315.68	6819	6786.01	5781.68	7518.59	6902.08	7180.7	5820.24	6537.36	9219.77	9198.15	9516	6159.15	6029.22	6042.33	6163.7	6029.34	6356.86	6433.98	6811.01		3064.83	4932.9	4842.41	7121.19	6482.11	5162.41
O96007	O96007		MOCS2		3339	3958.28	4191.67	4909.1	4139.08	4199.37	3727.45	3277.6	4198.82	2860.25	5194.56	3788.79	4842.12	4170.22	5131.67	3408.42	3538.9	4828.01	4534.32	3715.83	3760.38	3870.63	3535.66	3592.36	5202.37	4874.52	4073.03	4489.67	4506.07	4406.23	3788.06	3795.72	3917.88	4708.43	4128.21	4650.14	4121.47	4151.76
O96008	O96008		TOMM40		79649.4	85141.4	69802.9	90046	95076.3	90623.3	93569.2	87080.9	92617.6	97855.6	71955	93239.1	74643.1	92766.7	77597.8	93870.7	86582.4	92375.2	73517.6	90261.6	89227.5	81564.4	93294.2	89746.4	92043.8	93880.4	92565.9	93079.5	94710.7	95005.7	93350.7	88067.9	92908.4	106299	91864.2	110562	94291.1	92422.1
O96011	O96011		PEX11B		12958.9	11582	19818	15970.2	14818.2	10464.2	10553.1	13273.3	9718.5	10648.8	17974.7	16089.9	20280.6	13887.8	21176.8	10999.7	15083	14080.7	18523.5	14866.5	10664.6	8341.5	9730.7	15765.5	13205.4	14919.9	13523	14272.7	13877.1	14206.6	15285.4	13906.7	13051.6	13232.5	14414.4	9206.16	13367.4	14453.4
O96013	O96013		PAK4		16581.6	19645.7	16256.2	18404.2	19064.7	18004.7	18831.6	17968.5	19031.9	17530.1	15172	18547.1	17121.9	18678.1	15488.4	18544.3	17958.1	17954.6	15261.3	17675.1	19244.7	19642.4	18433.5	17933.8	17034.8	18911.1	17607.4	17852.5	18393.5	18895.3	17235.6	18107.6	18234	17965.6	17651.9	20606.7	18727.6	18733.4
O96017	O96017		CHEK2		6906.27	8731.48	8469.26	9614.85	8172.5	9496.37	10924.9	7106.54	10505.6	8857.04	7609.22	8582.02	8151.08	8123.54		9398.94	8641.91	8543.28	6477.48	7467.39	8649.46	7495.84	7932.28	9141.97	7362.77	8931.98	7976.46	6499.21	6831.01	7645.87	6689.7	7391.76	7000.83	6349.82	6365.52	10783.7	5200.17	7067.67
O96019	O96019		ACTL6A		24497	27523.6	24716.3	28468.6	27186.5	30413.8	28778.8	26663.2	26666.9	32574	21897.4	28137.5	24173.3	26998.8	27442.4	31070.4	27992.1	28679	22385.5	27705	28961	29201.5	28063.1	28977.1	26657.9	27207.5	29444.8	27369.1	26053.3	26554.2	27143.2	25750.4	23742.4	25751	24201.7	30808.8	24734.1	24637.9
O96028	O96028		NSD2		3695.85	6675.28	3154.25		4268.77	6473.5	7968.8	4029.22	9538.43		5368.57	4305.45		4047.45	3422.17	8460.84	5372.05	5219.76		5433.98	6960.42	8191.73	7261.99	3725.79	6139.66	4480.13	4766.67	5001.13	3102.29	6468.07	5556.64	3036.88	1521.79	3570.81		5876.16
O96033	O96033		MOCS2		19326.1	13254.1	18545.6	23848.1	20218.9	15166.3	13814.9	19999.1	14944.3	13480.9	21107.9	20095.7	20218.7	21080.4	20985.5	15385.7	17820.3	20472	20998.7	20552	16206.9	12183.8	14030.4	22116.6	23217	20822.7	25126.7	24944.9	29078.8	27121	22991	23105.3	19393.4	22639.1	24965	22156.1	29844.4	23291.1
P00156	P00156		MT-CYB				15446.8	10663.4		12714.9	14160.6		12099.5	11649.6	14352.2	8825.02	15008.5	7607.36	14692.3	13256.8	9566.34	10712.2	13095	11274.5	13247.4	7532.15	12734.4	10379.2	9938.79	10222.6	11386.3	10371.1	6124.92	9591.7	9903.25				6301.83	12978.8	6914.58	6417.28
P00167	P00167		CYB5A		94397.7	102731	116381	97886	101007	103666	97691.4	77614.8	105330	108574	108487	95999.1	112605	98102.6	109894	99022.4	106590	98953.8	108316	99909.5	105818	96981.4	108030	98090.5	95638.6	99074.1	93101	96472.7	83082.6	95414.8	92669.1	80068.9	70254.9	100867	79227.6	93039.6	66660.4	91442.8
P00326	P00326		ADH1C		4513.8	7378.44	5749.29	6619.27	5855.48	9328.89	8936.57	4150.32	10339.5	8041.91	4955.01	6677.34		6498.23		8703.81	7328.05	6203.71	4674.37	6166.6	7720.86	8221.69	8161.27	6673.69	6968.41	7059.94	7462.04	7007.9	4933.33	6327	6888.64	4185.66		4224.93	5789.45	7707.13	2748.82
P00338	P00338		LDHA		1.22E+06	1.57E+06	1.28E+06	1.42E+06	1.19E+06	1.61E+06	1.54E+06	1.41E+06	1.56E+06	1.92E+06	1.35E+06	1.44E+06	1.27E+06	1.42E+06	1.27E+06	1.53E+06	1.36E+06	1.42E+06	1.31E+06	1.42E+06	1.54E+06	1.68E+06	1.50E+06	1.36E+06	1.41E+06	1.40E+06	1.41E+06	1.38E+06	1.19E+06	1.40E+06	1.39E+06	1.30E+06	1.16E+06	1.23E+06	1.15E+06	1.44E+06	1.10E+06	1.13E+06
P00352	P00352		ALDH1A1		2.95E+06	3.15E+06	2.90E+06	3.07E+06	2.87E+06	3.10E+06	3.10E+06	3.06E+06	3.08E+06	3.36E+06	3.10E+06	3.04E+06	2.99E+06	3.11E+06	2.87E+06	2.96E+06	3.08E+06	3.10E+06	3.08E+06	3.12E+06	3.07E+06	3.32E+06	3.17E+06	2.98E+06	3.15E+06	3.11E+06	3.11E+06	3.15E+06	2.80E+06	3.10E+06	3.07E+06	2.95E+06	2.83E+06	3.01E+06	2.78E+06	2.92E+06	2.62E+06	2.61E+06
P00367	P00367		GLUD1		241084	233871	193644	219498	260658	229434	232093	202888	230459	260458	192784	220568	187123	218396	203085	229855	224267	225554	195348	216777	235407	236438	231382	222743	220724	220989	221541	215468	220287	216581	217113	186857	177362	244255	195225	220019	169953	228792
P00374	P00374		DHFR		22320.2	29380	9735.04	20461.3	17826.2	31060.9	31579.9	13717.3	28982.5	28245.8	9715.12	18870.8	11256.7	19507.5	10322.2	28779	18872.4	20980.3	10935.3	19231.8	24999.9	28033.6	29443.5	20527.8	19570.8	19672.5	17786.3	18310.7	23576.6	19550.5	18829.5	13495.1	10056.7	18040.7	11845.9	22786.2	10321.9	18177
P00390	P00390		GSR		238551	254281	211646	227985	211976	236168	240314	266051	237529	288376	216589	242728	213771	226165	214460	236829	230739	230609	209581	233777	240069	231961	229407	232246	230449	233662	232112	228889	212695	232253	227833	240029	224281	219478	204235	242613	200458	192961
P00395	P00395		MT-CO1		671.392	4459.04	3769.78	3128.7		5398.44	5579.9	1002.23	6751.04	10492.3	3275.13	2662	4251.34	1829.79	3712.03	7220.62	2672.97	2914.65	2262.23	2245.71		6702.1	7278.66	2071.2	2351.41	2551.33	2181.42	1323.26		1969.5	2014.74					2899.59
P00403	P00403		MT-CO2		127670	397837	373478	306842	136526	387502	409685	177491	349633	383587	399594	310018	360482	320743	367844	393583	310842	305972	352220	331891	409907	440270	428076	304212	310802	307318	303640	297001	104121	286096	301684	157649	156978	148288	150146	366035	114231	119012
P00441	P00441		SOD1		216689	167325	249575	218002	203851	206546	176584	248595	173518	204553	243208	238173	235383	228490	240839	197165	230919	222725	263286	213594	177722	173335	169371	216941	218761	222108	216428	213059	212335	208348	217126	201204	231987	236209	234740	171310	211229	200777
P00450	P00450		CP		9770.74	15891.3	12066.2	11967.7	14129.6	13981.4	14778.3	7061.86	15692.4	16504.3	9408.1	12223.1	6176.35	11930.5	10583.7	14970.7	12132.4	11984.5	7547.75	11019.2	16449.8	14714.5	13942.1	11724.5	11690.8	12382.7	11126.5	11011.7	10775.1	12772.2	10787.8	6148.43	4584.13	10120	10389.4	14415.9	4610.98	12470.3
P00491	P00491		PNP		158651	159372	176631	164610	146423	165019	160875	169812	153557	191781	182101	162099	180668	163828	170547	155384	165223	165413	182534	165224	143552	148161	149686	172492	161748	165063	166598	160289	148377	159712	166093	150780	148494	137530	148100	149176	154295	130238
P00492	P00492		HPRT1		272508	286766	252621	303891	294913	296208	310001	293623	310904	304368	274096	313583	268173	296040	268181	308641	294721	287706	260868	286389	294370	303739	284802	301332	286761	300328	301734	320286	318430	296354	303004	316655	295098	283082	291145	341329	320256	293738
P00505	P00505		GOT2		235750	191241	194472	222534	247509	203060	197926	218162	188825	202712	205062	218143	198963	224483	204339	197060	215991	215980	207354	224602	201468	204940	213365	220084	223830	218715	219449	223031	220419	215858	220300	228997	226865	262240	222109	214116	228599	236059
P00533	P00533		EGFR		75093	61485.4	72426.7	72398.7	71531.5	65351.9	61111.8	74561.5	59252.7	61673.4	71572.2	71441.2	76631.5	70624.7	77585.1	64544.5	71003.2	72718.9	73776.9	70551.2	62187.2	56058	62377.9	68283.8	69572.2	71612	72540.4	71671.1	76466.6	68458.4	65828	77113.7	70867.3	68157.1	71164.7	61577.1	76719.5	68162.6
P00558	P00558		PGK1		274732	277334	291603	281377	253318	296569	281731	298168	273424	324385	279654	289843	292394	293670	273613	295511	292147	287156	293667	290863	280705	287203	283866	287037	288835	287079	289808	290774	250374	287198	297306	274495	263531	264066	265147	267392	245256	220750
P00568	P00568		AK1		240359	262620	398948	303392	239989	222279	269682	254119	266036	242161	428605	275087	409551	280562	364707	246982	280506	294304	428111	289251	252643	265537	247246	283337	270832	299826	264748	209994	212035	266575	294167	243183	204324	227124	204342	267348	221228	211487
P00749	P00749		PLAU		1999.95	1786.68	2621.86	1598.88	3189		1321.43	1950.63			1880.52	1820.05	1959.08	1692	2860.75		1770.25	2506.43	2438.92	2149.79		1385.07		1603.36	1156.02	2246.02	2185.51	1845.16	1279.63	1902.98	1285.97	2271.16	2568.75	1922.7	2302.91	1795.18	2289.97	2235.72
P00761	P00761				66888.6	26587.5	54953.5	57656.6	48721.6	28779	25503.5	167155	22629.4	22812.6	61496.5	57511.7	55246.7	57633.7	57265.6	20946.5	57803.2	57163.5	63185.9	54914.3	21151.8	17957.8	22458.9	54708.1	56588.1	56368.1	54140.6	53692.7	63913	55728.7	55824.4	76628.8	84515.1	68634.9	75869.4	22747.3	79537.7	29163.9
P00846	P00846		MT-ATP6		19387.4	40575.3	49549.5	35549.1	23599.6	38309.4	41723.7	22176.1	32592	34811.9	55229.5	33639.5	49341.5	36593.5	46575.1	39888.8	32020.4	33879.4	47850.4	36680.6	38058	40557.7	44245.4	35984.3	33921.6	34899.1	35185.6	37185.4	18653.7	36668.7	36953.1	24412.7	25262.1	22744.7	27189.2	40540.5	25961.5	19686.6
P00918	P00918		CA2		6202.05	5486.5	5524.91	5697.96	6055.42			6047.39	4521.14		5615.8	5364.31	4405.82	4688.23				5549.56	5334.19		6255.67	7328.7	3972.92	6647.88	4776.56		5191.11		5762.4	4476.79		5523.62		5185.89	4650.34	5820.57	4836.77	5280.58
P00966	P00966		ASS1		17029.4	8404.29	12186.2	11904.2	14025.9	9133.08	8977.03	15475.9	8449.91	8908.88	11464.6	13258.7	8990.91	11157.9	9747.83	7708.95	11618	12198.4	11269.9	12504.7	8957.84	7453.98	8040.58	12650.3	11731.2	12077.1	11956.8	12759.9	15870.3	10538.3	12024.8	19794.5	15660.5	11856.8	19437.1	9836.61	17645.5	15606.9
P01009	P01009		SERPINA1		10820.8			3946.69								4371.36								3752.41	8921.5	4377.58		3745.86							3288.58	4223.76		2698.8		4707.4		4196.8
P01023	P01023		A2M		23413.3	8493.86	21253.7	11867.1	20151.3	4837.57	5470.83	7461.03	9291.12		15352	12252.1	16136.3	8988.95	12512.6	6977.51	11858.2	11772.6	19213.7	12859.3	7974.85	17493.3	5614.11	12777	11833.2	12286.6	11987	13247.3	15928	11869.9	12208.7	10920.2	12144.2	12808.7	9760.36	5647.2	9992.46	15283.7
P01031	P01031		C5		869.526	1946.45	647.044	1424.5	1179.02	1480.5	889.517	367.155	1964.93	2353.09	622.996	1562.27	834.812	957.544	698.914	1578.74	1560.89	2016.48	916.538	1347.09	2331.41	1961.71	1760.84	1447.95	1001.91	1332.81	1312.19	1493.32	1065.87	1123.58	1314.66	959.041		905.233	596.991	1906.07	408.976	1017.94
P01034	P01034		CST3		14730	20177.6	21312.5	17442.2	14384.9	17461.7	15762.6	12135.7	17751	17872	20301.4	15292.3	19325.5	16109.2	21114.9	16642	17677.7	18247.8	18651.7	17850.8	19490.4	17406.5	15209.1	15737.8	18711.7	16597.9	16008.7	14719.9	13404.7	15700.5	15916.1	11625.1	11092.3	13166.1	14501.6	13946.2	10557.6	16384.6
P01111	P01111		NRAS		19399.9	20177.8	23664.1	22837.6	24636.2	18517.2	20712.8	21426.3	20098.5	14476	23431	19307.4	21869.7	20884.7	21408	20137.7	19513.8	20422.8	20195.9	20568.3	18648.2	19334.7	22339.4	21738.5	23690	19931.6	23565.1	24435.9	18968.2	19631.2	22653	22339.9	24906	22921.9	25088.1	20944.1	27578.4	23970.9
P01112	P01112		HRAS		21988.3	23986.2	31254	28643	28596.7	21523.2	26619.2	24766.8	27232.1	25032.5	30233.2	27726.1	31948.8	26421.2	32364.2	26375.1	30193.1	26690.7	28863.8	27221.5	25454.5	23885.9	21021	26175.9	26297.1	30189.7	26948.3	30562.5	29063.4	29386.4	26420.7	28692.4	26188.4	23396.9	28618.8	35796.1	34656.4	27792.2
P01871	P01871		IGHM		16340.9																				7508.87											2089.76
P02144	P02144		MB		13185.8	10375.5	12368.9	10342.8	9656.33	9179.83	9257.51	12736.9	10164.3	8686.16	12649.8	12464.5	8692.4	10326.8	12700.8	7538.26	14457.2	12421.7	16731.8	12986.9	6815.05	6566.02	10882.5	10334.9	9025.6	9403.49	10526.6	15987.5	14388.3	12936.6	10839.1	14761.3	13841.9	16286.9	14960.5	12674.3	12419.5	12894.3
P02545	P02545		LMNA		466955	424850	588876	500122	480518	419282	433583	526899	428890	468171	635878	494008	605783	504411	586711	425369	494212	495243	594741	497942	440739	446258	452817	495205	504435	504831	496010	499545	399966	498822	502106	486002	499805	504051	490258	409112	470498	441439
P02647	P02647		APOA1		6777.87	3157.03	4752.55	3660.95	4909.41			3764.65	3013.63	2314.19	3013.78	3844.18	3438.4	4002.25	2773.24	2226.51	4286.16	3471.71	3449.14	3773.88	2336.27	3652.16	1908.04	3355.27	3789.51	4028.38	4507.96	3687.98	4949.65	4562.64	4157.43	1865.39	4104.84	4504.95	4032.93	2675.8	4445.2	4495.8
P02649	P02649		APOE		3297.19	2762.14	3718.46	3031.15	3140.18		2847.99	2561.84	2760.67	2198.67	3286.53	5669.21	3149.21	3929.2	2335.77	3499.81	5327.85	2643.33	3237.72	3288.66	2209.64	2437.84	2090.63	3514.32	3890.56	3766.48	3643.58	2634.04	3105.77	2473.17	2721.59		2229.19	3333.98	2634.41		1847.88	2952.01
P02656	P02656		APOC3		8088.22	2270.81	4320.33	3587.75	7775.81		2709.78	6585.32	1831.54	1928.74	3210.17	2554.5	2601.83	3631.3	3211.94	1388.25		3168.65	2574.17	3454.03	2098.21	2372.62	2690.85		3864.38	4519.81	3831.7	3644.93	7485.82	4599.09	3782.39	3412.43	2882.38	7602.77	4475.11	2344.56		4351.59
P02671	P02671		FGA		4330.24	7683.53	4655.91	9327.6	7897.46	9683.37	6050.56		8113.22	10020.9	4879.24	7381.57	3790.84	8062.23	4414.25	8150.72	7621.32	7098.97	4285.64	7154.9	10342	10328	11627.2	8097.23	7811.94	7925.19	8200.59	8991.44	5036.89	8820.11	9004.85	2756.96		4766.24	2956	11052.9		5678.05
P02675	P02675		FGB		3598.63	9551.12	3674.83	5382.64	5551.9	9816.35	9505.02	3516.7	9802.88	10680.2	1693.34	5964.45	2728.73	5820.57	3914.53	11371.4	5596.23	5310.61	2661.59	5456.22	8763.05	9578.6	8701.01	5449.7	5769.93	5577.82	6349.28	6179.02	4081.88	6277	5292.1		1788.54	3066.05	3126.95	8905.08		4153.73
P02679	P02679		FGG		15024	20772.4	8315.19	13112.1	12205.9	22082.9	21776.6	9223.42	22545.8	23483.2	7792.18	15135.6	8911.76	13952.9	12089.9	21135.6	14633	14856.6	8400.76	13791.6	21309	21417.8	20283.6	14249.1	14073.9	14705.8	15190.7	12965	10319.5	13517.9	12997.4	8716.01	6512.29	8124.81	8564.8	21416.8	7165.93	11044.1
P02749	P02749		APOH		10249.7	14144.8	8898.01	19859.3	17585.6	14899.8	11882.8	4586.86	15866.1	20555.1	6936.89	16324.2	4732.44	16119.9	5747.11	16654.2	17819.9	14831.3	7139.59	16310.9	18319.7	21144.3	17402.8	14738.7	14673.1	17141.2	15832.7	13382	13552.2	18913.5	16797.1	4403.16	4834.43	15122.6	9902.94	20184.6	3521.56	13459.4
P02751	P02751		FN1		67909.9	64435.7	71122.8	60687	75791.6	63454.9	59285	41289.4	66995.8	65249.6	66012.5	60379.5	59159.5	60926.4	67244.1	64623.5	60298.4	61069.2	60139.6	60334.2	66015.3	62096.9	60457.4	62204.3	59446.9	64225.9	59997.3	57771.7	63063.7	60963.2	59466.1	38055.9	33591.7	68306.4	49754.7	63445.7	33781.4	69185.4
P02753	P02753		RBP4		3554.78	3020.92	3504.58	4451.13		3517.3	4149.85	1994.54	3424.88	5121.51	3323.14	4454.48	3181.5	3687.01	3821.4	4361.42		3984.75	3559.91		5147.23	5321.33	4047.15	4579.71			4592.83	4464.47	4222.69	4182.09	3691.74	2903.5	3399.11	3581.52	4482.06	3595.42	4219.77	5763.82
P02765	P02765		AHSG		3775.12	971.482	2914.34	1940.71	3589.19		765.347	1717.23	1431.62	1315.4	1473.37	1617.64	1508.1	1253.8	1332.2	661.54	1641.75	2058.68	1792.56	1147.14	987.461	3149.69	1396.61	1389.25	1845.29	1809.64	1667.85	1625.65	2172.71	1504.13	1484.02	1245.9	2037.4	1746.85	1753.82		2118.98	2801.46
P02768	P02768		ALB		106041	6891.05		15181.6				11975.5				13945.1		9852.64			11998	14360.3		11801.5	23789.6	10176.7		10907.4	12250.7	13264.2	13929.2	12106.2	5395.46	13583.5	10786.3	33194.2		17338.6		4632.37		12275.2
P02769	P02769		ALB		466778	288559	531835	330165	594437	144604	179327	208643	224037	340407	277363	347956	329035	331210	180003	141638	332678	321758	423856	328907	181895	722615	140712	325863	334088	332171	330579	324724	401720	326207	314001	227313	326292	362397	308722	91266.9	296426	443339
P02771	P02771		AFP		1691.08	749.55	2599.78	749.104	2599.3	521.056	503.445		927.987	844.008	634.37								1329.81			2067.34		963.241		830.184	1134.27					780.034		945.721	504.827			1099.02
P02774	P02774		GC		16795.8	7478.04	13982.6	9571.45	15131.1	3303.33	3174.09	8523.58	4332.18	5899.54	7522.76	7926.9	7584.53	8959.05	4253.43	2603.85	8272.7	7831.25	11251.1	8347.13	2863.28	13918.5	2743.23	8283.55	8530.3	7309.28	6718.93	6646.55	10313.2	7610.95	6040.97	4890.57	10545.6	8454.05	6392.61		7644.17	8623.9
P02786	P02786		TFRC		91801.6	88348.1	63043.8	90829	85082.2	93891	91995.7	110066	87490.4	94428.4	67554.4	90633.7	65951.7	91414.4	65340.5	92399	89795.6	93942.1	67960.5	88679.7	91740.3	91038	93696.4	91247.2	87334.5	92796.4	89205.1	91619.4	90351.4	91387.4	90242.7	108793	112805	93483.2	103023	91926.6	108341	86525.8
P02788	P02788		LTF		47869.2	36431.5	56112.9	39008.5	71003.8	23306.8	26300.7	22422.6	28026.5	33329.3	35927.6	43398.4	44783.2	38066.3	24476.1	22576.4	39732.6	37351.4	51704	42006.4	20761.7	86131.7	20306.2	40792.3	38556.6	42237.9	38716.6	39565.3	54500.6	41152.9	43639.6	33393.5	40944.6	51487.8	48006.3	20310.1	44759.5	63715.9
P02792	P02792		FTL		5438.22	9715.68	14011.1	8229.07	4332.18	8831.1	8126.87	4448.95	7555.99	7500.09	17211.2	7959.88	16399.1	8677.9	16108.6	8179.57	7557.2	8247.66	18422.4	7101.81	7924.3	7280.48	8353.66	8544.76	9273.49	8159.76	8266.95	7370.65	4075.21	8169.63	6775.94	3575.84		3713.22	3542.26	5824.05	2387.86	3651.44
P02795	P02795		MT2A		10125.4	13310.9	13187.1	12328.4	11063.7	11561.8	11257.2	7516.06	10542.8	10332.4	12082.7	11273.9	15386.2	11220.8	13704.8	11183.1	13279.2	9950.13	15276.2	12394.5	11840.3	13179.3	11182.1	11837.3	11375.4	9736.13	12052.9	12595.7	12703.5	12779.4	11292.8	9213.95	6353.32	11137.4	8976.09	11828.1	7691.62	9966.66
P03886	P03886		MT-ND1		20552.2	45007.1	52384.9	41276.3	18499.5	47395.5	37383.4	25208.5	40049.6	48810.1	56832.4	42675.7	61934.4	37472.7	63087.5	43233.7	40569.5	41877	60731.8	35585.9	45271.9	43535.7	45034	45117.7	40221.9	39845	46563.3	38526.7	14013.7	44060.8	42563.7	23617.9	22877.5	19384.7	27330.4	44693.3	21279.2	20003.4
P03891	P03891		MT-ND2		7995.75	23153.8	26694.3	19974.8	10108.7	24887	24523.2	11689.8	19384.4	31577.7	24876.4	18454.2	23760.3	16977	28178.2	22298.6	20058.7	17070.6	28289.2	17563.8	22287.8	21266.1	22803.3	19071.7	19765.2	17252.7	18828.1	17768.6	7907.39	19083.2	17072.9	11237.9	10840.2	8041.02	10208	17322.9	7551.19	6842.09
P03897	P03897		MT-ND3		15401.9	36845.5	43201.2	30768.8	13906.8	40533.9	38359.6	21361	35824.2	41796.7	43693.6	31281.5	43901.3	27826.4	43379.1	38438.2	32007.3	28960.2	51420.8	32458.1	40579.2	36790.3	39334.3	30142.3	27793.3	32487.6	30877.1	31172.8	12343	29674.6	32045.9	17476.7	20014.6	12668.5	17559.7	29283.9	15844	13702.3
P03905	P03905		MT-ND4		2283	8767.99	11829.8	6381.36	4079.7	9665.51	12294.2	4734.24	12607.6	12131.6	11305.7	11483	12180.2	7189.88	11757.7	8730.86	7092.64	8424.95	7996.67	7298.78	10426	15062.3	9550.51	7708.32	8681.12	9864.35	7038.18	9673.8	13234.5	9110.99	6756.88	8758.45	7539.71			11065.3		13481.5
P03915	P03915		MT-ND5			318.452	531.97	748.021		593.216	689.2	523.667	648.582	975.679	665.045	648.356	755.269	608.77	828.414	569.926	1203.22	628.583	752.277	534.426	532.81	736.45	563.223		501.137	781.687	804.619	405.558		588.071	646.305	297.047	156.239		304.424	556.807	378.299	276.24
P03928	P03928		MT-ATP8		22521.7	44090	36140.9	32640.6		42651.2	38388.6	14382.9	40428.1	54114.1	38119.9	31962.3	38331.3	28796.6	48018.6	37751.1	29339.6	29386.3	35346.2	35148.1	41747.1	35483.6	40874.1	32561.1	33199	35586.8	35092.7	33063.3		21038.9	32991.8	19641.8		16393.9	25474.1	40102.2	24459.4	27262.1
P04004	P04004		VTN		12178	6495.42	13158.7	9303.17	12747.8	5614.4	5993.46	5340.85	5680.28		11994.3	9066.91	8491.57	8673.72	13642.2		9123.89	9229.32	12634.4	8221.37	6765.23	5284.08	4221.16	8844.64	7483.35	8463.78	9093.24	10000.5	11722.8	9434.53	9366.45	4632.87	6411.69	11293.3	7757.13	5274.64	7183.52	12144.6
P04040	P04040		CAT		25820.9	24367.8	31377.5	25493.6	28375.8	25041.1	23374.7	20118	23159.8	26500.7	30065.1	25518.3	29438.8	26261.2	30471.3	23580.2	25589.3	27056.9	30593.3	25048.7	24694.8	24918.9	24403.7	25535	25396.5	26202.2	25045.9	23358.5	23194.9	24539	24223.4	18736.2	17419.8	26912.3	21142.2	22575.6	17326.2	25542.4
P04049	P04049		RAF1			10295.8	12970.5	13564.1	9724.59	12114.9	12401.9	16302.9	13266.9	10393.8	10839.1		12580	12495.2	15054.8	10691.8	11877.5	11560.9		11009.5		12230.5		13000.6		16643.7	12864.1	10356.6					8505.96			11463.9	9818.69	12327.6
P04062	P04062		GBA1		39719.3	43902.3	60821	46450.5	42873	46366.6	45476.6	34930.7	45454.9	46836.7	60017.7	46779.9	59032	44647.4	55614	46689.8	48707.6	45648.1	55845.5	47361.7	45217.7	44982.2	47964.2	47035.5	46592.2	47055.6	43775.1	42173.5	39240.5	44703.2	46120.8	37486.5	35154.9	41215.1	38326	41008.2	35217	43025.9
P04066	P04066		FUCA1		11496.7	11786.8	13905.2	12254	12746.3	11643.1	10511.5	6589.07	12780.1	12696.6	15598.9	11350.8	13533.7	11234	15942.7	12028.4	11372.7	12118.2	13426.7	12107.7	13637.6	13444.6	14384	11899.4	12475.1	12647.9	12520.8	14084.2	12509.2	15228.9	14012.6	8620.39	9149.43	11120.8	8765.53	14379.3	9849.73	11791.4
P04075	P04075		ALDOA		711734	894419	798074	824058	712011	895472	889644	883123	872489	970802	826072	832893	789037	822717	760426	874690	830837	828881	796716	840566	810692	851561	866037	821070	856045	838188	819589	814745	724704	833322	801109	757300	725133	755611	735997	813664	687890	637110
P04080	P04080		CSTB		87480	129111	125656	114546	100269	97772.3	110643	112012	114949	117363	131963	118813	115477	119069	124718	112835	112755	114282	125054	116074	104631	120196	106918	110700	118067	116722	111974	105125	94967.6	116749	112012	96036.6	91387.4	85149.8	94031.7	113738	78535.5	88685.2
P04083	P04083		ANXA1		951290	1.19E+06	1.02E+06	1.03E+06	927345	1.14E+06	1.14E+06	1.07E+06	1.19E+06	1.26E+06	1.08E+06	1.07E+06	1.05E+06	1.08E+06	962696	1.12E+06	1.09E+06	1.09E+06	998346	1.07E+06	1.15E+06	1.22E+06	1.13E+06	1.07E+06	1.09E+06	1.07E+06	1.06E+06	1.00E+06	882092	1.01E+06	1.01E+06	975938	955024	901139	913725	1.09E+06	932916	842531
P04150	P04150		NR3C1		25933.3	21702.4	24333.7	23287.2	24934	22569.6	23613.6	22382.7	23098.2	22605.1	22370.9	24854.5	23653.6	22667.4	21444.6	24287.8	24383.4	25049.4	23611.9	23010.8	22201.8	20535.4	21008.6	24580.1	23369	25285.6	24394.2	22783.9	25871	23890.9	22258.4	23998.2	24370	21773.8	25462.1	24625	25465.6	23395.6
P04156	P04156		PRNP		18490.2	13871.8	15808.1	16839.2	13002.9	16072.3	13601.4	18403.1	14969.7	16933.2	14414	16110.1	15257.3	13249.4	17290.6	15459.6	16278	16309.2	13517.5	15324.2	10380.7	14769.6	11884.1	15436.4	17383.7	16274.3	15797.7	16206	17561.8	15571.7	15038.6	17002.4	16100.9	14904.4	16204.7	14725.2	15287.9	12921.2
P04179	P04179		SOD2		11440.9	8599.78	12192.3	11903.1	16571.1	8744.68	8786.08	10210.5	7930.53	7527.39	13419.7	10909	11925	12050	10252.6	9824.3	9909.09	10269.3	9797.17	11549	9113.89	9235.69	9421.4	10956.4	11611.9	12291.4	10709.1	11043.8	12118.4	11300.6	11705.3	11714.1	11739	14994.9	12744.4	12419.2	12434	13420.3
P04181	P04181		OAT		101555	72330.5	55138.8	85003.2	106509	74101.4	63588.1	99771.9	65282.1	66847.2	57627.8	80919.2	59852.8	80685.9	59715.1	65360.4	84582.3	88032.9	55173	84438.2	73090.8	72958.5	68903.6	85541.3	85778.4	81484.9	82769.2	83493.5	93406.4	83461.4	85018.3	103540	99878.9	114537	105521	71607.5	92261.1	98993.7
P04183	P04183		TK1		9387.71	14811.1	9159.04	11813.5	11932.7	15574.2	15844.9	4764.04	17388.7	16138	8279.68	12311.4	9502.18	11974.3	9111.21	16412.4	12143.4	12478.8	8104.59	12672.6	17291.4	13721.5	15588.5	11873.6	11258	11929	11225.5	12153.4	15156.4	10907.7	11119.8	7307.08	4166.98	9701.8	5622.49	18586.9	5305.31	12486.5
P04259	P04259		KRT6B		23950.9	19582.4	20817.6	19344.8	11004.5	20586.7	16304.4	13917.6	18777.4	17176.1	14640.6	11869.7	18347.7	13211.4	20973.8	15908.3	14026.1	15083.7	17858.8	14058.7	22713.8	13874	15832.1	14176.7	15694.2	11414.8	15185.2	14868.9	14703.6	10821.4	14936.2	9009.22	13045.3	15698.6	15052.5	12815.8	12074.5	11541.7
P04264	P04264		KRT1		12536.5	9537.62	9726.31	13827.1	8124.19	9250.12	8193.64	11327.4	13984.8	9636.31	7777.18	13426.9	8677.12	12208.4	8768.12	7992.42	12803.2	12839	6547	12002.3	9268.18	3701.29	17785.7	13906.2	12787.6	12216.4	11793.2	11406.2	12697.5	11986.3	12303.9	17731.5	18921.2	11574.2	43906.3	8175.97	18608.6	12659.8
P04350	P04350		TUBB4A		409886	545980	554946	514235	472739	540482	543475	428324	539517	558199	555759	500181	542021	496525	488459	509020	518533	530208	562948	519900	506967	519614	520553	517847	535157	517559	495094	477832	397327	508801	502415	441122	417558	433552	422819	520072	383468	415412
P04406	P04406		GAPDH		2.37E+06	3.10E+06	2.37E+06	2.67E+06	2.17E+06	2.92E+06	2.79E+06	2.66E+06	2.84E+06	3.39E+06	2.52E+06	2.75E+06	2.32E+06	2.66E+06	2.40E+06	2.66E+06	2.67E+06	2.68E+06	2.40E+06	2.81E+06	2.78E+06	3.08E+06	2.72E+06	2.54E+06	2.61E+06	2.74E+06	2.69E+06	2.57E+06	2.44E+06	2.62E+06	2.56E+06	2.44E+06	2.31E+06	2.29E+06	2.09E+06	2.76E+06	2.00E+06	1.93E+06
P04424	P04424		ASL		14138.1	11265.6	13872.3	12655	16587.5	11818.3	12283.4	11403.5	13702.3	10516.9	12313.1	11335.6	11788.6	12757.2	14261.4	12139.9	13251.2	13788.5	11112.4	13216.6	10226.2	11241.1	10896.8	13302.9	12804.7	13471.1	13382.7	14747.5	14378.6	13523.8	11453.3	12854.8	11101.4	14686.3	13527.8	12691.7	13597.9	15660.3
P04626	P04626		ERBB2		9453.74	9960.01	8122.8	9180.72	9114.59	10735.6	11589.3	5914.04	15077.5	12396.3	9780.33	9842.79	9203.25	9429.88	8945.05	12852.3	9632.62	10385.3	8570.22	8734.3	12489.4	14282.4	9745.64	8779.26	10768.2	9741.09	9270.24	9579.59	9226.49	10220.9	7360.79	8850.87	7312.37	6390.06	7360.31	13761.1	5782.41	7301.71
P04632	P04632		CAPNS1		1.43E+06	1.33E+06	1.88E+06	1.53E+06	1.46E+06	1.34E+06	1.49E+06	1.48E+06	1.31E+06	1.30E+06	1.93E+06	1.61E+06	1.76E+06	1.58E+06	1.70E+06	1.35E+06	1.63E+06	1.55E+06	1.80E+06	1.59E+06	1.44E+06	1.32E+06	1.49E+06	1.52E+06	1.60E+06	1.61E+06	1.51E+06	1.52E+06	1.43E+06	1.50E+06	1.50E+06	1.56E+06	1.52E+06	1.40E+06	1.52E+06	1.44E+06	1.50E+06	1.45E+06
P04792	P04792		HSPB1		754558	741484	868079	824476	815690	750402	735030	655493	736393	819361	856731	780804	953304	835703	854102	783671	807448	813335	949828	822510	748002	778839	824422	809772	843364	828295	822466	808677	843789	814431	812737	728047	653727	883334	716837	757263	728680	801486
P04818	P04818		TYMS		7573.61	11087.6	5683.29	8472.91	8169.91	10413.1	9697.55	4607.79	12034.1	10903.5	6023.52	8519.15	6148.81	8675.99	6058.15	10693.9	7281.91	8248.2	4931.67	7529.22	9302.92	11559.7	9470.22	8355.48	8055.64	8105.75	7931.75	7118.82	10778.9	7899.62	7971.13	4767.41	4159.57	6545.38	5494.61	11268.5	5333.1	7825.51
P04843	P04843		RPN1		552186	552884	560652	557922	585323	541244	566134	522498	547656	619988	566804	550633	525616	557463	568229	568082	556014	540355	524630	555993	562545	556286	591621	551502	559268	564798	546160	568780	512479	548295	551054	524554	492796	597802	528988	536661	473345	522618
P04844	P04844		RPN2		354987	240490	310641	303461	340377	266924	263342	353696	214036	260817	322000	299459	316080	312979	323706	255093	305017	310796	311666	309728	259674	214331	253512	300033	305942	298570	301802	304448	313150	298259	307564	311025	301657	368070	320931	235934	296870	291887
P04899	P04899		GNAI2		51363.2	48484.1	57538.9	52136.5	52456.6	48671.1	49533.3	46934.8	50233.4	56132.9	57472.4	52228.4	58751	52711.5	59668.8	51018	53269.3	52346.2	56418.4	49709.4	50429	48336.5	49184.5	53651.3	49491.6	52774.6	52435.2	48091.5	46864.3	49892.2	50136.7	47151.3	50294.7	50898.5	49980.5	45832.7	53307.8	49830
P04908	P04908		H2AC4						2157.03				3046.69					1843.74						1809.26	3176.77	3357.72		2380.83										1964.77
P04920	P04920		SLC4A2		2948.77	6432.03	9137.59	6273.94	3394.34	6717.37	8033.32	3664.51	6835.05	5425.18	8802.2	6717.51	9793.68	5587.32	10208.1	6659.31	6337.22	5505.49	10403.2	5914.02	7410.47	6872.16	6573.53	6980.03	6366.8	6069.24	5600.69	6134.98	6111.69	5810.4	6016.27	3273.1	3087.07	2126.44	3642.4	7029.44	4016.31	4931.43
P05023	P05023		ATP1A1		94951.5	109613	114290	105438	99566	104681	103135	96414.5	102958	103783	115762	106570	117830	106667	111723	104663	105735	106486	112827	105566	109670	106579	107615	106877	105031	106445	104389	101751	95218.9	102829	104389	94351.3	97360	99380.1	93917.2	100619	95462.2	93945.5
P05026	P05026		ATP1B1		108588	130738	131762	116593	115791	121284	119877	103696	118428	127377	129549	120563	137132	121160	132755	119032	121237	124119	137710	125823	132074	129282	128000	117993	121045	122040	126275	128239	105880	124235	121892	104226	107202	117293	100231	115891	100653	102866
P05067	P05067		APP		25263.9	25983.8	35585.5	26841.3	23400.8	26401.9	21368	25514.6	21238.8	24912	35719.4	27347.7	36609.2	28421.8	36803.6	24447.9	25970.7	28153.9	36136.5	27275	24270.2	25072.2	22554.7	28794.8	27034.5	26899.6	28238.6	24217.7	24179.2	24570.2	26036	21194.3	24362.4	21201.6	22780.4	22700.3	19338.5	22205.4
P05091	P05091		ALDH2		281104	259942	281655	256102	330043	251747	267370	174805	247360	265703	307820	253595	262492	263050	270079	260757	257192	266613	274925	255736	273366	283866	280078	265059	263038	260088	262015	262205	266044	267066	261364	172275	151555	338624	209741	256270	161788	322750
P05114	P05114		HMGN1		4543.22	3744.85	3941.93	3932.39	4477.89	3033.11	4120.44	4220.4	3834.48	4643.86	3619.03	3674.08	3484.04	3898.28	3676.23	4017.28	3613.67	3397.26	2514.06	4003.56	3262.5	4022.56	3714.83	3636.02	3706.62	3965.33	4079.8	4229.9	3361.69	3231.94	3351.2	3299.56	4129.38	3960.48	4161.88	4026.94	3673.91	4426.6
P05121	P05121		SERPINE1		5103.24	4934.78	15094.1	7508.16	5336.18	3766.83	4767.72	11669.9	4000.88	5065.82	15871.5	7196.45	22904.1	6581.71	20961.4	3550.95	6850.89	7634.78	12161.1	8141.9	4587.03	5198.89	4001.95	8169.11	8119.07	8920.42	6861.76	7055	3755.4	7572.3	7467.27	7369.82	5021.75	4407.41	3548.6	3921.46	2964.28	2867.84
P05141	P05141		SLC25A5		2.22E+06	1.93E+06	1.89E+06	2.27E+06	2.53E+06	1.95E+06	2.00E+06	2.47E+06	1.87E+06	2.04E+06	2.05E+06	2.16E+06	2.04E+06	2.33E+06	2.04E+06	1.94E+06	2.19E+06	2.17E+06	2.00E+06	2.34E+06	1.99E+06	2.04E+06	2.15E+06	2.24E+06	2.35E+06	2.26E+06	2.38E+06	2.35E+06	2.23E+06	2.24E+06	2.37E+06	2.49E+06	2.28E+06	2.89E+06	2.62E+06	2.11E+06	2.62E+06	2.34E+06
P05161	P05161		ISG15		1457.32	345.319	1983.61	650.121	973.289	705.697		1499.49			1813.65		1800.91	777.116	1591.97			1364.04	1553.29	905.472			573.161			959.789	1030.37			871.661	1100.75			452.566	900.966		801.956
P05165	P05165		PCCA		26103.8	26374	24691.5	25198.1	31229.6	26569.2	24182.3	22877.3	24123.8	25978.9	24664.2	27483.9	21975.4	23837.7	24507.1	24996.3	25087.3	26167.7	24055.6	24682.2	25071.4	25568.7	25981.2	26435.3	24660	24739.7	26789.6	25389.5	24427.7	24651.3	24727.4	22391.1	21742.8	27209	24887	24451.3	23349.9	28542.7
P05166	P05166		PCCB		10056.6	14109.4	13230.8	13920	14563.6	13980.3	11787.6	10134.3	14285.3	12474.2	11778.6	14165.6	10371	13406.2	13468.1	13164.8	13104.2	12941.6	12107.2	13372.4	13320.1	13011.4	13076.6	12523.6	12687	13636.8	12891.8	11668.8	12624	12520.7	12055.8	12233.9	11417.5	11673.2	12432.7	14052.5	11019.5	14933.3
P05198	P05198		EIF2S1		107645	98237.3	106069	109040	106842	95702.7	99051.9	137675	93853.7	98244.8	107856	107796	105426	106917	106774	95471.2	106576	111007	106932	107516	91609.6	91228.5	96539	111579	107584	107163	113909	109458	111341	109007	108145	129759	127181	110911	121663	94521.9	119438	105210
P05386	P05386		RPLP1		709948	492504	495172	521155	444015	450354	487524	600285	384838	343778	511328	461593	510131	508938	549676	461814	489709	483527	607471	526889	410070	388104	458061	444906	493012	512532	438435	409220	478795	461409	448159	489461	597404	512632	482247	485207	516156	469988
P05387	P05387		RPLP2		414593	408289	368007	435122	408910	422493	452901	426904	423424	422647	419662	434043	390397	445740	357461	410775	418801	447956	427353	446397	412148	449490	433244	429724	420066	434704	412163	419578	420291	436200	410737	400867	477044	450641	426939	508205	459698	390472
P05388	P05388		RPLP0		245942	287416	260202	283587	264493	276399	291294	285853	263835	264289	295231	272129	295091	289088	254679	275190	272013	276999	282007	300347	277584	282911	297538	277618	290837	287513	285338	295792	277628	292205	291737	303954	300047	300752	288876	316244	302716	265887
P05423	P05423		POLR3D		5839.79	6775.28	6659.29	7042.61	7209.78	7593.86	7330.81	6453.05	8134.4	6614.39	6204	7139.8	6865.07	6214.92	7416.61	8468.08	7000.43	6587.53	6566.26	6558.72	8274.61	6958.48	6131.12	6600.48	6979.68	6846.56	6860.1	4975.46	7315.98	6138.72	6422.18	5742.26	5874.03	5972.24	5345.08	5965.93	7398.66	7495.28
P05455	P05455		SSB		334833	347986	329888	348351	317062	359497	346885	373397	356069	398314	335752	350191	342503	353418	331140	347956	342359	341413	310567	335843	317159	334030	347921	338280	348419	359019	345175	339479	310406	336552	327554	350087	324539	279654	333384	340642	325621	292359
P05556	P05556		ITGB1		340995	244969	344222	305110	317816	250992	233197	352629	225199	249131	346857	303594	341410	315335	346450	240073	308136	307849	339202	307668	244798	241441	253014	307237	316247	310819	313510	308030	309793	307264	314417	355673	330073	369543	326790	234948	335353	278145
P05783	P05783		KRT18		3.34E+06	3.89E+06	4.13E+06	3.87E+06	3.66E+06	3.84E+06	3.99E+06	3.46E+06	3.88E+06	4.35E+06	4.79E+06	3.83E+06	4.15E+06	3.81E+06	4.29E+06	3.79E+06	3.89E+06	3.85E+06	4.36E+06	3.89E+06	4.08E+06	4.23E+06	4.12E+06	3.91E+06	3.91E+06	3.82E+06	4.04E+06	4.05E+06	3.38E+06	4.01E+06	4.02E+06	3.52E+06	3.37E+06	3.77E+06	3.42E+06	3.92E+06	3.50E+06	3.38E+06
P05787	P05787		KRT8		2.43E+06	3.20E+06	3.34E+06	3.10E+06	2.88E+06	3.01E+06	2.94E+06	2.60E+06	3.35E+06	3.56E+06	3.98E+06	3.12E+06	3.33E+06	3.08E+06	3.42E+06	2.94E+06	3.07E+06	3.10E+06	3.48E+06	3.14E+06	3.29E+06	3.48E+06	3.25E+06	3.07E+06	3.13E+06	3.09E+06	3.12E+06	3.17E+06	2.54E+06	3.10E+06	3.16E+06	2.59E+06	2.39E+06	2.91E+06	2.50E+06	3.06E+06	2.48E+06	2.72E+06
P06132	P06132		UROD		24710.6	23817.2	26638.2	24676.5	22453.3	24393.8	22865.4	20903.6	23017.2	26971.3	27579.9	22916.3	28115	23077.5	24115.8	24149.4	24990.4	24613	27368.1	24470.7	24093.9	23218.8	24925.2	23955.5	25128.3	24555.8	22704.6	24426.6	19624	22522.9	23022.2	18852.6	19101.1	19149.8	19355.9	22616.4	18096	20223.7
P06280	P06280		GLA		29396.2	42403	31272	31188.2	31649.6	42667.1	43046.8	22659.6	46506.4	33498.9	31344.1	34636.4	29362.3	32853.2	32203.6	38637.6	32995.8	32529.5	29391.9	31203.5	42682.4	41722.7	38729.3	33134.5	31192.9	31383.5	32119.8	34292.5	26999.7	34892.2	31955.6	20623.6	17063.5	26473.5	22631.4	45758.4	19804.8	31668.4
P06396	P06396		GSN		23051.2	22854.8	33878.7	25592.3	25249.5	21592.1	22703.3	22123.5	23385.2	23705	32686.6	25632.8	31492.1	25357.9	30788.2	22701.2	24530.2	26149.7	31840.2	24365.9	22747.9	22154.3	21605.8	25140.6	24877.3	24944.9	24947.4	23494.8	21781.6	24396	24592.4	22030.9	21023.1	20983.7	22207.7	20301.4	19295.1	21663.3
P06400	P06400		RB1		11842.7	16919.8	10498.7	13554.1	15374.6	17460.9	16610.3	9316.91	17980.4	15470.2	11759.7	14341.2	11889.7	13056.6	12006.5	16847.9	14463.8	15073.1	10765.9	12887.9	17196.9	16207.8	16298.6	13517.8	13130.6	13771	14614.9	12544	15184.9	12904.4	11934.4	11744.5	10795.5	11779.9	10533.3	18352.6	10919.2	14985.5
P06454	P06454		PTMA		1.12E+06	1.34E+06	781746	1.12E+06	1.02E+06	1.39E+06	1.35E+06	959848	1.34E+06	1.34E+06	820510	1.13E+06	717322	1.07E+06	827913	1.19E+06	1.10E+06	1.10E+06	840739	1.09E+06	1.18E+06	1.32E+06	1.38E+06	1.04E+06	1.13E+06	1.13E+06	1.05E+06	1.15E+06	978690	1.11E+06	1.09E+06	946397	1.07E+06	941970	1.01E+06	1.37E+06	1.07E+06	1.07E+06
P06493	P06493		CDK1		50716.1	76022.5	42558.1	54561.1	50247.5	84754.1	75234.3	32168.3	68821.3	71166.2	42430.1	56654.9	43298.5	55678.8	41844.5	74651.9	55857.2	57329.2	43584.5	53079.9	69252.7	71119.4	76732	55572	55008.1	57340.2	55629.1	53885.6	63384.3	56245.2	54674.4	33130.1	25866.3	51141.5	31732.7	68903.3	28971.1	52908.3
P06576	P06576		ATP5F1B		964179	996143	887048	985981	1.03E+06	997421	1.01E+06	1.08E+06	982240	1.06E+06	936943	998856	876326	974240	888633	938482	1.00E+06	1.00E+06	856858	994828	972432	991302	984991	968067	1.00E+06	987761	990770	976098	926570	961271	973219	1.02E+06	994544	1.05E+06	981552	950147	971477	872776
P06703	P06703		S100A6		631873	923541	847983	891264	480829	765306	796428	1.06E+06	1.01E+06	1.07E+06	1.09E+06	967537	965100	973856	913455	863912	950320	894017	1.08E+06	891293	1.01E+06	877748	762551	912897	904733	896160	951315	915723	649330	762195	875871	1.03E+06	909969	456884	989113	1.24E+06	875771	284757
P06730	P06730		EIF4E		52694.6	60892.2	53793.6	58153.2	53281.3	59795.2	61955	51494.2	62377.4	58473.4	57153.4	55614.4	53626.5	56978.4	56714.5	60637.2	58260.6	58225.3	55420.1	57703.2	58754.5	56638.8	62670.1	62845.7	57620.7	56343.7	56703.8	55114.1	52272.6	58740.6	57589	53716.1	58818.7	51594.5	53123.2	61462.1	57329.7	52820.9
P06733	P06733		ENO1		1.45E+06	1.83E+06	1.53E+06	1.76E+06	1.49E+06	1.73E+06	1.75E+06	1.68E+06	1.77E+06	1.82E+06	1.76E+06	1.73E+06	1.71E+06	1.75E+06	1.55E+06	1.66E+06	1.73E+06	1.71E+06	1.67E+06	1.75E+06	1.80E+06	1.94E+06	1.79E+06	1.75E+06	1.78E+06	1.75E+06	1.74E+06	1.76E+06	1.46E+06	1.73E+06	1.76E+06	1.68E+06	1.60E+06	1.62E+06	1.51E+06	1.74E+06	1.55E+06	1.40E+06
P06737	P06737		PYGL		146531	132319	136328	139407	142776	128745	118372	142303	123453	135679	131164	135608	135602	137366	132165	131318	136469	141309	133984	137091	132372	130725	125753	139656	135358	138965	137392	143225	148696	139829	136842	159192	148286	147699	142591	125369	146531	136191
P06744	P06744		GPI		733979	928409	758809	814609	688844	916615	869734	815591	795002	1.06E+06	785812	793499	777110	829721	743513	842323	793094	801369	755497	836544	826841	916843	836026	792670	823287	818643	820008	807082	709161	812329	810009	737451	654747	698969	649211	812000	602326	589069
P06746	P06746		POLB		11376.8	10944	13260.6	11111.3	10096.4	9018.22	8883.26	12401.8	10300	8986.02	17045	11369.7	13178	10711.2	14447.7	10119.4	11695.8	9316.89	11662.7	11318.7	10188.3	12264.5	10284.2	9985.01	11288.6	11814.8	13194.8	11310.9	7646.81	10425.3	10905.3	11263.9	8974.24	7333.4	10077.5	8981.78	9785.67	10022.1
P06748	P06748		NPM1		499766	482152	417712	537857	465563	493910	594258	516046	517424	509425	488980	530044	460338	525194	417283	499215	527066	558514	467086	537915	518166	509705	571843	538651	512134	522164	570614	536460	470299	536224	529776	548798	560049	560911	479936	567278	574999	498334
P06753	P06753		TPM3		135551	136687	174824	163384	160331	165955	152047	147753	173137	177103	168457	176200	154647	179965	163607	156965	145033	157978	158752	165277	153887	161540	157001	162570	153584	160104	171479	157563	159783	165552	162608	149635	169611	156602	146447	168962	171444	143721
P06756	P06756		ITGAV		75979.5	68374	73281	72014.6	77844.3	69763.4	70906	70101.7	65740.5	70991.9	70533.6	76094.8	72391.1	72112.8	72980.7	70180.6	72832.2	75026.8	72850.2	71346.5	68308.2	64584.4	71873.3	74473	69124.2	71892.5	72895.6	71916.8	71301.1	73266.4	70849	70705.6	74017.3	74155.3	73330.2	68989.9	74751.7	73884
P06865	P06865		HEXA		41707.4	45208.5	56577	52117.6	65738.2	47350.1	55970	40562.8	52882.3	50870.4	62852.3	50657.6	55026.3	50689.8	54749.6	56518.3	46725.6	52053.4	54410.9	49351.9	54397.8	58331.3	61673.2	52568.3	53407.5	54211.1	55701.9	59616.3	50133.6	59773.4	56811.2	49972.8	42768.5	63404.8	53776.3	79093.2	56158.4	78646
P06899	P06899		H2BC11		102079	129264	84074.3	125553	147826	104400	172766	90614.2	136120	141520	102248	135449	72393	114477	83658.8	138368	110344	119147	86873.8	129166	139502	156209	180098	134627	122862	119739	146934	154947	141507	140208	136991	132156	111105	164643	126433	226805	150118	146901
P07093	P07093		SERPINE2		25126.7	5949.35	40871	21702.9	22512.6	5780.39	5368.92	14690.3	4714.57	5467.36	34264.9	17555.2	37383.7	19376.9	43044	8326.46	22886.3	15247.8	49181	20562.2	7645.09	7876.45	8304.63	17739.8	20486.5	18102.4	21305.9	22416.3	20891	17128.7	23943.6	23579.4	22333.8	24598.9	27101.5	8153.01	22264.8	20953.2
P07099	P07099		EPHX1		388344	469272	620835	494043	520578	449195	460724	458656	435734	478313	663405	475862	552483	487188	636355	441045	471447	494420	558324	500047	467091	500159	468779	502398	491010	497527	501084	522684	440297	505287	500881	478519	381538	493503	456056	462966	411179	457415
P07108	P07108		DBI		315701	455081	322174	368497	267474	461129	443728	314224	457889	565888	323494	381010	364992	359530	340281	401112	378328	386883	347887	363440	432894	459649	406885	356328	367399	359916	342955	337356	306320	351135	331895	263722	232051	281115	257013	439896	217958	261320
P07195	P07195		LDHB		1.31E+06	1.54E+06	1.43E+06	1.47E+06	1.35E+06	1.44E+06	1.58E+06	1.39E+06	1.48E+06	1.62E+06	1.54E+06	1.48E+06	1.52E+06	1.50E+06	1.44E+06	1.49E+06	1.48E+06	1.48E+06	1.51E+06	1.50E+06	1.51E+06	1.64E+06	1.57E+06	1.47E+06	1.50E+06	1.52E+06	1.47E+06	1.51E+06	1.38E+06	1.49E+06	1.49E+06	1.41E+06	1.32E+06	1.40E+06	1.37E+06	1.50E+06	1.33E+06	1.28E+06
P07199	P07199		CENPB		13325.5	15190.3	14157	14423.9	14690.2	14914.3	15516.9	12616.4	15971.1	15894.9	10698.1	15736.1	12366.4	14909.5	12366.1	15922.2	15203.9	14661.2	11388.8	13039.1	15183.9	13156.4	15105.5	14716.9	14220.7	13157.7	15212.4	13919.4	15307.5	13035.7	12160.9	13033.6	13418.5	13947.2	12464.3	14165.1	14543.9	13522.2
P07204	P07204		THBD		4065.67	2272.36	2452.4	2877.49	2629.74	2640.06	2172.36	3353.44	2645.81	2282.35	1995.44	3068.42	3000.22	3073.93		2890.92	2626.32	2787.8	3501.82	2171.74	2425.12	1841.81	1243.71	2596.46	2468.05	3077.67	3033.21		3900.06	2719.94	994.744	2749.44	3622.28	2779.11	2136.2			3305.51
P07225	P07225		PROS1			8312.96		6644.85	6893.33	8662.43	7633.84		9740.09	6688.26					6431.89	9516.28		7517.86						6711.86	5995.24	6796.01							6015.74					7337.92
P07237	P07237		P4HB		735605	798202	814238	799999	792971	792989	781319	742566	757195	960401	844474	776509	805726	797681	853165	788809	785095	785904	798372	793620	824874	842808	828032	780613	801690	802970	811167	830181	715688	791575	799963	696688	658805	842870	714874	791356	661164	736992
P07305	P07305		H1-0		6570.36	4174.61	5529.1	6134.52	6746.63	4974.14	4977.21	7573.34	5725.44	5607.87	4575.86	7006.45	4864.15	6397.82	5057.43	5840.21	6023.41	6340.29	4277.33	6101.97	5711.09	5507.41	4432.1	6993.21	6536.84	5742.84	6115.16	5693.47	5996.84	6711.9	6233.57	7645.38	8138.67	4847.55	7042.21	4608.6	6073.66	6890.78
P07355	P07355		ANXA2		2.59E+06	2.92E+06	2.95E+06	2.92E+06	2.89E+06	2.81E+06	2.89E+06	2.76E+06	2.85E+06	3.02E+06	3.21E+06	2.89E+06	3.16E+06	2.88E+06	2.97E+06	2.80E+06	2.92E+06	2.90E+06	2.99E+06	2.94E+06	2.88E+06	2.96E+06	2.95E+06	2.84E+06	2.97E+06	2.92E+06	2.91E+06	2.96E+06	2.63E+06	2.91E+06	2.86E+06	2.79E+06	2.69E+06	3.11E+06	2.61E+06	2.80E+06	2.65E+06	2.75E+06
P07384	P07384		CAPN1		114988	124363	162820	131426	130130	125450	128342	123197	124760	130748	169712	130171	160521	132519	157229	124519	130344	131927	161274	131851	123190	130144	132021	131008	130214	130121	127656	132205	112707	128595	129378	118565	109768	120926	119478	114530	110251	118488
P07437	P07437		TUBB		929706	1.23E+06	1.03E+06	1.12E+06	1.01E+06	1.18E+06	1.25E+06	1.05E+06	1.18E+06	1.29E+06	1.13E+06	1.14E+06	1.11E+06	1.14E+06	1.04E+06	1.15E+06	1.17E+06	1.14E+06	1.10E+06	1.14E+06	1.17E+06	1.31E+06	1.21E+06	1.11E+06	1.14E+06	1.13E+06	1.13E+06	1.12E+06	1.05E+06	1.15E+06	1.14E+06	1.08E+06	1.01E+06	1.05E+06	953849	1.17E+06	992620	953242
P07602	P07602		PSAP		1.57E+06	1.54E+06	2.40E+06	1.74E+06	1.73E+06	1.56E+06	1.55E+06	1.47E+06	1.50E+06	1.48E+06	2.40E+06	1.73E+06	2.31E+06	1.81E+06	2.38E+06	1.59E+06	1.71E+06	1.82E+06	2.46E+06	1.81E+06	1.70E+06	1.56E+06	1.67E+06	1.79E+06	1.76E+06	1.70E+06	1.77E+06	1.81E+06	1.59E+06	1.79E+06	1.84E+06	1.60E+06	1.34E+06	1.78E+06	1.43E+06	1.90E+06	1.48E+06	1.67E+06
P07686	P07686		HEXB		85671.3	93232	96967	95297	99659.9	91927.6	97514.1	69936.5	91553	96098.2	97529.1	87823.7	92354.4	90123.9	92247.3	96239.2	91267.6	93613.1	88937.5	95642.3	96147.3	94988	98779.2	95784.1	88229.3	93397.4	91830.5	94622.7	88616.8	94601.3	97067.4	81893.2	76031.8	99287.2	87098.1	99631.7	82791.6	100074
P07711	P07711		CTSL		19845.6	38195.7	32713.1	30578.1	24975	37490.5	32359.2	23962.6	37531.1	44993.6	34550.2	29734.1	32476.5	31081.4	34738.3	36057.9	29738.2	31107.8	32524.5	30822	38591.1	36726.1	37648.3	31111.5	30278.5	31758.5	30984.8	30625.9	22015	30480.8	30127.3	22735.3	27197.9	22340.8	27075.8	32883	24056.4	24228.5
P07737	P07737		PFN1		1.72E+06	1.99E+06	1.70E+06	1.90E+06	1.84E+06	1.83E+06	1.98E+06	2.01E+06	1.97E+06	1.82E+06	1.79E+06	1.95E+06	1.79E+06	1.92E+06	1.59E+06	1.87E+06	1.91E+06	1.91E+06	1.79E+06	1.98E+06	1.94E+06	1.92E+06	1.99E+06	1.88E+06	1.94E+06	1.96E+06	1.77E+06	1.89E+06	1.83E+06	1.89E+06	1.92E+06	2.02E+06	2.02E+06	1.92E+06	2.05E+06	1.76E+06	1.90E+06	1.81E+06
P07738	P07738		BPGM		5676.5		8966.42		6730.13	3966.32		6114.59	5175.65	4300.44	6951.04	6899.16			6431.17		7031.12	6995.79	8216.91	6448.32	4604.58		5839.41	6813.51	6059.17	6168.81				7479								6904.16
P07741	P07741		APRT		288269	424080	409171	408882	392317	390210	413573	330450	396942	408055	401927	415449	379507	405094	380891	425130	403347	395632	359558	435312	387237	464482	420556	406456	417444	429933	403546	451968	397386	402870	414336	374268	345445	414696	363589	482989	451526	405943
P07814	P07814		EPRS1		111386	94353.2	83397.4	100721	96742.9	94813.6	93600.5	125726	93957.5	103965	84324	103011	83840.5	101841	84431.5	94414.8	103685	101570	84250.1	100317	96609.8	95973.8	92814	101996	100521	101948	99886.8	100374	104717	101155	100407	120891	114770	101314	113668	89352.1	109398	94044.7
P07858	P07858		CTSB		117931	109386	142806	120388	124124	101142	106277	110089	103126	112420	154756	117587	141620	116125	146671	109853	115094	120069	157562	119492	107950	110881	104137	117698	114645	113823	114235	118144	105193	122454	119681	103515	107378	133914	111821	114131	109853	125480
P07900	P07900		HSP90AA1		1.11E+06	1.40E+06	1.13E+06	1.24E+06	1.07E+06	1.44E+06	1.39E+06	1.15E+06	1.39E+06	1.58E+06	1.19E+06	1.27E+06	1.21E+06	1.26E+06	1.13E+06	1.37E+06	1.28E+06	1.25E+06	1.18E+06	1.27E+06	1.40E+06	1.47E+06	1.39E+06	1.25E+06	1.26E+06	1.26E+06	1.27E+06	1.25E+06	1.09E+06	1.24E+06	1.27E+06	1.12E+06	1.10E+06	1.04E+06	1.04E+06	1.34E+06	1.03E+06	998696
P07902	P07902		GALT		12099.8	15775.3	17016.3	15840.9	13716.8	15598.7	18746.7	13217.5	16767.4	24658.4	16024.1	15458.1	13874.8	14102.4	17256.8	15198.7	15654.5	15387.1	12898.6	14272.5	16740.9	18016.4	17258.3	14600.9	15878.3	14511.2	15013.4	14433.5	9868.08	13750.1	12899.2	9565.28	7771.57	11317.1	7998.12	11983.3	6409.3	9646.61
P07919	P07919		UQCRH		33884.7	33008.3	28983.8	37229.1	34233.2	36066.2	33722.6	34745.7	34988.1	35821.3	29661.1	31898.2	27524.5	32682.4	30491	32977	32461.7	36839.2	26586.8	32388.1	34585.8	30711.8	35400.8	32503.2	31219.3	34643.9	30375.2	34649.4	32003.9	32017.8	33985	34866	34158.3	34731.9	28597.2	32209.7	25059.8	32018.8
P07942	P07942		LAMB1		44023.9	56047.7	60262.9	54770.5	53904.6	53712.7	57381.3	38213.1	56864.6	57383.4	61195.2	51846	60907.1	54517.5	63253.3	54832.1	52428.7	52563.6	61072.2	52116	55621.1	55428.7	54584.4	53386.2	50002.7	52639.3	52042.2	49906.5	54925.4	50675.1	48216	39216.8	36145.6	52046.6	43783.5	54441.4	43517.6	53956.6
P07947	P07947		YES1		7296.4	7078.93	8007.38	8028.22	7509.9	7985.4	6399.39	7013.72	5796.61	7376.66	7537.41	7022.06	6759.85	8004.26	7846.37	6723.76	7651.15	7351.47	7952.54	8007.15	7057.12	5976.62	7067.1	7196.08	6161.89	7357.55	7343.89	6219.37	6213.2	8475.87	7094.62	7192.56	6670.65	5350.59	6737.73	8187.8	7516.28	7107.21
P07948	P07948		LYN		15443	17301.2	17042.4	18256.1	16977.6	19377.8	17538.6	14236.3	16818.8	17336.4	14826.3	18394.8	16220.1	18321.8	17059.6	17514.2	16926	16832.9	15957.2	16784.7	17335.5	16311.5	16839.8	17401.6	16860.1	17388.4	16895.7	17027.9	18091.7	16351.8	17402.6	14690.8	13252.8	15309.9	16214.2	16975.5	14886.3	15788.4
P07954	P07954		FH		49255.1	44282.1	40647.9	45447.1	50379.2	49354.5	43234.8	49885	44984.8	49896	41200.8	44260	40236.6	45534.2	42812	45442.7	47546.6	47876.3	39764.3	47397.8	48009.4	48187.5	48176	47543.5	47646.3	46340.2	46406.6	47770.2	44789.9	46954	48724.5	47007.3	41373	56422	45510.2	46404.5	39228	45652.4
P07992	P07992		ERCC1		9183.02	8861.29	8512.27	8799.75	9246.19	7945.71	6856.28	8519.76	7366.1	5298.13	9256.36	8715.78	7503.66	7971.22	6707.14	6962.13	9635.15	9482.6	8007.25	7899.46	6216.52	4860.91	7607.23	8074.67	7922.89	8633.32	7779.53	7456.84	9374.79	8848.59	6977.13	8872	10444.8	7940.45	8331.44	7581.2	8104.73	10383.3
P07996	P07996		THBS1			2234.39	2774.25			2565.15			2573	2785.77	1844.25		2171.66	2697.55	2650.83	2895.6	2573.23	2426.06	2707.74	1827.99	2545.03	3281.89	2744.09	2377.2	2616.35	2099.14		2220.02	2854.91	2786.16	2044.44	1687.56			2018.8	2762.17	2209.47	2956.15
P08047	P08047		SP1								754.941		1088.58			1213.65				1176.87						689.278	945.874						1055.52				700.879	403.272				890.872
P08048	P08048		ZFY		6159.23	8523.15	6312.05	8626.54	9750.77	10202.9	5802.67	6002.97	9889.38	8724.91	5242.52	8877.49	6907.89	7708.5	6256.62	8054.88	7842.27	8375.02	6831.95	6772.84	8903.08	11959.4	9096.13	8504.76	8260.34	8220.53	8016.73	4385.95	7690	7754.07	5928.66	5519.16	5937.89	6883.08	7470.15	9174.72	8231.83	9061.49
P08069	P08069		IGF1R		10696.7	9028.59	10727.8	10385.7	11350.2	9705.99	9379.56	10828.8	10227.2	9606.12	9743.29	10342.5	10744.4	10136.7	10464.8	10564	10374.9	10837.2	10318.9	10796.4	9364.82	8903.59	8432.89	11163.3	9985.13	10254.4	10738.2	9736.75	10928.2	10704.4	9014.8	11686.3	11060.4	10244.4	10068.1	10171.3	10508.3	11442.1
[truncated: 5,359 more rows]
