# Supplementary material for: Mechanistic Exploration of Half-Sandwich Iridium(III) Anticancer Compounds through Integrated Cellular, Proteomic, and In Vivo Analyses
Source: J Med Chem. 2026 Jun 16;69(13):15166–90. doi: 10.1021/acs.jmedchem.5c03448 (PMC13370875; doi:10.1021/acs.jmedchem.5c03448)
Supplement: Supplementary file 2 [file jm5c03448_si_004.csv]

;6PGL;AATF;ACLY;ACO1;ADSSL1;AGK;AIMP1	EMAP2	SCYE1;AK3	AK3L1	AK6	AKL3L;ALDH1B1;AP1G1;AP2A2;AP3D1;ASNS;ATG5	APG5L	ASP;ATP6AP1	ATP6IP1	ATP6S1;ATP6V1E1;BAX;BBC3	PUMA;CDK1;CDK2;CDK4;CDK6;CDK7;CDK8;CLPB;CLPX;COX7C;CPS1;CS;CTPS1 or CTPS2;CTSD;CTSL;CTSS;CTSZ;DHFR;DHODH;DKC1;DNAJA3;DNASE2	DNASE2A;;EIF2S1	EIF2A;EIF2S3;EIPR1;EMC1;EMG1;ERLIN2;EXOC2	SEC5	SEC5L1;EXOC4	KIAA1699	SEC8	SEC8L1;EXOC7	EXO70	KIAA1067;FASN;GAR1	NOLA1;GlyRS	GARS1;GART;GBA1 GBA GC GLUC;GDI1;GFPT1;GFPT2;GLS;GOT1;GOT2;GSS;H6PD;HEATR1;HKDC1;HNRNPF;HSPA5;HSPA9;HYOU1;IDH1;IMP3;KARS1	LysRS;KIF11;KIF2C	KNSL6 ;LAMP1;MAP1LC3B2;LIPA;LONP2	LONP;LRPPRC;MAGOHB	MAGOH2;MCM2;MCM3;MCM4;MCM5;MCM6;MCM7;MGST1;MKI67;MNAT1	CAP35	MAT1	RNF66;MRM3;MRPL15;MTHFD1;MTHFD1L;MTHFD2;MTHFR;MTR	MS;MTRR	MSR;NAMPT;NDUFA13;NEU1;NMD3;NME3;NOA1;NOP56	NOL5A;NPC2;NSUN2;OPA1;PARP1;PC;PCNA;PDHB;PDRG1;PFKP;PHGDH	PGDH3;PICALM	CALM;PLD1;;PMPCA;POLA1	POLA;POLE1;POLG1;POLR2H;PRKAA1	AMPK1;PRKAB1	AMPK;PRKAG1;PRKAG2;PSAP;PSAT1	PSA;PSMD12;PTCD3	MRPS39	TRG15;RAB11B ;RAB11BP?	WDR44;RAB11FIP5;RAB14;RAB21;RAB23;RAB2B;RAB32;RAB34;RAB35;RAB5A;RAB5B;RAB5C;RAB6A;RAB7A;RAB9A;RB1;RFC1;RFC2;RFC3;RFC4;RFC5;RPL10;RPL7L1;RPS23;RPS3;RRM2B P53R2;SAMM50;SCARB2	CD36L2	LIMP2	LIMPII;SDHA;SDHB;SEC16A;SEC61A1;SEC63;SEH1L;SH3KBP1;SHC1	SHC	SHCA ;SHMT1;SHMT2;SLC25A40;SLIRP;SRC;STK11IP (LKB1IP);VTI1A;STX4;TCOF1;THOC6;TOP2A;TP53I3;TRAM1;TRAP1	HSP75	HSPC5;TRM1;TrpRS	WARS1;TTK;TYMP	ECGF1;TYMS
Sample;O95336;Q9NY61;P53396;P21399;Q8N142;Q53H12;Q12904;Q9UIJ7;P30837;O43747;O94973;O14617;P08243;Q9H1Y0;Q15904;P36543;Q07812;Q9BXH1;P06493;P24941;P11802;Q00534;P50613;P49336;Q9H078;O76031;P15954;P31327;O75390;P17812 or Q9NRF8 ;C9JH19;P07711;P25774;Q9UBR2;P00374;Q02127;O60832;Q96EY1;O00115;;P05198;P41091;Q53HC9;Q8N766;Q92979;O94905;Q96KP1;Q96A65;Q9UPT5;P49327;Q9NY12;A0A6Q8PGI6;P22102;P04062;P3115…
ZB_A;1.187668931;1.380276904;0.939275133;0.666584043;1.337839527;1.1288701;1.204215508;1.118827126;0.445334359;1.036353981;1.121329282;1.122884992;1.672285141;1.106075962;0.9064545;0.848969061;1.080818466;1.207092596;0.636071015;0.705892282;0.475773137;0.663310824;1.008748494;0.870292432;1.261024703;1.249416362;0.594822569;0.668752307;0.918470308;1.414836077;0.898070749;0.836384261;0.866733556;0.…
ZB_D;1.228641194;1.34768954;0.998336831;0.677211883;1.217105059;1.119941009;1.184650921;1.205876897;0.40463412;0.946683011;1.0693085;1.061027074;1.544882807;1.133756349;0.83619178;0.930590253;1.156006459;1.342782272;0.493641518;0.927548008;0.316267143;0.817403754;0.801289293;0.983878913;1.25715043;1.404855811;0.666924339;0.635803325;0.988769747;1.267608083;0.920589812;0.953618825;0.642218317;0.86…
ZB_E;1.170776856;1.12310353;0.919044216;0.757139579;1.467040932;1.192004927;1.064498453;1.163223566;0.415103972;0.940800639;1.068803779;1.079153819;1.644337004;1.0931333;0.975732531;0.932280741;1.103775703;1.313153179;0.601000115;0.834231309;0.581913357;0.936857168;0.808108901;0.815965708;1.289474478;1.38665001;0.678390525;0.783279045;1.003509754;1.082778754;1.1726421;0.916507176;0.85540137;0.982…
ZB_B;1.083165217;1.218174164;0.953850534;0.623219259;1.118123606;1.130594301;1.028638944;1.122350646;0.418046695;0.8740989;1.008181812;1.043037106;1.733623435;1.230228903;0.865562351;0.947852811;0.964795388;1.444998955;0.544668286;1.053328654;0.458553627;0.748093002;0.993310928;0.57558047;1.201055456;1.389076838;0.679624287;0.631370893;0.882778353;1.151322065;1.008950542;0.8238012;0.935233369;0.9…
ZB_C;1.081403063;1.194170842;0.964590436;0.691208649;1.416640248;1.11529952;1.076313092;1.113789989;0.407234379;1.02788843;1.03275277;1.096958395;1.756371449;1.119671659;0.912659899;0.949507022;0.948385527;1.588414537;0.606051189;0.856971078;0.559427387;0.756649534;0.947934628;0.968469443;1.16188251;1.359800449;0.584229391;0.618124134;0.88481971;1.275067194;0.976476326;0.760235778;0.834428539;0.8…
Pt_B;1.089056751;0.861740989;1.013419706;1.155677429;0.857490145;0.937902975;0.893050215;0.96062339;1.347287143;1.052952718;1.10911314;1.009870774;0.424314401;1.063036787;1.373172325;1.028170179;1.537976096;0.71605506;0.782320244;0.91039029;1.497474889;0.669125918;1.159513697;0.734670573;0.738371242;0.799471459;1.402839951;0.948464845;0.917124275;0.989997178;1.268001343;1.084734553;1.311387914;1.…
Pt_C;1.147243839;0.746402351;1.094121153;1.205075774;1.004897513;0.995335982;0.941727881;1.091388057;1.419026792;1.06601676;1.134483382;1.006970881;0.543672708;0.884381724;1.268450852;1.103886214;1.617019382;0.917440344;0.782330612;0.91929093;1.768779199;0.681475029;0.946866305;1.169934481;0.779181287;0.818516622;1.461563105;0.97442044;1.029701686;1.06698484;1.405459368;1.168808702;1.038968261;1.…
Pt_D;1.127985755;0.764552006;1.074667038;1.204382779;1.037269886;0.985424322;0.942422554;0.975341413;1.468621074;1.037926587;1.065339039;1.044250403;0.499381732;0.850000963;1.193403805;1.075964565;1.595487042;1.173534504;0.80010476;1.011996731;1.618773605;0.57246806;0.980275199;0.915978766;0.742246158;0.781975224;1.294341609;0.846285039;0.948109099;1.031954522;1.344107161;1.084511695;0.982978394;…
Pt_E;1.042381725;0.831269524;1.106184084;1.141033115;0.817775757;0.903893056;0.928287903;0.934029644;1.33650927;1.118701903;1.08168569;1.043702993;0.459082005;0.884688166;1.175465339;1.117703003;1.469460504;1.159622249;0.783969901;0.944237506;1.455436216;0.488775143;1.013194937;0.748738729;0.74809777;0.778474072;1.201195944;0.744791224;0.94494817;1.150335309;1.154260672;1.061800424;1.269022112;0.…
Pt_A;0.90995643;0.816738785;0.974961032;1.125663859;0.952744048;0.961818091;0.852607445;0.922876372;1.357860714;1.047394081;1.026736696;1.082413167;0.436337102;0.874952705;1.228010808;1.097570261;1.373346736;1.324815852;0.739909197;0.862956977;1.263428192;0.501186033;1.091961686;0.879227661;0.747991155;0.774698871;1.321647005;0.890001475;0.891882093;1.012951044;1.125440104;1.12657433;1.268168402;…
DMF_A;0.826998101;0.968448173;1.04439988;1.024591543;0.733156058;0.906433495;0.940294718;0.775296;1.158283462;1.010468435;0.964649275;0.910376692;0.667000157;0.896022148;1.041482585;1.029198271;0.806261154;0.402586316;1.604495398;1.062219622;0.895591472;1.126819876;1.130074278;0.982964824;0.913861179;0.83074474;1.193407976;1.25842398;1.029073257;0.93268704;0.788308565;1.23807732;1.272510904;1.016…
DMF_C;0.985533398;0.865423811;1.093617007;1.025685324;0.800004085;0.911367796;1.029324898;0.802781785;1.181611219;1.073679318;0.977826776;0.879328359;0.709998016;0.839818144;1.003586321;0.964830789;0.808818189;0.447220747;1.406089118;1.075247748;1.022534574;1.218525212;1.101901189;1.161772838;0.905691347;0.858333831;1.08010181;1.312749647;1.026398991;0.936915933;0.85328614;1.287774862;0.935934174…
DMF_D;0.934432491;0.867906226;1.061099972;1.089461233;0.675798864;0.936411935;0.989808191;0.854452655;1.178997851;0.99351305;0.941189145;0.905538693;0.731703909;0.844986205;0.990668441;1.009261788;0.808683243;0.594809142;1.275495199;1.060127991;1.007153016;1.287828658;0.965297972;1.232702529;0.87245924;0.893736344;1.288536358;1.42005596;1.079146952;0.898481534;0.863468475;1.277321137;1.071845721;…
DMF_B;0.959003407;0.820353175;1.108555748;1.020943433;0.639598847;0.932797583;0.988289052;0.823861428;1.202076557;1.011902057;0.987420732;0.83266872;0.751892616;0.829570056;1.059985516;1.039257182;0.773580521;0.334424502;1.323019336;1.03166931;1.119067595;1.220265287;1.063140402;1.092415085;0.900948409;0.83864433;1.132775023;1.360369176;1.029513912;0.928930686;0.858999776;1.226431336;1.030987282;…
DMF_E;0.827078133;0.833347627;0.963520168;1.025346546;0.637989566;0.977795316;0.89677536;0.88983761;1.220024563;1.04095459;0.857874779;0.913716577;0.763207778;0.88952544;1.001067632;1.04913002;0.717178632;0.869270512;1.2257631;1.138782107;1.03638385;1.290290838;1.112461745;0.983872249;0.873243154;0.917402506;1.21740682;1.300321656;1.01558416;0.817887929;0.862928947;1.076280789;1.29330054;1.198113…
;;;;;;;;;;;;;;;;;;;;;;;;;;;;;;;;;;;;;;;;;;;;;;;;;;;;;;;;;;;;;;;;;;;;;;;;;;;;;;;;;;;;;;;;;;;;;;;;;;;;;;;;;;;;;;;;;;;;;;;;;;;;;;;;;;;;;;;;;;;;;;;;;;;;;;;;;;;;;;;;;;;;;;;;;;;;;;;;;;;;;;;;;;;;;;;;;;;;;;;;;;;
;6PGL_HUMAN;AATF_HUMAN ;ACLY_HUMAN;ACOHC_HUMAN;PURA1_HUMAN;AGK_HUMAN;AIMP1_HUMAN;KAD3_HUMAN;AL1B1_HUMAN ;AAP1G1_HUMAN;AP2A2_HUMAN;AP3D1_HUMAN;ASNS_HUMAN;ATG5_HUMAN;VAS1_HUMAN;VATE1_HUMAN;BAX_HUMAN ;BBC3_HUMAN ;CDK1_HUMAN;CDK2_HUMAN;CDK4_HUMAN;CDK6_HUMAN;CDK7_HUMAN;CDK8_HUMAN;CLPB_HUMAN ;CLPX_HUMAN ;COX7C_HUMAN;CPSM_HUMAN ;CISY_HUMAN;PYRG1_HUMAN or PYRG2_HUMAN;C9JH19_HUMAN;CATL1_HUMAN;CATS_HUMAN ;…
[truncated: 6 more columns]
