# Supplementary material for: Mechanistic Exploration of Half-Sandwich Iridium(III) Anticancer Compounds through Integrated Cellular, Proteomic, and In Vivo Analyses
Source: J Med Chem. 2026 Jun 16;69(13):15166–90. doi: 10.1021/acs.jmedchem.5c03448 (PMC13370875; doi:10.1021/acs.jmedchem.5c03448)
Supplement: Supplementary file 3 [file jm5c03448_si_005.csv]

Primary ID	$ClassID	A0A024R4E5	A0A087WU03	A0A087WWU8	A0A087WYS3	A0A087WZ13	A0A087WZE9	A0A087X0K9	A0A087X0M4	A0A087X1K9	A0A087X1S3	A0A096LP25	A0A0A0MR08	A0A0A0MRF6	A0A0A0MRJ1	A0A0A0MTR7	A0A0A6YYL4	A0A0B4J1W0	A0A0B4J2D5	A0A0C4DFN3	A0A0C4DFZ2	A0A0C4DG44	A0A0C4DG89	A0A0C4DGB0	A0A0C4DGV1	A0A0C4DH09	A0A0C4DH22	A0A0D9SF53	A0A0D9SFP2	A0A0G2JJL1	A0A0G2JN29	A0A0G2JPD3	A0A0G2JPP5	A0A0G2JQM1	A0A0G2JRX7	A0A0J9YXF2	A0A0M3HER2	A0A0U1RQK7	A0A0U1RQL8	A0A0U1RQS5	A0A140T8Y0	A0A140T8Y5	A0A140T912	A0A140T9T7	A0A1B0GTL5	A0A1B0GU97	A0A1B0GUD6	A0A1B0GW05	A0A1C7CYX9
ZB20_2	ZB20	0.887508988	1.096359968	0.887461007	0.804417014	1.051560044	0.854957998	0.97142601	0.809885025	0.998394012	1.226060033	1.00793004	1.090109944	1.029760003	0.758893013	1.023259997	0.892696977	1.04806006	1.237519979	1.199560046	1.028540015	1.22439003	0.909178972	0.858474016	1.012210011	0.895744979	0.940135002	0.906566978	1.165979981	0.905279994	1.04666996	1.074200034	0.958941996	0.92385	0.696653008	0.993516982	0.98328501	0.906937003	0.851604998	0.769198	1.256160021	0.881380975	1.166159987	0.965722978	1.063529968	1.077559948	0.968623996	1.007210016	0.927386999
ZB20_3	ZB20	0.924854994	0.542482972	0.875485003	0.788048029	0.943508983	0.800372005	1.005409956	0.809544027	0.964712977	0.801778018	1.030990005	0.888374984	0.948423982	1.138550043	0.886937022	0.890156984	0.749412	1.409850001	1.215989947	0.874942005	1.246530056	0.865218997	1.025069952	0.915508986	0.874931991	0.876749992	0.909362972	0.954391003	0.926626027	0.94917798	1.026010036	0.944694996	1.05223	0.475001007	0.981679976	1.813619971	0.952051997	0.698864996	0.658608973	1.032580018	0.645012975	1.000049949	1.107229948	0.953167975	1.006379962	0.875971973	0.965131998	0.900457025
ZB20_5	ZB20	0.853402019	0.938754022	0.910655975	1.032250047	1.016229987	0.928134024	1.001710057	0.847117007	1.064800024	1.116739988	0.872842014	0.940994978	0.799996972	0.869645	0.998860002	0.778711975	0.716121018	1.012169957	1.020329952	1.041730046	1.153519988	0.915881991	0.733667016	0.709007025	1.079300046	0.837108016	0.887160003	0.948983014	0.664415002	1.042940021	1.032119989	0.853874981	0.800687015	0.657675028	0.74496299	0.501305997	0.839887977	0.750369012	1.023720026	1.031520009	1.027080059	0.970063984	0.895204008	1.082829952	1.008810043	0.843753994	0.99289	0.898356974
ZB20_1	ZB20	0.876204014	1.389179945	0.938874006	0.769145012	1.049679995	1.071210027	0.952386022	0.857936025	1.084229946	1.013689995	0.973349988	0.745194018	0.575574994	0.773289979	0.905203998	0.81280601	0.812114	1.258859992	0.908280015	1.269309998	1.150709987	0.89676702	0.727533996	0.823855996	0.963728011	0.888463974	0.891538024	1.137079954	1.14022994	1.064900041	1.066140056	0.987164974	0.887068987	0.607217014	1.116649985	1.291210055	0.804829001	0.852669001	0.792930007	1.015759945	0.939532995	1.138389945	1.066159964	1.047880054	0.909883022	1.054720044	0.968924999	0.940774977
ZB20_4	ZB20	0.924934983	1.317739964	0.862775028	1.107640028	1.148759961	0.848571002	1.066120028	1.088250041	0.877438009	1.089229941	1.086179972	1.063249946	1.222769976	1.168149948	0.998939991	1.006749988	0.666311026	1.267269969	1.102280021	0.944884002	1.149340034	0.919924974	0.781255007	1.076900005	1.299289942	0.884845972	0.900861979	1.036990047	1.461549997	1.056010008	1.149979949	1.063899994	0.847477019	0.541733027	1.037109971	1.31554997	1.03173995	0.989606023	1.071079969	1.187270045	0.792271018	1.069450021	1.186800003	1.219140053	0.740139008	1.150189996	1.034629941	0.970151007
ZB33_1	ZB33	0.862187028	0.736065984	0.939813972	0.796756983	1.170639992	1.02797997	0.963918984	0.716951013	1.031489968	0.893797994	1.047709942	0.793071985	0.872202992	1.187029958	0.778540015	0.728218973	0.833845019	1.307909966	1.204349995	0.980153978	0.984960973	0.875542998	1.06230998	0.661485016	0.98408401	0.936927021	0.962305009	1.125769973	1.242030025	0.982611001	0.83118099	1.003389955	1.136809945	0.360179991	1.057260036	3.130970001	0.886987984	0.662495017	0.664312005	0.561537981	0.652997971	0.883405983	0.904708028	1.275889993	1.153339982	0.691915989	0.950744987	0.983298004
ZB33_4	ZB33	0.790530026	0.773865998	0.984338999	0.830433011	0.999072015	0.892551005	0.981824994	0.895134985	1.06791997	1.278049946	0.968199015	0.664700985	0.553903997	1.042219996	0.777601004	0.800996006	0.606056988	1.13369	0.878943026	1.019709945	1.266980052	0.913083971	0.742637992	0.92811799	1.264430046	0.76335001	0.872466981	0.963038981	1.301579952	0.985593975	0.793298006	0.861109018	0.851324975	0.321978003	0.828906	1.632459998	0.750082016	0.732842982	1.051769972	0.524568975	0.885865986	0.76265502	1.002230048	1.103610039	0.660402	0.608129025	0.998126984	1.009369969
ZB33_5	ZB33	0.90090102	1.071409941	0.904359996	0.92989099	1.104339957	1.06159997	0.991613984	0.781841993	1.055860043	0.767198026	0.98785001	0.99278897	0.674538016	0.897372007	0.851009011	0.791585982	0.853322029	1.356850028	1.069659948	1.193950057	1.323099971	0.956494987	0.796167016	0.750582993	1.360540032	0.845210016	0.890824974	0.903760016	1.249179959	0.958505988	1.006170034	0.889348984	0.959815025	0.476202995	0.894213021	1.247370005	0.825369	0.75445801	1.024240017	0.679633021	0.959818006	0.993588984	1.105430007	1.239189982	0.859522998	0.818287015	1.184200048	1.007089972
ZB33_2	ZB33	0.82851398	1.209869981	0.919125974	0.989251018	0.934974015	1.0977	0.995504975	0.849090993	1.048410058	1.033049941	1.100460052	0.846037984	0.917222023	1.05764997	0.839936972	0.905717015	0.681456983	1.145840049	1.042590022	1.057629943	1.340559959	0.988188028	0.588576972	0.907416999	1.524060011	0.831597984	0.814940989	0.892723024	1.414790034	1.061669946	0.997552991	0.926913023	0.839443982	0.310326993	0.860500991	1.168670058	0.78372103	0.679920971	1.169479966	0.734198987	1.025089979	0.905888975	1.084959984	1.382150054	0.899666011	0.764608026	1.038689971	1.01760006
ZB33_3	ZB33	0.866621971	0.861712992	1.001629949	0.983204007	1.180430055	1.061280012	1.020339966	0.932034016	1.003999949	0.680023015	1.022289991	0.82811898	0.853196979	1.288939953	0.876110017	0.881309986	0.975663006	1.104869962	1.266980052	1.055189967	1.242689967	0.951512992	0.926976979	0.778356016	1.355620027	0.932318985	0.915468991	1.016379952	1.217630029	1.01868999	0.963838995	0.969542027	0.934050977	0.504849017	1.025410056	1.315099955	0.953675985	0.945037007	1.069839954	0.62214601	0.848926008	0.98913902	1.037129998	1.111930013	0.936878026	0.839637995	1.063249946	1.065080047
PT_2	PT	1.048730016	0.831570983	1.04084003	0.891004026	0.887660027	0.85917902	0.831552029	0.89497602	1.023210049	1.145900011	1.04290998	1.027750015	1.266219974	1.164680004	1.011180043	0.910920978	0.921190977	1.22002995	1.489789963	1.200909972	0.715898991	0.943992019	1.085270047	1.003469944	0.990647972	1.272189975	0.984733999	0.828467011	0.835533977	1.118280053	0.912051976	1.284430027	0.957431018	0.835169017	1.038560033	0.899600029	1.168769956	0.906697989	0.766858995	1.34205997	0.808091998	1.068760037	1.311699986	0.850404024	0.855391026	1.226750016	1.161249995	0.961435974
PT_3	PT	1.04065001	0.641017973	1.015669942	0.845182002	0.75831598	0.738999009	0.807313979	0.880466998	1.152729988	0.768750012	0.861562014	0.880002022	0.929340005	0.962859988	0.987819016	0.881081998	0.646173	1.074720025	1.335090041	1.129539967	0.822562993	1.028830051	1.056640029	0.820372999	0.823980987	1.339900017	1.023380041	0.811969995	0.664326012	1.060629964	0.726656973	1.173339963	0.991280019	0.964806974	0.988762975	0.452573001	1.083920002	1.270409942	1.081640005	0.857851982	0.992515981	0.966719985	1.127799988	0.932174981	1.004080057	0.976852	1.000090003	1.002699971
PT_4	PT	1.056949973	0.617217004	1.020409942	0.860508978	0.885987997	0.716170013	0.858883023	0.906682014	1.100450039	0.695360005	1.143959999	0.950408995	0.727446973	1.025760055	0.966386974	1.015949965	0.702794015	1.066580057	1.253290057	1.302170038	0.870392978	0.968572974	1.093189955	0.784924984	0.865818977	1.286499977	1.00395	0.792661011	0.787371993	1.034579992	0.845309019	1.19133997	1.047350049	0.826660991	0.856917977	0.560783029	1.136459947	1.155259967	0.879347026	0.780712008	0.868225992	0.95766902	1.175310016	1.225540042	0.718272984	1.13835001	0.977981985	0.965269029
PT_5	PT	1.039360046	1.150979996	1.006659985	0.902656019	0.925845027	0.725952983	0.912656009	0.915723979	0.98545599	1.14312005	1.103060007	1.027549982	1.136250019	1.218580008	1.034800053	1.093279958	0.762356997	1.067309976	1.41226995	1.272169948	0.801604986	0.955253005	1.113950014	0.673655987	1.106580019	1.290979981	0.939222991	0.771184981	1.163810015	1.132629991	0.960789979	1.26541996	0.916447997	0.738545001	1.056800008	1.04121995	1.188560009	1.19611001	0.790485024	1.028710008	0.872362018	0.987933993	1.274070024	1.07772994	0.930536985	1.368350029	1.010229945	0.987739027
PT_1	PT	1.082069993	0.584098995	0.989274979	1.048009992	0.940219998	0.969816029	0.896974981	0.961667001	0.916743994	1.061419964	1.126590014	0.960323989	1.324890018	1.25327003	1.02718997	1.079360008	1.040179968	1.221130013	1.448690057	1.294669986	0.818148971	1.00308001	1.197170019	1.015020013	1.095600009	1.383450031	0.979660988	0.917437971	1.198660016	1.141690016	0.979532003	1.362730026	1.037449956	0.792804003	1.18888998	0.69957298	1.223829985	1.403789997	0.924760997	1.081689954	0.750280976	1.080029964	1.419849992	0.987308025	0.921545029	1.28512001	1.117529988	0.942571998
DMF_1	DMF	1.094519973	0.884802997	0.987008989	0.914122999	1.054540038	0.830169976	1.000769973	1.255949974	0.763746023	0.949699998	1.026149988	1.055189967	1.100950003	0.917993009	1.040660024	1.078580022	1.233479977	0.839721978	0.912672997	0.764059007	0.811689973	1.032070041	1.041679978	0.610674977	0.71085	0.908321023	1.049280047	1.001029968	0.891754985	0.977298021	0.979218006	0.927147985	0.993444026	1.192520022	1.010820031	1.65933001	1.058169961	0.835503995	0.850126028	1.14447999	0.910317004	0.933207989	0.90179199	0.752595007	1.097679973	1.01364994	0.945810974	0.946662009
DMF_3	DMF	1.079349995	0.701157987	1.040079951	0.855764985	0.92394799	1.001240015	0.990384996	1.254899979	0.829791009	0.995975018	0.947152019	0.817059994	1.456419945	0.955034971	1.056810021	0.917941988	0.95342797	0.825424016	0.989337027	0.689354002	0.868273973	1.068940043	1.144520044	0.507007003	0.612388015	0.886285007	1.046309948	1.060420036	0.766215026	0.976836026	1.056800008	0.893546999	1.087069988	1.059689999	1.074820042	0.963869989	1.007040024	1.076410055	0.961044014	1.142680049	0.68067199	0.919622004	0.832212985	0.888083994	0.855578005	0.910077989	0.836875975	0.968477011
DMF_4	DMF	1.077080011	1.094670057	1.003190041	1.045539975	1.085219979	1.144629955	1.010669947	1.286999941	0.91061902	0.667599976	0.877430022	1.096300006	1.057719946	0.77177	1.05253005	0.935127974	1.055340052	0.796845973	0.82832998	0.678622007	0.812740028	1.07209003	1.121819973	0.726118982	0.941393018	0.899209023	1.055330038	0.942744017	0.714896977	0.879325986	1.000730038	0.897853971	1.001979947	1.360360026	1.007380009	0.79509002	1.090630054	1.076480031	0.935805976	1.123489976	0.949217021	0.960309029	0.906379998	0.785115004	1.042559981	0.93840301	0.948505998	0.979544997
DMF_2	DMF	1.028339982	1.005030036	0.990656972	0.948718011	0.921661973	1.031859994	1.023869991	1.099130034	0.899883986	0.495808005	0.848653972	0.978259981	1.20085001	0.633957982	1.056409955	0.785651982	1.176429987	0.770577013	0.934202015	0.80576098	0.943157971	1.10611999	1.264260054	0.636421978	0.728623986	0.903114021	1.055549979	1.074920058	0.794919014	0.856519997	1.032349944	0.872335017	0.904129028	1.2148	1.08130002	0.941846013	1.059370041	0.950622022	0.972540021	1.115779996	0.992215991	0.870684028	0.687521994	0.682658017	1.216650009	1.078209996	0.826418996	0.996429026
DMF_5	DMF	1.028470039	1.645099998	1.138149977	1.176900029	0.983062983	0.972778022	1.044810057	1.165220022	0.828302979	0.969054997	0.875105977	0.921895981	1.387140036	0.865741014	1.07043004	1.087739944	1.230659962	0.834578991	0.837948978	0.777755022	0.882505	1.095729947	0.865622997	1.035490036	0.884775996	0.911337972	1.104320049	0.909726977	0.882849991	0.998896003	1.00951004	0.880376995	0.827095985	1.071849942	0.916521013	0.505429983	1.025259972	0.795530975	1.48063004	1.148219943	0.810324013	0.917750001	0.930011988	0.928641021	0.997123003	1.123980045	0.892740011	0.950753987
QC_1	QC	1	1	1	1	1	1	1	1	1	1	1	1	1	1	1	1	1	1	1	1	1	1	1	1	1	1	1	1	1	1	1	1	1	1	1	1	1	1	1	1	1	1	1	1	1	1	1	1
QC_2	QC	1	1	1	1	1	1	1	1	1	1	1	1	1	1	1	1	1	1	1	1	1	1	1	1	1	1	1	1	1	1	1	1	1	1	1	1	1	1	1	1	1	1	1	1	1	1	1	1
QC_3	QC	1	1	1	1	1	1	1	1	1	1	1	1	1	1	1	1	1	1	1	1	1	1	1	1	1	1	1	1	1	1	1	1	1	1	1	1	1	1	1	1	1	1	1	1	1	1	1	1
QC_4	QC	1	1	1	1	1	1	1	1	1	1	1	1	1	1	1	1	1	1	1	1	1	1	1	1	1	1	1	1	1	1	1	1	1	1	1	1	1	1	1	1	1	1	1	1	1	1	1	1
QC_5	QC	1	1	1	1	1	1	1	1	1	1	1	1	1	1	1	1	1	1	1	1	1	1	1	1	1	1	1	1	1	1	1	1	1	1	1	1	1	1	1	1	1	1	1	1	1	1	1	1
QC_6	QC	1	1	1	1	1	1	1	1	1	1	1	1	1	1	1	1	1	1	1	1	1	1	1	1	1	1	1	1	1	1	1	1	1	1	1	1	1	1	1	1	1	1	1	1	1	1	1	1
[truncated: 5,000 more columns]
