# Supplementary material for: Mechanistic Exploration of Half-Sandwich Iridium(III) Anticancer Compounds through Integrated Cellular, Proteomic, and In Vivo Analyses
Source: J Med Chem. 2026 Jun 16;69(13):15166–90. doi: 10.1021/acs.jmedchem.5c03448 (PMC13370875; doi:10.1021/acs.jmedchem.5c03448)
Supplement: Supplementary file 4 [file jm5c03448_si_006.csv]

Complex	SMILES
1	CC(C)(C)[P]1(CC[NH2][Ir+3]1[Cl-1])C(C)(C)C.F[P-](F)(F)(F)(F)F.Cc1[c-](C)c(C)c(C)c1C
2	[Cl-1][Ir+3]3[NH2]CC[P]3(c1ccccc1)c2ccccc2.F[P-](F)(F)(F)(F)F.Cc1[c-](C)c(C)c(C)c1C
3	[Cl-1][Ir+3]3[NH2]CCC[P]3(c1ccccc1)c2ccccc2.F[P-](F)(F)(F)(F)F.Cc1[c-](C)c(C)c(C)c1C
4	CC(C)(C)[P]1(CC[NH2][Ir+3]1[Cl-1])C(C)(C)C.F[P-](F)(F)(F)(F)F.Cc2[c-](C)c(C)c(c1ccccc1)c2C
5	[Cl-1][Ir+3]3[NH2]CC[P]3(c1ccccc1)c2ccccc2.F[P-](F)(F)(F)(F)F.Cc2[c-](C)c(C)c(c1ccccc1)c2C
6	[Cl-1][Ir+3]3[NH2]CCC[P]3(c1ccccc1)c2ccccc2.F[P-](F)(F)(F)(F)F.Cc2[c-](C)c(C)c(c1ccccc1)c2C
3*	[Cl-].[Cl-1][Ir+3]3[NH2]CCC[P]3(c1ccccc1)c2ccccc2.Cc1[c-](C)c(C)c(C)c1C
